# Supplementary material for: Δ133p53 isoform enhances TLR4 function to promote tumor growth
Source: Carcinogenesis. 2025 Aug 29;46(4):bgaf051. doi: 10.1093/carcin/bgaf051 (PMC12683340; doi:10.1093/carcin/bgaf051)
Supplement: bgaf051_Supplementary_Data [file bgaf051_supplementary_data.zip]

Archive with 6 entries (6 files):
- Supplementary Material Combined.docx
- Supplementary Figure 4.pdf
- Supplementary File 5.pdf
- Supplementary Figure 1 feb 2025.tif
- Supplementary Figure 2 Feb 2025.tif
- Supplementary Figure 3 combined.xlsx
