# Supplementary material for: Δ133p53 isoform enhances TLR4 function to promote tumor growth
Source: Carcinogenesis. 2025 Aug 29;46(4):bgaf051. doi: 10.1093/carcin/bgaf051 (PMC12683340; doi:10.1093/carcin/bgaf051)
Supplement: bgaf051_Supplementary_Data [file bgaf051_supplementary_data.zip › Supplementary Figure 3 combined.xlsx]

## Sheet: 22005_B16F10_all
								Cont_1	Treated_1	Cont_2	Treated_2	Cont_3	Treated_3	Cont_1	Treated_1	Cont_2	Treated_2	Cont_3	Treated_3																						Median Abundance of the technical replicates						Abundance ratio (fold change)
Accession	Gene Symbol	Description	Coverage [%]	# Unique Peptides	# Peptides	# Razor Peptides	# PSMs	# Peptides (by Search Engine): A Sequest HT	# Peptides (by Search Engine): B Sequest HT	# Peptides (by Search Engine): C Sequest HT	# Peptides (by Search Engine): D Sequest HT	# Peptides (by Search Engine): E Sequest HT	# Peptides (by Search Engine): F Sequest HT	# PSMs (by Search Engine): A Sequest HT	# PSMs (by Search Engine): B Sequest HT	# PSMs (by Search Engine): C Sequest HT	# PSMs (by Search Engine): D Sequest HT	# PSMs (by Search Engine): E Sequest HT	# PSMs (by Search Engine): F Sequest HT	# AAs	MW [kDa]	calc. pI	Abundances (Normalized): F1: Control, Tech_Rep_1, Bio_Rep_1, Cont_BioRep_1	Abundances (Normalized): F2: Control, Tech_Rep_2, Bio_Rep_1, Cont_BioRep_1	Abundances (Normalized): F3: Control, Tech_Rep_3, Bio_Rep_1, Cont_BioRep_1	Abundances (Normalized): F7: Control, Tech_Rep_1, Bio_Rep_2, Cont_BioRep_2	Abundances (Normalized): F8: Control, Tech_Rep_2, Bio_Rep_2, Cont_BioRep_2	Abundances (Normalized): F9: Control, Tech_Rep_3, Bio_Rep_2, Cont_BioRep_2	Abundances (Normalized): F13: Control, Tech_Rep_1, Bio_Rep_3, Cont_BioRep_3	Abundances (Normalized): F14: Control, Tech_Rep_2, Bio_Rep_3, Cont_BioRep_3	Abundances (Normalized): F15: Control, Tech_Rep_3, Bio_Rep_3, Cont_BioRep_3	Abundances (Normalized): F4: Sample, Tech_Rep_1, Bio_Rep_1, Samp_BioRep_1	Abundances (Normalized): F5: Sample, Tech_Rep_2, Bio_Rep_1, Samp_BioRep_1	Abundances (Normalized): F6: Sample, Tech_Rep_3, Bio_Rep_1, Samp_BioRep_1	Abundances (Normalized): F10: Sample, Tech_Rep_1, Bio_Rep_2, Samp_BioRep_2	Abundances (Normalized): F11: Sample, Tech_Rep_2, Bio_Rep_2, Samp_BioRep_2	Abundances (Normalized): F12: Sample, Tech_Rep_3, Bio_Rep_2, Samp_BioRep_2	Abundances (Normalized): F16: Sample, Tech_Rep_1, Bio_Rep_3, Samp_BioRep_3	Abundances (Normalized): F17: Sample, Tech_Rep_2, Bio_Rep_3, Samp_BioRep_3	Abundances (Normalized): F18: Sample, Tech_Rep_3, Bio_Rep_3, Samp_BioRep_3	B16_Cont_BioRep_1	B16_Cont_BioRep_2	B16_Cont_BioRep_3	B16_Treated_BioRep_1	B16_Treated_BioRep_2	B16_Treated_BioRep_3	Treat/Cont_ BioRep1	Treat/Cont_ BioRep2	Treat/Cont_ BioRep3
Q9QXS1	Plec	Plectin OS=Mus musculus OX=10090 GN=Plec PE=1 SV=3	65	3	323	329	5908	262	197	157		283	232	1348	887	541		1830	1302	4691	533.9	5.96	8.73348e+08	8.86614e+08	8.74898e+08	1.52234e+08	1.48258e+08	1.05057e+08	3.77904e+08	3.90015e+08	3.74952e+08	3.33085e+08	3.10227e+08	3.3853e+08	8.74916e+06	5.29318e+06	1.13402e+07	1.89425e+08	1.8054e+08	1.56637e+08	8.74898e+08	1.48258e+08	3.77904e+08	3.33085e+08	8.74916e+06	1.8054e+08	0.380712	0.0590132	0.47774
Q9QXS1-3	Plec	Isoform PLEC-1A of Plectin OS=Mus musculus OX=10090 GN=Plec	67	3	323	0	5902	262	197	157		283	232	1347	883	541		1830	1301	4543	517	5.8	3.70374e+07	3.60956e+07	3.38496e+07	6.40006e+06	7.70464e+06	5.26053e+06	1.81324e+07	1.99627e+07	1.83614e+07	1.0928e+07	8.34153e+06	9.49355e+06	442161	3.24343e+06	3.79924e+06	6.67618e+06	1.04806e+07	7.1813e+06	3.60956e+07	6.40006e+06	1.83614e+07	9.49355e+06	3.24343e+06	7.1813e+06	0.263011	0.50678	0.391108
Q6S393	Plec	Plectin 2 OS=Mus musculus OX=10090 GN=Plec PE=2 SV=1	67	1	321	0	5892	260	196	157		282	230	1343	882	541		1830	1296	4534	516.2	5.73	289509	1.51606e+06	669727	627351	1.04424e+06	1.28438e+06	2.75442e+07	2.39428e+07	2.72115e+06	1.1779e+06	1.47963e+06	869774	1.05814e+06	1.29512e+06	895230	899641	363106	291657	669727	1.04424e+06	2.39428e+07	1.1779e+06	1.05814e+06	363106	1.75878	1.01331	0.0151656
Q9QXS1-8	Plec	Isoform PLEC-0,1C,2A,3A of Plectin OS=Mus musculus OX=10090 GN=Plec	66	1	321	0	5886	260	196	157		282	230	1343	882	541		1824	1296	4589	521.6	5.8	15091235	1.22589e+06	1.49938e+07	570048	5.09086e+06	1.02712e+06	2.8317e+06	3.60641e+06	4.35663e+06	734992	3.27232e+06	9.46231e+06	84456.5	1.41145e+06	874699	1.00157e+06	1.60182e+06	1.25758e+06	1.49938e+07	1.02712e+06	3.60641e+06	3.27232e+06	874699	1.25758e+06	0.218244	0.851607	0.348707
Q8VDD5	Myh9	Myosin-9 OS=Mus musculus OX=10090 GN=Myh9 PE=1 SV=4	71	197	230	37	4165	39	5	30	42	222	157	118	12	91	155	2522	1267	1960	226.2	5.66	3.95975e+07	4.39883e+07	4.23593e+07	651003	704170	1.85066e+07	1.64031e+09	1.70211e+09	1.63161e+09	1.36929e+07	9.91333e+06	1.1454e+07	1.20486e+08	8.01681e+07	7.58284e+07	4.12851e+08	4.07973e+08	1.70338e+08	4.23593e+07	704170	1.64031e+09	1.1454e+07	8.01681e+07	4.07973e+08	0.270402	113.848	0.248718
P19001	Krt19	Keratin, type I cytoskeletal 19 OS=Mus musculus OX=10090 GN=Krt19 PE=1 SV=1	89	46	57	11	2851	39	31	35	4	49	38	497	244	243	19	1246	602	403	44.5	5.39	1.35644e+09	1.37869e+09	1.43721e+09	8.7133e+08	9.45131e+08	9.66549e+08	2.4623e+09	2.45187e+09	2.32494e+09	4.90801e+08	5.27437e+08	4.949e+08	1.02161e+07	1.08263e+07	5.73339e+06	6.46878e+08	6.76545e+08	6.6026e+08	1.37869e+09	9.45131e+08	2.45187e+09	4.949e+08	1.02161e+07	6.6026e+08	0.358964	0.0108092	0.269288
Q5FWJ3	Vim	Vimentin OS=Mus musculus OX=10090 GN=Vim PE=1 SV=1	86	84	91	7	2654	63	79	53	35	40	62	482	773	318	205	218	658	466	53.7	5.12	1.72267e+09	1.57499e+09	1.58051e+09	1.15686e+09	1.16506e+09	1.16238e+09	1.17742e+08	1.19201e+08	1.22674e+08	2.85288e+09	2.94541e+09	2.94846e+09	7.02482e+08	7.29693e+08	6.95359e+08	9.6044e+08	9.58981e+08	1.08456e+09	1.58051e+09	1.16238e+09	1.19201e+08	2.94541e+09	7.02482e+08	9.6044e+08	1.86358	0.604349	8.05733
P11679	Krt8	Keratin, type II cytoskeletal 8 OS=Mus musculus OX=10090 GN=Krt8 PE=1 SV=4	81	75	88	12	2609	61	54	56	6	72	58	613	397	363	32	761	443	490	54.5	5.82	2.85559e+09	2.91203e+09	2.77691e+09	2.75356e+09	2.83225e+09	2.83887e+09	2.20138e+09	2.2247e+09	2.2467e+09	9.01348e+08	9.01639e+08	9.00482e+08	3.00274e+06	508414	1.31315e+06	1.07126e+09	1.06759e+09	1.273e+09	2.85559e+09	2.83225e+09	2.2247e+09	9.01348e+08	1.31315e+06	1.07126e+09	0.315643	0.000463644	0.481529
P05784	Krt18	Keratin, type I cytoskeletal 18 OS=Mus musculus OX=10090 GN=Krt18 PE=1 SV=5	85	55	59	5	2225	47	37	40	1	48	39	484	316	355	5	681	384	423	47.5	5.33	1.93714e+09	1.89172e+09	1.63783e+09	1.65735e+09	1.67938e+09	1.62979e+09	6.40579e+08	6.37487e+08	6.20977e+08	6.12687e+08	6.17098e+08	6.18564e+08	5.77536e+08	5.24185e+08	5.12981e+08	3.15436e+08	3.15693e+08	3.1622e+08	1.89172e+09	1.65735e+09	6.37487e+08	6.17098e+08	5.24185e+08	3.15693e+08	0.32621	0.316278	0.495214
Q9DCV7	Krt7	Keratin, type II cytoskeletal 7 OS=Mus musculus OX=10090 GN=Krt7 PE=1 SV=1	82	55	66	4	1938	46	40	41	4	57	36	422	246	224	32	746	268	457	50.7	5.87	1.10142e+09	1.07457e+09	1.03258e+09	6.41391e+08	6.01231e+08	6.05082e+08	1.14569e+09	1.2168e+09	1.22699e+09	4.21697e+08	4.30463e+08	4.15416e+08	4.55304e+07	4.11452e+06	941507	3.08457e+08	3.10891e+08	2.96896e+08	1.07457e+09	6.05082e+08	1.2168e+09	4.21697e+08	4.11452e+06	3.08457e+08	0.392435	0.00679994	0.253498
Q3UAF6	Actb	Actin, cytoplasmic 1 OS=Mus musculus OX=10090 GN=Actb PE=2 SV=1	74	1	50	0	1936	26	20	21	18	49	35	249	142	141	102	918	384	375	41.8	5.48	160252612	1.92091e+08	2.03721e+08	1.25972e+08	1.23518e+08	1.29226e+08	7.37542e+08	7.42074e+08	7.13552e+08	4.6647e+07	4.72886e+07	4.10606e+07	7.4242e+07	6.6411e+07	6.10093e+07	1.40742e+08	1.25542e+08	3.72779e+07	1.92091e+08	1.25972e+08	7.37542e+08	4.6647e+07	6.6411e+07	1.25542e+08	0.242839	0.52719	0.170216
P63260	Actg1	Actin, cytoplasmic 2 OS=Mus musculus OX=10090 GN=Actg1 PE=1 SV=1	74	1	50	65	1903	26	19	21	18	49	35	238	137	134	98	916	380	375	41.8	5.48	1.46447e+09	1.46041e+09	1.46888e+09	1.22337e+09	1.26905e+09	1.16915e+09	4.71637e+09	4.47639e+09	4.7437e+09	5.30988e+08	5.72132e+08	5.59375e+08	8.24705e+08	8.19049e+08	8.23735e+08	1.30301e+09	1.23666e+09	1.14358e+09	1.46447e+09	1.22337e+09	4.71637e+09	5.59375e+08	8.23735e+08	1.23666e+09	0.381964	0.673335	0.262205
Q3UBQ4	Actb	Actin, cytoplasmic 1 OS=Mus musculus OX=10090 GN=Actb PE=2 SV=1	67	1	46	7	1805	22	18	19	16	46	30	222	140	125	81	883	354	374	41.7	6.14	3.3361e+08	4.27712e+08	4.36674e+08	3.45079e+08	3.51636e+08	3.79535e+08	1.58573e+09	1.15637e+09	1.30018e+09	1.95215e+08	2.09564e+08	2.13904e+08	2.2343e+08	2.42537e+08	2.63178e+08	2.84829e+08	3.03214e+08	3.55517e+08	4.27712e+08	3.51636e+08	1.30018e+09	2.09564e+08	2.42537e+08	3.03214e+08	0.489966	0.68974	0.233209
Q64475	H2bc3	Histone H2B type 1-B OS=Mus musculus OX=10090 GN=H2bc3 PE=1 SV=3	64	5	24	38	1682	12	18	14	11	17	23	217	250	149	117	329	620	126	13.9	10.32	3.26332e+09	2.9672e+09	3.10936e+09	4.6982e+09	4.58034e+09	4.34999e+09	3.4758e+09	3.48814e+09	3.53426e+09	5.90582e+09	5.88275e+09	5.56849e+09	5.63634e+09	5.86299e+09	5.59727e+09	8.31122e+09	8.44652e+09	8.8767e+09	3.10936e+09	4.58034e+09	3.48814e+09	5.88275e+09	5.63634e+09	8.44652e+09	1.89195	1.23055	2.4215
P62806	H4c1; H4c11; H4c12; H4c14; H4c16; H4c2; H4c3; H4c4; H4c6; H4c8; H4c9; Hist1h4m	Histone H4 OS=Mus musculus OX=10090 GN=H4c1 PE=1 SV=2	75	44	44	0	1509	21	22	27	12	25	38	197	192	180	81	262	597	103	11.4	11.36	6.07035e+09	5.56839e+09	5.44615e+09	8.74125e+09	8.6009e+09	8.20604e+09	2.71718e+09	2.5875e+09	2.6521e+09	3.37674e+09	3.35126e+09	3.18542e+09	5.18652e+09	5.30155e+09	4.81015e+09	1.0848e+10	1.13606e+10	1.33785e+10	5.56839e+09	8.6009e+09	2.6521e+09	3.35126e+09	5.18652e+09	1.13606e+10	0.601838	0.603021	4.28361
Q9D2U9	H2bu2	H2B.U histone 2 OS=Mus musculus OX=10090 GN=H2bu2 PE=1 SV=3	58	1	20	0	1484	9	14	10	8	13	19	199	215	121	100	288	561	126	14	10.37	86587.6	1.60317e+06	1.37834e+06	52273.6	49820.5	1.02675e+06	1.46868e+06	740449	339220	1.76818e+07	3.2998e+06	1.70829e+07	217394	435903	1.28029e+06	8.47065e+06	1.32421e+07	1.32307e+07	1.37834e+06	52273.6	740449	1.70829e+07	435903	1.32307e+07	12.3938	8.33887	17.8684
E9Q616	Ahnak	AHNAK nucleoprotein (desmoyokin) OS=Mus musculus OX=10090 GN=Ahnak PE=1 SV=1	62	139	155	15	1252	55	12	13		146	24	207	52	53		850	90	5656	603.9	6.3	158651096	1.69749e+08	1.60268e+08	1.43023e+08	1.55463e+08	1.50712e+08	2.79533e+08	2.89872e+08	2.88768e+08	7.26351e+07	7.65641e+07	7.15755e+07	1.14309e+07	5.7637e+06	4.65506e+06	4.60639e+07	4.67188e+07	4.87724e+07	1.60268e+08	1.50712e+08	2.88768e+08	7.26351e+07	5.7637e+06	4.67188e+07	0.45321	0.038243	0.161786
P16858	Gapdh	Glyceraldehyde-3-phosphate dehydrogenase OS=Mus musculus OX=10090 GN=Gapdh PE=1 SV=2	65	34	40	9	1236	18	20	16	16	35	25	138	142	143	113	424	276	333	35.8	8.25	4.40982e+08	5.18314e+08	5.20125e+08	1.54417e+09	1.49811e+09	1.48182e+09	1.07272e+09	1.08509e+09	1.10793e+09	5.03146e+08	4.52278e+08	5.09277e+08	1.08087e+09	1.07517e+09	1.34276e+09	5.80773e+08	5.5687e+08	4.56063e+08	5.18314e+08	1.49811e+09	1.08509e+09	5.03146e+08	1.08087e+09	5.5687e+08	0.970735	0.721493	0.513201
Q542G9	Anxa2	Annexin OS=Mus musculus OX=10090 GN=Anxa2 PE=1 SV=1	79	48	48	0	1121	31	24	24	10	46	26	203	153	145	26	409	185	339	38.7	7.69	6.21801e+08	5.70827e+08	6.26668e+08	4.87332e+08	4.83218e+08	6.01997e+08	1.02248e+09	9.94527e+08	1.11022e+09	1.92299e+08	2.01347e+08	2.18884e+08	2.7649e+07	4.47966e+07	2.64e+07	2.52447e+08	2.47377e+08	2.54981e+08	6.21801e+08	4.87332e+08	1.02248e+09	2.01347e+08	2.7649e+07	2.52447e+08	0.323813	0.0567355	0.246896
Q3TEK2	Hspa8	Heat shock cognate 71 kDa protein OS=Mus musculus OX=10090 GN=Hspa8 PE=2 SV=1	57	34	36	3	1090	29	30	24	25	31	32	152	167	121	121	232	297	646	70.8	5.41	5.78163e+08	5.69023e+08	5.94257e+08	4.50637e+08	4.83714e+08	4.69347e+08	1.91738e+08	1.68264e+08	1.9741e+08	7.61132e+08	7.35897e+08	7.23161e+08	3.15354e+08	3.1417e+08	3.59313e+08	1.52642e+08	1.39943e+08	1.80171e+08	5.78163e+08	4.69347e+08	1.91738e+08	7.35897e+08	3.15354e+08	1.52642e+08	1.27282	0.6719	0.796095
Q5SWU9	Acaca	Acetyl-CoA carboxylase 1 OS=Mus musculus OX=10090 GN=Acaca PE=1 SV=1	52	89	101	12	1020	66	85	58	49			307	382	201	130			2345	265.1	6.39	1.09995e+08	1.15032e+08	1.07967e+08	4.81752e+08	4.71419e+08	5.16621e+08	5.92467e+06	4.73961e+06	2.9564e+06	1.26853e+08	1.41639e+08	1.47246e+08	4.86066e+07	1.44189e+07	1.69357e+07	1.22078e+06	1.11525e+06	840125	1.09995e+08	4.81752e+08	4.73961e+06	1.41639e+08	1.69357e+07	1.11525e+06	1.28768	0.0351543	0.235305
P48678	Lmna	Prelamin-A/C OS=Mus musculus OX=10090 GN=Lmna PE=1 SV=2	65	46	48	2	993	32	37	17	5	40	34	190	244	54	7	254	244	665	74.2	6.98	1.4771e+08	1.37939e+08	1.42186e+08	6.45936e+07	6.30499e+07	5.03968e+07	1.95692e+08	1.94641e+08	1.99257e+08	3.09055e+08	3.20456e+08	3.01349e+08	3.52401e+07	2.35433e+07	3.54567e+07	1.85737e+08	1.86481e+08	2.18785e+08	1.42186e+08	6.30499e+07	1.95692e+08	3.09055e+08	3.52401e+07	1.86481e+08	2.1736	0.558924	0.952932
Q8BFU2	H2ac25	Histone H2A type 3 OS=Mus musculus OX=10090 GN=H2ac25 PE=1 SV=3	63	3	32	32	985	14	23	10	8	21	31	82	206	56	42	226	373	130	14.1	11.05	3.68969e+09	3.57591e+09	3.28261e+09	3.25026e+09	3.03717e+09	3.06181e+09	4.05801e+09	4.0702e+09	3.84511e+09	8.48322e+09	8.39389e+09	8.46627e+09	4.74406e+09	4.47401e+09	4.52232e+09	1.19573e+10	1.19043e+10	9.10458e+09	3.57591e+09	3.06181e+09	4.05801e+09	8.46627e+09	4.52232e+09	1.19043e+10	2.36759	1.47701	2.93354
Q6GSS7	Hist2h2aa1; Hist2h2aa2	Histone H2A type 2-A OS=Mus musculus OX=10090 GN=Hist2h2aa1 PE=1 SV=3	63	3	31	2	962	15	21	10	8	22	31	85	212	49	41	220	355	130	14.1	10.9	1.18591e+08	1.0664e+08	8.84075e+07	5.36908e+07	5.39988e+07	4.70137e+07	1.17211e+08	1.10984e+08	1.17019e+08	7.80925e+08	7.11367e+08	8.04554e+08	3.9432e+07	3.99537e+07	3.81254e+07	4.18884e+08	4.04581e+08	4.94569e+08	1.0664e+08	5.36908e+07	1.17019e+08	7.80925e+08	3.9432e+07	4.18884e+08	7.32301	0.734426	3.57962
P27661	H2ax	Histone H2AX OS=Mus musculus OX=10090 GN=H2ax PE=1 SV=2	59	1	29	5	932	14	21	9	9	20	27	88	169	57	57	216	345	143	15.1	10.74	1.1281e+08	1.19842e+08	1.1202e+08	7.54908e+07	7.48697e+07	7.37146e+07	1.00893e+08	1.13688e+08	1.08851e+08	2.71505e+08	2.92108e+08	3.14791e+08	1.89306e+08	2.12685e+08	2.30387e+08	5.2632e+08	5.04147e+08	1.42532e+08	1.1281e+08	7.48697e+07	1.08851e+08	2.92108e+08	2.12685e+08	5.04147e+08	2.58937	2.84073	4.63153
Q3UIJ3	Actc1	ACTC protein OS=Mus musculus OX=10090 GN=Actc1 PE=2 SV=1	43	1	30	0	886	14	13	13	12	29	21	122	95	76	73	336	184	377	42.1	5.49	1.01049e+06	1.28244e+06	1.24803e+06	591983	1.09851e+06	938566	606471	1.44391e+06	529314	1.46888e+06	713782	868364	1.08274e+08	1.08601e+08	1.16531e+08	1.29104e+06	558122	35683.5	1.24803e+06	938566	606471	868364	1.08601e+08	558122	0.695788	115.71	0.920278
Q64522	H2ac21	Histone H2A type 2-B OS=Mus musculus OX=10090 GN=H2ac21 PE=1 SV=3	58	1	26	0	808	13	18	7	8	19	25	72	125	47	53	194	317	130	14	10.89	1.04885e+06	1.07781e+07	874965	446256	698516	139638	1.25551e+06	1.19306e+06	1.44782e+06	2.01886e+07	128122	1.55782e+07	1.47156e+06	823047	1.0567e+06	1.14969e+07	1.1824e+07	1.30285e+07	1.04885e+06	446256	1.25551e+06	1.55782e+07	1.0567e+06	1.1824e+07	14.8527	2.36792	9.41765
Q61414	Krt15	Keratin, type I cytoskeletal 15 OS=Mus musculus OX=10090 GN=Krt15 PE=1 SV=2	20	2	13	0	801	10	8	8	8	11	8	114	63	53	40	311	220	452	49.1	4.86	2.60622e+08	2.72752e+08	2.6176e+08	4.7262e+08	4.88694e+08	5.45816e+08	1.18421e+06	694841	1.303e+06	2.62124e+08	2.6949e+08	2.63908e+08	4.00344e+08	2.77524e+08	4.24437e+08	2.34225e+06	525707	1.09667e+06	2.6176e+08	4.88694e+08	1.18421e+06	2.63908e+08	4.00344e+08	1.09667e+06	1.00821	0.819212	0.926078
P10126	Eef1a1	Elongation factor 1-alpha 1 OS=Mus musculus OX=10090 GN=Eef1a1 PE=1 SV=3	52	29	29	0	797	16	28	16	15	19	19	103	231	95	83	147	138	462	50.1	9.01	4.10087e+08	4.33667e+08	4.01067e+08	6.65688e+08	6.67938e+08	6.47266e+08	4.17735e+08	4.36471e+08	4.14082e+08	2.21011e+09	2.22361e+09	2.22085e+09	1.23017e+09	1.2102e+09	1.21596e+09	3.75736e+08	3.76513e+08	3.12895e+08	4.10087e+08	6.65688e+08	4.17735e+08	2.22085e+09	1.21596e+09	3.75736e+08	5.41556	1.82662	0.89946
Q5U222	Ddx5	Probable ATP-dependent RNA helicase DDX5 (Fragment) OS=Mus musculus OX=10090 GN=Ddx5 PE=2 SV=1	46	25	36	13	643	21	29	14	10	22	31	94	154	48	30	121	196	648	72.9	9	1.00366e+08	9.82856e+07	9.7339e+07	1.12891e+08	1.04228e+08	1.18959e+08	8.33717e+07	8.21574e+07	8.15352e+07	2.61989e+08	2.69533e+08	2.73483e+08	1.0159e+08	8.32191e+07	1.0225e+08	1.4976e+08	1.71219e+08	1.86562e+08	9.82856e+07	1.12891e+08	8.21574e+07	2.69533e+08	1.0159e+08	1.71219e+08	2.74234	0.899897	2.08403
Q8CAQ8-2	Immt	Isoform 2 of MICOS complex subunit Mic60 OS=Mus musculus OX=10090 GN=Immt	60	46	46	0	637	16	23	4		39	41	54	78	6		254	245	746	82.9	6.61	45231564	4.89667e+07	4.04216e+07	596662	8.66827e+06	1.34414e+07	1.68483e+08	1.54054e+08	1.62366e+08	6.76025e+07	7.63934e+07	6.6622e+07	7.94878e+06	6.81452e+06	8.28877e+06	1.59522e+08	1.61904e+08	1.96339e+08	45231564	8.66827e+06	1.62366e+08	6.76025e+07	7.94878e+06	1.61904e+08	1.49459	0.916997	0.99716
Q7TPV4	Mybbp1a	Myb-binding protein 1A OS=Mus musculus OX=10090 GN=Mybbp1a PE=1 SV=2	48	48	48	0	635	37	25	21	11	12	35	171	105	80	36	58	185	1344	151.9	8.95	1.20288e+08	1.18232e+08	1.17082e+08	1.0016e+08	1.11879e+08	9.88448e+07	1.35667e+07	1.40562e+07	1.08649e+07	9.63887e+07	1.05612e+08	9.98362e+07	4.52e+07	4.73243e+07	7.90409e+07	6.89649e+07	6.17203e+07	5.29846e+07	1.18232e+08	1.0016e+08	1.35667e+07	9.98362e+07	4.73243e+07	6.17203e+07	0.844412	0.472486	4.5494
Q3UH59	Myh10	Myosin, heavy polypeptide 10, non-muscle OS=Mus musculus OX=10090 GN=Myh10 PE=1 SV=1	30	29	58	0	614	6		8	6	55	23	21		19	24	373	177	2013	233.3	5.57	660478	577560	869553	819363	798653	533861	2.78748e+07	3.46076e+07	2.9161e+07	774061	1.14011e+06	1.1373e+06	994716	665846	645039	1.60416e+06	1.7744e+06	895710	660478	798653	2.9161e+07	1.1373e+06	665846	1.60416e+06	1.72194	0.833712	0.0550105
Q9JIK5	Ddx21	Nucleolar RNA helicase 2 OS=Mus musculus OX=10090 GN=Ddx21 PE=1 SV=3	63	47	47	0	609	23	30	14	11	12	39	110	139	55	39	47	219	851	93.5	9.11	7.1017e+07	7.64185e+07	5.33434e+07	7.9298e+07	6.14449e+07	6.08243e+07	4.048e+07	4.01489e+07	4.07174e+07	1.46682e+08	1.68009e+08	1.53221e+08	6.34413e+07	1.00039e+08	7.00307e+07	1.89752e+08	1.95118e+08	1.64952e+08	7.1017e+07	6.14449e+07	4.048e+07	1.53221e+08	7.00307e+07	1.89752e+08	2.15753	1.13973	4.68755
P99024	Tubb5	Tubulin beta-5 chain OS=Mus musculus OX=10090 GN=Tubb5 PE=1 SV=1	66	5	30	32	601	18	14	13	11	26	15	95	75	54	29	209	139	444	49.6	4.89	476381760	4.70487e+08	4.37687e+08	1.17825e+08	9.81221e+07	1.32858e+08	1.37604e+08	1.42415e+08	1.38981e+08	1.62671e+08	1.62806e+08	1.58506e+08	2.31339e+08	1.78995e+08	1.82426e+08	6.33525e+07	6.19045e+07	6.16898e+07	4.70487e+08	1.17825e+08	1.38981e+08	1.62671e+08	1.82426e+08	6.19045e+07	0.34575	1.54828	0.445418
Q8BG05-2	Hnrnpa3	Isoform 2 of Heterogeneous nuclear ribonucleoprotein A3 OS=Mus musculus OX=10090 GN=Hnrnpa3	51	2	26	22	578	16	20	6	7	22	20	80	160	24	26	166	122	357	37.1	8.31	6.16468e+07	5.99417e+07	1.58742e+08	5.33466e+07	3.59937e+07	3.34217e+07	1.98744e+08	1.87403e+08	1.94655e+08	3.63423e+08	3.54243e+08	3.25102e+08	5.68263e+07	6.05251e+07	6.54189e+07	1.86698e+08	1.86988e+08	1.93357e+08	6.16468e+07	3.59937e+07	1.94655e+08	3.54243e+08	6.05251e+07	1.86988e+08	5.74632	1.68155	0.960608
B9EKE9	Ddx3x	RNA helicase OS=Mus musculus OX=10090 GN=Ddx3x PE=2 SV=1	54	27	31	0	572	23	14	11	8	19	27	94	78	30	22	149	199	661	73	7.18	5.92262e+07	6.54882e+07	7.40862e+07	3.13347e+07	3.12551e+07	2.98293e+07	1.2186e+08	1.25411e+08	1.25154e+08	6.35664e+07	6.40071e+07	6.53042e+07	3.20893e+07	3.37647e+07	3.48734e+07	2.76608e+08	3.07263e+08	3.42171e+08	6.54882e+07	3.12551e+07	1.25154e+08	6.40071e+07	3.37647e+07	3.07263e+08	0.977385	1.08029	2.45508
P20029	Hspa5	Endoplasmic reticulum chaperone BiP OS=Mus musculus OX=10090 GN=Hspa5 PE=1 SV=3	46	25	27	0	552	16	16	19	23	19	19	59	76	83	127	102	105	655	72.4	5.16	3.22381e+08	2.59018e+08	2.61214e+08	9.242e+07	4.68771e+07	5.59583e+07	6.17547e+07	5.8241e+07	5.8451e+07	1.05728e+08	8.64831e+07	1.11966e+08	2.10101e+08	1.96318e+08	1.93026e+08	7.24054e+07	7.07187e+07	7.76792e+07	2.61214e+08	5.59583e+07	5.8451e+07	1.05728e+08	1.96318e+08	7.24054e+07	0.404757	3.50829	1.23874
P68372	Tubb4b	Tubulin beta-4B chain OS=Mus musculus OX=10090 GN=Tubb4b PE=1 SV=1	65	3	29	2	548	17	14	11	9	27	16	87	74	46	17	200	124	445	49.8	4.89	4.0784e+07	4.53504e+07	4.67613e+07	6.14644e+06	9.4777e+06	1.60929e+07	4.05214e+07	3.99423e+07	3.89554e+07	3.92686e+07	4.11523e+07	4.083e+07	9.41868e+06	2.13502e+07	4.2492e+06	2.25302e+07	2.14437e+07	1.5216e+07	4.53504e+07	9.4777e+06	3.99423e+07	4.083e+07	9.41868e+06	2.14437e+07	0.900322	0.993772	0.536867
Q8VDN2	Atp1a1	Sodium/potassium-transporting ATPase subunit alpha-1 OS=Mus musculus OX=10090 GN=Atp1a1 PE=1 SV=1	41	32	35	3	534	31	23	32	15	11	5	158	106	138	61	48	23	1023	112.9	5.45	1.66526e+08	1.6236e+08	1.64707e+08	1.94042e+08	2.04556e+08	2.10749e+08	2.10531e+07	2.28182e+07	2.10135e+07	3.86703e+08	4.01712e+08	3.93685e+08	1.47144e+08	1.59096e+08	1.58794e+08	9.01313e+06	9.28236e+06	9.81932e+06	1.64707e+08	2.04556e+08	2.10531e+07	3.93685e+08	1.58794e+08	9.28236e+06	2.39021	0.776289	0.440902
Q3UZG3	Hnrnpa3	RRM domain-containing protein OS=Mus musculus OX=10090 GN=Hnrnpa3 PE=2 SV=1	49	1	25	0	532	15	19	5	7	21	19	69	148	20	27	152	116	379	39.7	9.1	70807912	7.99656e+07	8.75459e+07	4.976e+07	5.7683e+07	4.76449e+07	4.72324e+07	4.80956e+07	4.8392e+07	1.72795e+08	1.77688e+08	1.85825e+08	1.28527e+08	1.36435e+08	1.41501e+08	6.87734e+07	5.82911e+07	7.17783e+07	7.99656e+07	4.976e+07	4.80956e+07	1.77688e+08	1.36435e+08	6.87734e+07	2.22206	2.74186	1.42993
Q03265	Atp5f1a	ATP synthase subunit alpha, mitochondrial OS=Mus musculus OX=10090 GN=Atp5f1a PE=1 SV=1	52	31	31	0	530	11	6	13	15	28	21	58	25	51	66	214	116	553	59.7	9.19	3.94403e+07	3.97002e+07	3.65684e+07	6.29661e+07	6.46647e+07	6.69486e+07	2.11653e+08	2.18896e+08	2.00016e+08	4.45562e+07	4.89015e+07	4.66078e+07	1.14271e+08	1.85037e+08	1.49246e+08	1.28779e+08	1.29257e+08	1.1657e+08	3.94403e+07	6.46647e+07	2.11653e+08	4.66078e+07	1.49246e+08	1.28779e+08	1.18173	2.308	0.608444
Q68FD5	Cltc	Clathrin heavy chain 1 OS=Mus musculus OX=10090 GN=Cltc PE=1 SV=3	42	53	53	0	524	2	3			50	38	8	6			326	184	1675	191.4	5.69	7.20338e+06	8.08819e+06	7.84546e+06	981160	859591	719625	1.216e+08	1.2163e+08	1.21151e+08	5.69328e+06	3.02911e+06	904352	757511	757285	456001	5.59384e+07	5.5799e+07	4.36326e+07	7.84546e+06	859591	1.216e+08	3.02911e+06	757285	5.5799e+07	0.386097	0.880982	0.458872
P56480	Atp5f1b	ATP synthase subunit beta, mitochondrial OS=Mus musculus OX=10090 GN=Atp5f1b PE=1 SV=2	60	22	22	0	522	12	9	16	15	21	19	45	31	67	77	181	121	529	56.3	5.34	3.52985e+07	3.39918e+07	3.75887e+07	9.62633e+07	9.59987e+07	8.81897e+07	2.31185e+08	2.32701e+08	2.3183e+08	3.80409e+07	4.72377e+07	4.42277e+07	2.02007e+08	2.01171e+08	1.71662e+08	1.16076e+08	1.17103e+08	1.13694e+08	3.52985e+07	9.59987e+07	2.3183e+08	4.42277e+07	2.01171e+08	1.16076e+08	1.25296	2.09556	0.500695
Q71LX8	Hsp90ab1	Heat shock protein 84b OS=Mus musculus OX=10090 GN=Hsp90ab1 PE=1 SV=1	41	16	27	10	502	21	17	18	15	18	20	88	67	86	53	116	92	724	83.2	5.03	8.46721e+07	8.44276e+07	8.34602e+07	1.79563e+08	1.73739e+08	1.74264e+08	7.34355e+07	7.65406e+07	7.68331e+07	1.12857e+08	1.03919e+08	1.1247e+08	2.25505e+08	1.48111e+08	1.3701e+08	7.24717e+07	7.16689e+07	7.48272e+07	8.44276e+07	1.74264e+08	7.65406e+07	1.1247e+08	1.48111e+08	7.24717e+07	1.33215	0.849925	0.946839
O88569	Hnrnpa2b1	Heterogeneous nuclear ribonucleoproteins A2/B1 OS=Mus musculus OX=10090 GN=Hnrnpa2b1 PE=1 SV=2	72	24	28	4	499	16	26	7	10	24	14	94	175	25	39	117	49	353	37.4	8.95	1.01666e+08	1.08183e+08	1.04039e+08	5.41659e+07	4.75085e+07	5.10641e+07	1.00703e+08	1.06928e+08	1.04518e+08	3.96272e+08	4.09115e+08	4.22548e+08	1.20876e+08	1.21541e+08	1.17846e+08	5.03525e+07	5.37643e+07	5.45247e+07	1.04039e+08	5.10641e+07	1.04518e+08	4.09115e+08	1.20876e+08	5.37643e+07	3.93232	2.36715	0.514403
Q3ULH5	Hnrnpu	Heterogeneous nuclear ribonucleoprotein U OS=Mus musculus OX=10090 GN=Hnrnpu PE=2 SV=1	33	31	31	0	498	16	25	6	6	18	21	79	138	29	29	93	130	800	87.8	6.33	1.35268e+08	1.53255e+08	1.62971e+08	1.09558e+08	1.06333e+08	1.03892e+08	9.58724e+07	1.0376e+08	9.95788e+07	3.02244e+08	3.14431e+08	3.16959e+08	1.23892e+08	1.08866e+08	1.21479e+08	2.15531e+08	2.0829e+08	1.16745e+08	1.53255e+08	1.06333e+08	9.95788e+07	3.14431e+08	1.21479e+08	2.0829e+08	2.05168	1.14243	2.09171
P51881	Slc25a5	ADP/ATP translocase 2 OS=Mus musculus OX=10090 GN=Slc25a5 PE=1 SV=3	58	8	22	0	481	13	17	16	19	11	12	70	89	71	95	75	81	298	32.9	9.73	130335872	1.30577e+08	1.16866e+08	1.77263e+08	1.74963e+08	1.78157e+08	9.8744e+07	1.01556e+08	1.05061e+08	1.5775e+08	1.46853e+08	1.55412e+08	5.14447e+08	4.88221e+08	5.19172e+08	1.25335e+08	1.10331e+08	1.50224e+08	130335872	1.77263e+08	1.01556e+08	1.55412e+08	5.14447e+08	1.25335e+08	1.1924	2.90217	1.23415
Q7TMM9	Tubb2a	Tubulin beta-2A chain OS=Mus musculus OX=10090 GN=Tubb2a PE=1 SV=1	55	1	25	1	478	13	10	11	8	23	11	71	52	46	17	181	111	445	49.9	4.89	276887	590637	516734	329053	1.01127e+06	291023	8.23346e+06	9.73767e+06	1.01373e+07	617845	799353	1.16743e+06	973421	94465.1	264568	1.14211e+06	720905	1.03022e+06	516734	329053	9.73767e+06	799353	264568	1.03022e+06	1.54693	0.804029	0.105797
P68369	Tuba1a	Tubulin alpha-1A chain OS=Mus musculus OX=10090 GN=Tuba1a PE=1 SV=1	53	6	20	0	474	14	12	11	11	17	16	85	58	47	39	140	105	451	50.1	5.06	1.28417e+08	1.41635e+08	1.36905e+08	1.60324e+08	1.37497e+08	1.60038e+08	1.27833e+08	1.36128e+08	1.31058e+08	1.13486e+08	1.2911e+08	1.04234e+08	1.69657e+08	1.82729e+08	1.76405e+08	8.53598e+07	8.32986e+07	4.31332e+07	1.36905e+08	1.60038e+08	1.31058e+08	1.13486e+08	1.76405e+08	8.32986e+07	0.828944	1.10227	0.635584
Q3TJK3	Serpinh1	Serpin H1 OS=Mus musculus OX=10090 GN=Serpinh1 PE=2 SV=1	58	24	24	0	469	9	21	1	16	8	20	36	153	2	97	43	138	417	46.5	8.5	5.73872e+07	5.30152e+07	4.91769e+07	2.93946e+07	3.20846e+07	3.82801e+07	1.75677e+07	1.95007e+07	1.80123e+07	4.35577e+08	4.0991e+08	4.25779e+08	3.38039e+08	3.3921e+08	3.6559e+08	1.41561e+08	1.33975e+08	1.12922e+08	5.30152e+07	3.20846e+07	1.80123e+07	4.25779e+08	3.3921e+08	1.33975e+08	8.03127	10.5724	7.43799
E9QNN1	Dhx9	RNA helicase OS=Mus musculus OX=10090 GN=Dhx9 PE=1 SV=1	30	35	35	0	462	21	23	3	2	21	28	87	102	5	3	105	160	1384	149.6	6.83	7.77174e+07	7.65662e+07	7.5189e+07	1.35588e+07	1.69384e+07	1.7358e+07	5.81927e+07	5.95364e+07	5.7282e+07	9.78712e+07	9.66625e+07	9.51224e+07	316206	1.11648e+06	2.00739e+06	1.08831e+08	1.04229e+08	9.57847e+07	7.65662e+07	1.69384e+07	5.81927e+07	9.66625e+07	1.11648e+06	1.04229e+08	1.26247	0.065914	1.7911
Q9D8E6	Rpl4	Large ribosomal subunit protein uL4 OS=Mus musculus OX=10090 GN=Rpl4 PE=1 SV=3	50	28	28	0	451	18	11	8	3	20	26	98	44	29	5	122	153	419	47.1	11	1.72032e+08	1.68503e+08	1.53978e+08	7.46442e+07	9.35173e+07	9.86858e+07	9.54361e+07	1.1203e+08	1.16854e+08	8.54391e+07	8.70975e+07	7.51643e+07	3.29586e+07	4.24094e+07	5.11645e+07	2.07217e+08	2.13273e+08	2.25978e+08	1.68503e+08	9.35173e+07	1.1203e+08	8.54391e+07	4.24094e+07	2.13273e+08	0.507047	0.453493	1.90372
E9Q1Z0	Krt90	Keratin 90 OS=Mus musculus OX=10090 GN=Krt90 PE=1 SV=1	18	2	16	0	447	11	8	9	8	11	10	76	46	44	58	167	56	538	58.2	8.25	1.38696e+08	1.40568e+08	1.33822e+08	7.61971e+08	5.86824e+08	6.94055e+08	4.92963e+07	5.20986e+07	4.97913e+07	1.5424e+08	1.42361e+08	1.66296e+08	1.47782e+09	1.88529e+09	1.82957e+09	1.61934e+08	1.56626e+08	1.53785e+08	1.38696e+08	6.94055e+08	4.97913e+07	1.5424e+08	1.82957e+09	1.56626e+08	1.11208	2.63606	3.14566
Q9D0E1	Hnrnpm	Heterogeneous nuclear ribonucleoprotein M OS=Mus musculus OX=10090 GN=Hnrnpm PE=1 SV=3	53	35	36	1	447	16	27	2	2	17	26	63	149	8	9	92	126	729	77.6	8.63	7.27035e+07	3.50314e+07	3.85049e+07	2.39801e+07	2.00764e+07	2.18329e+07	3.63593e+08	3.46175e+08	3.4383e+08	1.37771e+08	1.44928e+08	1.4214e+08	6.59336e+07	5.65782e+07	6.89982e+07	1.39194e+09	1.31935e+09	1.48148e+09	3.85049e+07	2.18329e+07	3.46175e+08	1.4214e+08	6.59336e+07	1.39194e+09	3.69148	3.01992	4.02092
Q80X90	Flnb	Filamin-B OS=Mus musculus OX=10090 GN=Flnb PE=1 SV=3	42	69	74	5	433	3		10	1	73	6	4		25	3	387	14	2602	277.7	5.71	5.81246e+07	6.82447e+07	6.53955e+07	4.55778e+07	4.71743e+07	4.56936e+07	6.0933e+07	6.49815e+07	6.32327e+07	6.76538e+07	6.05363e+07	6.99342e+07	1.24315e+07	8.66437e+06	1.35741e+07	1.66424e+07	2.08909e+07	2.23435e+07	6.53955e+07	4.56936e+07	6.32327e+07	6.76538e+07	1.24315e+07	2.08909e+07	1.03453	0.272062	0.330381
Q9D6Z1	Nop56	Nucleolar protein 56 OS=Mus musculus OX=10090 GN=Nop56 PE=1 SV=2	64	30	30	0	433	11	15	8	3	19	29	42	78	16	4	117	176	580	64.4	9.14	46936344	3.9722e+07	4.93723e+07	3.47972e+07	3.61038e+07	3.0818e+07	5.30162e+07	5.15056e+07	5.13779e+07	8.63293e+07	8.726e+07	1.00216e+08	3.59828e+07	3.51034e+07	4.03039e+07	1.37796e+08	1.40102e+08	1.03992e+08	46936344	3.47972e+07	5.15056e+07	8.726e+07	3.59828e+07	1.37796e+08	1.85911	1.03407	2.67536
A0A0A0MQA5	Tuba4a	Tubulin alpha chain (Fragment) OS=Mus musculus OX=10090 GN=Tuba4a PE=1 SV=1	51	6	20	17	431	12	8	9	9	17	14	70	41	42	31	151	96	477	52.9	5.19	1.54086e+08	1.52151e+08	1.35007e+08	2.21704e+08	2.1408e+08	1.96972e+08	1.82283e+08	2.05039e+08	2.06698e+08	9.69035e+07	1.03098e+08	1.01503e+08	1.76727e+08	1.79217e+08	1.70276e+08	1.18421e+08	1.16953e+08	1.1924e+08	1.52151e+08	2.1408e+08	2.05039e+08	1.01503e+08	1.76727e+08	1.18421e+08	0.667117	0.825516	0.577555
P48962	Slc25a4	ADP/ATP translocase 1 OS=Mus musculus OX=10090 GN=Slc25a4 PE=1 SV=4	63	11	25	16	424	14	13	15	19	14	14	63	68	55	78	82	78	298	32.9	9.72	177149248	1.65276e+08	1.52636e+08	2.24068e+08	1.66433e+08	1.55734e+08	6.69315e+07	8.34819e+07	8.4032e+07	1.73574e+08	1.35493e+08	1.2818e+08	5.83551e+08	5.35627e+08	5.30544e+08	1.17072e+08	1.16709e+08	9.84413e+07	1.65276e+08	1.66433e+08	8.34819e+07	1.35493e+08	5.35627e+08	1.16709e+08	0.819796	3.21827	1.39802
P15864	H1-2	Histone H1.2 OS=Mus musculus OX=10090 GN=H1-2 PE=1 SV=2	42	6	17	2	419	11	12	8	8	9	15	64	97	44	45	60	109	212	21.3	11	4.2413e+08	4.2934e+08	3.85338e+08	3.56211e+08	3.9147e+08	3.85328e+08	8.51344e+07	9.31345e+07	8.84493e+07	8.18697e+08	8.13609e+08	7.98043e+08	3.9268e+08	4.14556e+08	4.01035e+08	5.70361e+08	6.03478e+08	7.28615e+08	4.2413e+08	3.85328e+08	8.84493e+07	8.13609e+08	4.01035e+08	6.03478e+08	1.9183	1.04076	6.82287
P67778	Phb1	Prohibitin 1 OS=Mus musculus OX=10090 GN=Phb1 PE=1 SV=1	79	21	21	0	412	6	2	3	4	21	15	27	6	7	11	239	122	272	29.8	5.76	39269480	3.69394e+07	3.41879e+07	4.21666e+07	3.86565e+07	4.87052e+07	3.34416e+08	3.45893e+08	3.4755e+08	2.46827e+07	2.03332e+07	1.78034e+07	8.08349e+07	5.89402e+07	7.24782e+07	2.42875e+08	2.49281e+08	2.7698e+08	3.69394e+07	4.21666e+07	3.45893e+08	2.03332e+07	7.24782e+07	2.49281e+08	0.550446	1.71885	0.720689
Q8VIJ6	Sfpq	Splicing factor, proline- and glutamine-rich OS=Mus musculus OX=10090 GN=Sfpq PE=1 SV=1	42	27	29	2	408	15	29	1	4	13	23	61	153	1	11	59	123	699	75.4	9.44	7.96937e+07	8.09711e+07	8.65672e+07	5.9907e+07	5.92006e+07	5.73167e+07	6.51162e+07	6.72021e+07	6.94812e+07	2.53874e+08	2.51816e+08	2.51031e+08	3.62103e+08	3.75763e+08	4.47075e+08	1.99012e+08	1.91561e+08	1.95761e+08	8.09711e+07	5.92006e+07	6.72021e+07	2.51816e+08	3.75763e+08	1.95761e+08	3.10995	6.34729	2.91302
Q3U292	H1f3	H15 domain-containing protein OS=Mus musculus OX=10090 GN=H1f3 PE=2 SV=1	35	3	15	0	405	11	13	9	9	8	12	66	96	48	46	51	98	221	22.1	11.03	96724124	8.97042e+07	9.16643e+07	9.01272e+07	1.10696e+08	1.02712e+08	5.58829e+07	5.72673e+07	5.27148e+07	2.8739e+08	2.79195e+08	2.70214e+08	9.01278e+07	1.04892e+08	1.0806e+08	2.06657e+08	1.97856e+08	2.50999e+08	9.16643e+07	1.02712e+08	5.58829e+07	2.79195e+08	1.04892e+08	2.06657e+08	3.04584	1.02122	3.69803
P63038	Hspd1	60 kDa heat shock protein, mitochondrial OS=Mus musculus OX=10090 GN=Hspd1 PE=1 SV=1	57	30	30	0	396	12	9	20	28	12	13	39	31	101	135	43	47	573	60.9	6.18	2.60503e+07	2.85761e+07	2.01465e+07	1.10295e+08	1.01142e+08	1.11785e+08	8.10776e+06	7.94411e+06	7.99924e+06	1.38517e+07	1.80079e+07	1.87216e+07	3.47983e+08	3.36088e+08	3.43999e+08	1.35031e+07	9.30717e+06	7.81108e+06	2.60503e+07	1.10295e+08	7.99924e+06	1.80079e+07	3.43999e+08	9.30717e+06	0.691276	3.11891	1.16351
P43274	H1-4	Histone H1.4 OS=Mus musculus OX=10090 GN=H1-4 PE=1 SV=2	37	7	17	12	386	11	14	7	8	8	15	70	98	33	30	36	119	219	22	11.11	3.93714e+08	3.58315e+08	3.4192e+08	4.37257e+08	4.56482e+08	4.58524e+08	1.70186e+08	1.71274e+08	1.73095e+08	7.07891e+08	6.88104e+08	6.68383e+08	6.26795e+08	6.00764e+08	5.67386e+08	9.73425e+08	9.66692e+08	1.17703e+09	3.58315e+08	4.56482e+08	1.71274e+08	6.88104e+08	6.00764e+08	9.73425e+08	1.92039	1.31607	5.68344
Q5FW97	EG433182	phosphopyruvate hydratase OS=Mus musculus OX=10090 GN=EG433182 PE=1 SV=1	60	22	22	0	383	11	12	8	6	15	21	59	41	20	17	99	147	434	47.1	6.8	1.61032e+08	1.82589e+08	1.78251e+08	5.81152e+07	6.52331e+07	5.64921e+07	1.01014e+08	1.05224e+08	1.01585e+08	2.17844e+08	2.30723e+08	2.09129e+08	3.56868e+07	3.88915e+07	5.78293e+07	1.42019e+08	1.43903e+08	1.00818e+08	1.78251e+08	5.81152e+07	1.01585e+08	2.17844e+08	3.88915e+07	1.42019e+08	1.22212	0.669213	1.39803
Q501J6	Ddx17	Probable ATP-dependent RNA helicase DDX17 OS=Mus musculus OX=10090 GN=Ddx17 PE=1 SV=1	41	17	27	0	368	14	18	6	3	20	20	57	73	19	10	100	109	650	72.4	8.59	1.24163e+07	1.33869e+07	1.14555e+07	887316	1.00419e+06	858629	2.72998e+07	2.90985e+07	2.76533e+07	5.9563e+07	6.1512e+07	6.39689e+07	1.26984e+06	1.13059e+07	1.19091e+07	2.56154e+07	2.62422e+07	2.7183e+07	1.24163e+07	887316	2.76533e+07	6.1512e+07	1.13059e+07	2.62422e+07	4.95414	12.7417	0.94897
O35129	Phb2	Prohibitin-2 OS=Mus musculus OX=10090 GN=Phb2 PE=1 SV=1	58	16	16	0	367	10	6	6	8	16	15	45	13	21	20	148	120	299	33.3	9.83	5.26149e+07	5.26136e+07	5.36023e+07	1.04493e+08	9.40342e+07	9.5158e+07	3.14155e+08	3.57983e+08	3.61462e+08	3.34516e+07	2.9377e+07	3.01228e+07	1.44129e+08	1.47005e+08	1.51779e+08	2.56194e+08	2.58369e+08	2.78832e+08	5.26149e+07	9.5158e+07	3.57983e+08	3.01228e+07	1.47005e+08	2.58369e+08	0.572514	1.54485	0.721735
Q02248	Ctnnb1	Catenin beta-1 OS=Mus musculus OX=10090 GN=Ctnnb1 PE=1 SV=1	46	22	26	4	361	21	13	24	8	14	6	109	51	104	19	59	19	781	85.4	5.86	8.70234e+07	8.48387e+07	8.83043e+07	1.57953e+08	1.81013e+08	1.77509e+08	2.73786e+07	3.12103e+07	2.94688e+07	7.04783e+07	6.29221e+07	6.2322e+07	5.45528e+07	8.35081e+07	8.39869e+07	1.91818e+07	1.21415e+07	1.42116e+07	8.70234e+07	1.77509e+08	2.94688e+07	6.29221e+07	8.35081e+07	1.42116e+07	0.723048	0.470445	0.482259
Q5YLW3	Rps3	40S ribosomal protein S3 OS=Mus musculus OX=10090 GN=Rps3 PE=1 SV=1	76	19	19	0	360	18	10	8	2	17	17	85	50	38	3	92	92	243	26.7	9.66	1.55243e+08	1.37385e+08	1.70412e+08	6.6646e+07	7.62845e+07	8.04675e+07	8.25442e+07	8.48698e+07	7.96254e+07	1.18272e+08	1.18793e+08	1.17502e+08	2.11502e+07	3.97519e+07	2.84167e+07	7.60879e+07	7.39945e+07	9.06452e+07	1.55243e+08	7.62845e+07	8.25442e+07	1.18272e+08	2.84167e+07	7.60879e+07	0.761848	0.37251	0.921785
Q3TFC2	Nono	RRM domain-containing protein OS=Mus musculus OX=10090 GN=Nono PE=2 SV=1	44	21	23	0	354	12	18	4	3	10	17	51	107	7	12	56	121	473	54.4	9.09	5.51031e+07	7.30105e+07	6.27715e+07	2.96768e+07	2.58463e+07	2.76997e+07	5.32857e+07	5.35335e+07	4.76429e+07	1.60495e+08	1.68937e+08	1.65605e+08	3.52339e+07	1.44286e+07	1.63935e+07	1.40734e+08	1.43517e+08	1.19153e+08	6.27715e+07	2.76997e+07	5.32857e+07	1.65605e+08	1.63935e+07	1.40734e+08	2.63822	0.591828	2.64112
Q62351	Tfrc	Transferrin receptor protein 1 OS=Mus musculus OX=10090 GN=Tfrc PE=1 SV=1	41	28	28	0	341	22	18	23	17	1	1	98	72	109	51	5	6	763	85.7	6.57	7.46909e+07	7.17839e+07	6.83638e+07	2.99491e+08	3.21717e+08	2.34173e+08	1.52151e+06	1.02024e+06	1.00216e+06	5.0914e+07	4.74103e+07	4.876e+07	1.20012e+09	1.32976e+09	1.30585e+09	3.04146e+06	2.27022e+06	2.01903e+07	7.17839e+07	2.99491e+08	1.02024e+06	4.876e+07	1.30585e+09	3.04146e+06	0.679262	4.36022	2.98112
Q8R0W0	Eppk1	Epiplakin OS=Mus musculus OX=10090 GN=Eppk1 PE=1 SV=2	31	25	31	0	337	20	7	6		25	15	74	28	19		150	66	6548	724.2	6.07	1.38204e+08	1.58911e+08	1.33542e+08	1.24323e+08	9.23943e+07	9.97358e+07	2.31004e+08	2.501e+08	2.40301e+08	7.29333e+07	6.23006e+07	8.3645e+07	7.00645e+06	3.62181e+06	1.49968e+07	1.17825e+08	1.18171e+08	9.01185e+07	1.38204e+08	9.97358e+07	2.40301e+08	7.29333e+07	7.00645e+06	1.17825e+08	0.527722	0.0702501	0.490321
Q3UXC2	Eif4a1	ATP-dependent RNA helicase OS=Mus musculus OX=10090 GN=Eif4a1 PE=2 SV=1	49	16	18	2	335	9	7	11	10	15	14	44	28	55	43	85	80	406	46.2	5.48	6.84273e+07	6.45143e+07	6.78954e+07	1.70462e+08	1.63783e+08	1.63141e+08	1.0373e+08	9.27108e+07	9.53754e+07	8.93529e+07	8.60641e+07	8.70173e+07	1.30758e+08	1.27782e+08	1.1433e+08	8.19283e+07	8.36747e+07	9.68551e+07	6.78954e+07	1.63783e+08	9.53754e+07	8.70173e+07	1.27782e+08	8.36747e+07	1.28164	0.78019	0.877319
Q3UJS2	Fbl	rRNA 2'-O-methyltransferase fibrillarin OS=Mus musculus OX=10090 GN=Fbl PE=2 SV=1	48	18	18	0	333	10	11	6	4	11	17	51	62	19	9	60	132	327	34.4	10.3	1.23293e+08	1.08523e+08	1.07367e+08	5.39952e+07	6.23055e+07	4.69623e+07	1.02697e+08	9.49041e+07	1.031e+08	1.92075e+08	1.97009e+08	1.95115e+08	7.48386e+07	7.81466e+07	5.7031e+07	3.08419e+08	3.03906e+08	3.49349e+08	1.08523e+08	5.39952e+07	1.02697e+08	1.95115e+08	7.48386e+07	3.08419e+08	1.79791	1.38602	3.00318
Q8CD23	Ncl	Nucleolin OS=Mus musculus OX=10090 GN=Ncl PE=2 SV=1	32	1	23	25	321	12	21	10	7	7	14	56	108	32	14	42	69	707	76.8	4.79	7.26037e+07	6.6444e+07	6.23586e+07	1.00673e+08	9.54864e+07	9.58554e+07	2.71951e+07	2.70285e+07	2.8916e+07	1.70067e+08	1.67108e+08	1.68924e+08	9.84659e+07	9.90602e+07	9.49292e+07	6.69403e+07	6.64313e+07	6.91042e+07	6.6444e+07	9.58554e+07	2.71951e+07	1.68924e+08	9.84659e+07	6.69403e+07	2.54235	1.02723	2.46149
Q8CE30	Ncl	Nucleolin OS=Mus musculus OX=10090 GN=Ncl PE=2 SV=1	33	1	23	0	321	13	21	9	7	7	14	57	108	31	14	42	69	707	76.7	4.77	47288236	4.81136e+07	4.54444e+07	923975	205458	390456	1.43481e+06	230390	623583	1.50558e+08	1.51759e+08	1.58486e+08	793874	440471	145870	953679	311936	979791	47288236	390456	623583	1.51759e+08	440471	953679	3.20923	1.12809	1.52935
Q3UK83	Hnrnpa1	RRM domain-containing protein OS=Mus musculus OX=10090 GN=Hnrnpa1 PE=2 SV=1	51	18	23	0	320	14	19	4	10	13	10	68	127	7	24	66	28	373	38.8	9.13	8.30578e+07	8.18298e+07	8.9686e+07	3.7284e+07	3.52559e+07	3.63904e+07	2.08378e+07	1.9225e+07	1.91551e+07	3.45096e+08	3.38897e+08	3.42963e+08	1.19386e+08	1.18964e+08	1.16535e+08	2.07831e+07	1.96517e+07	2.41681e+07	8.30578e+07	3.63904e+07	1.9225e+07	3.42963e+08	1.18964e+08	2.07831e+07	4.12921	3.26909	1.08104
P17225	Ptbp1	Polypyrimidine tract-binding protein 1 OS=Mus musculus OX=10090 GN=Ptbp1 PE=1 SV=3	50	18	20	2	316	9	13	5	3	14	15	47	74	14	5	71	105	555	59.3	9.16	59293538	8.01504e+07	6.25811e+07	2.24684e+07	2.89051e+07	2.78711e+07	1.04208e+08	1.08282e+08	1.05985e+08	1.62005e+08	1.78039e+08	1.73452e+08	1.83936e+07	1.53949e+07	1.70647e+07	1.57381e+08	1.51188e+08	5.75824e+07	6.25811e+07	2.78711e+07	1.05985e+08	1.73452e+08	1.70647e+07	1.51188e+08	2.77163	0.612273	1.42651
P62242	Rps8	Small ribosomal subunit protein eS8 OS=Mus musculus OX=10090 GN=Rps8 PE=1 SV=2	58	12	12	0	315	12	6	10	7	9	9	71	27	44	35	55	83	208	24.2	10.32	2.4582e+08	2.38023e+08	2.66769e+08	1.1757e+08	1.38182e+08	1.23435e+08	1.6806e+08	1.62902e+08	1.70959e+08	1.09311e+08	1.0021e+08	9.99159e+07	1.64703e+08	1.52287e+08	1.50058e+08	1.89534e+08	1.90789e+08	2.18918e+08	2.4582e+08	1.23435e+08	1.6806e+08	1.0021e+08	1.52287e+08	1.90789e+08	0.407655	1.23374	1.13524
P10852	Slc3a2	4F2 cell-surface antigen heavy chain OS=Mus musculus OX=10090 GN=Slc3a2 PE=1 SV=1	53	23	23	0	310	16	19	17	15		1	75	104	76	53		2	526	58.3	5.91	1.62092e+08	1.72632e+08	1.66332e+08	2.37362e+08	2.29855e+08	2.28435e+08	1.20206e+06	1.91991e+06	1.76762e+06	2.345e+08	2.28553e+08	2.52124e+08	2.21558e+08	2.61236e+08	2.5659e+08	666468	2.37675e+06	2.40999e+06	1.66332e+08	2.29855e+08	1.76762e+06	2.345e+08	2.5659e+08	2.37675e+06	1.40983	1.11631	1.3446
P14148	Rpl7	Large ribosomal subunit protein uL30 OS=Mus musculus OX=10090 GN=Rpl7 PE=1 SV=2	55	18	18	0	309	15	7	7	3	13	14	61	37	19	14	91	87	270	31.4	10.89	1.15423e+08	1.19173e+08	1.26065e+08	6.91092e+07	5.2251e+07	5.0067e+07	8.29284e+07	8.2768e+07	7.85029e+07	8.40522e+07	9.11141e+07	8.86412e+07	2.00804e+07	5.0486e+07	5.7413e+07	1.11341e+08	8.75153e+07	6.79033e+07	1.19173e+08	5.2251e+07	8.2768e+07	8.86412e+07	5.0486e+07	8.75153e+07	0.743802	0.966221	1.05736
Q9WTI7	Myo1c	Unconventional myosin-Ic OS=Mus musculus OX=10090 GN=Myo1c PE=1 SV=2	35	32	33	1	308	17	2	3		30	18	73	3	5		149	78	1063	121.9	9.35	3.84368e+07	4.20514e+07	4.19278e+07	712082	782187	442419	9.39498e+07	1.0134e+08	1.00341e+08	4.95531e+06	5.86403e+06	4.35966e+06	558195	1.16401e+06	975304	3.53359e+07	3.5113e+07	3.4537e+07	4.19278e+07	712082	1.00341e+08	4.95531e+06	975304	3.5113e+07	0.118187	1.36965	0.349936
Q1W5W7	gag-pol	Putative gag-pol protein OS=Mus musculus OX=10090 GN=gag-pol PE=3 SV=1	48	4	43	41	307		7		12		43		23		34		250	1067	119.7	9.26	1.48916e+07	1.12111e+07	1.24491e+07	2.75376e+07	2.92637e+07	2.93352e+07	2.23362e+06	2.12729e+06	2.43477e+06	3.61375e+07	3.55154e+07	3.07583e+07	2.03171e+08	2.02057e+08	1.94964e+08	2.02578e+08	2.02377e+08	2.12339e+08	1.24491e+07	2.92637e+07	2.23362e+06	3.55154e+07	2.02057e+08	2.02578e+08	2.85286	6.9047	90.6951
A2A513	Krt10	Keratin 10 OS=Mus musculus OX=10090 GN=Krt10 PE=1 SV=1	19	7	10	0	304	9	9	9	9	4	8	52	44	50	84	23	51	561	57	5.07	179962592	1.79463e+08	1.76388e+08	3.08557e+08	3.22487e+08	3.56012e+08	1.32986e+07	1.45226e+07	1.42729e+07	1.27668e+08	1.19533e+08	1.26061e+08	1.01255e+09	1.08686e+09	9.54997e+08	4.65938e+07	5.20828e+07	6.37126e+07	1.79463e+08	3.22487e+08	1.42729e+07	1.26061e+08	1.01255e+09	5.20828e+07	0.702433	3.1398	3.64907
P48036	Anxa5	Annexin A5 OS=Mus musculus OX=10090 GN=Anxa5 PE=1 SV=1	59	20	20	0	295	7	6	6	6	20	16	20	6	17	11	143	98	319	35.7	4.96	3.09046e+07	1.29297e+07	2.67715e+07	1.69223e+07	5.44324e+07	5.63585e+07	3.62309e+08	3.65842e+08	3.60182e+08	2.08349e+07	2.86874e+07	1.79454e+07	6.84856e+07	8.4042e+07	5.29682e+07	1.39575e+08	1.39712e+08	1.16241e+08	2.67715e+07	5.44324e+07	3.62309e+08	2.08349e+07	6.84856e+07	1.39575e+08	0.778248	1.25818	0.385238
P09055	Itgb1	Integrin beta-1 OS=Mus musculus OX=10090 GN=Itgb1 PE=1 SV=1	25	19	19	0	295	17	11	18	10			98	55	107	35			798	88.2	5.94	2.67734e+08	2.57424e+08	2.57965e+08	4.77618e+08	4.60949e+08	4.55248e+08	702879	453150	367006	1.27569e+08	1.25736e+08	1.31231e+08	1.24453e+08	1.32013e+08	1.29456e+08	896518	880480	976204	2.57965e+08	4.60949e+08	453150	1.27569e+08	1.29456e+08	896518	0.49452	0.280847	1.97842
Q3THW5	H2az2	Histone H2A.V OS=Mus musculus OX=10090 GN=H2az2 PE=1 SV=3	54	8	11	0	292	6	7	6	6	9	11	31	58	25	28	70	80	128	13.5	10.58	2.33672e+08	2.20989e+08	1.90788e+08	7.36313e+07	6.68013e+07	5.92933e+07	2.14652e+08	2.14235e+08	2.135e+08	4.27257e+08	3.79142e+08	4.0774e+08	1.41289e+08	6.48137e+07	1.32533e+08	2.96714e+08	2.78846e+08	3.25127e+08	2.20989e+08	6.68013e+07	2.14235e+08	4.0774e+08	1.32533e+08	2.96714e+08	1.84507	1.98398	1.38499
Q32P04	Krt5	Keratin 5 OS=Mus musculus OX=10090 GN=Krt5 PE=1 SV=2	27	10	23	6	292	15	8	15	18	5	6	75	30	54	87	14	32	580	61.7	7.75	1.41602e+08	1.4258e+08	1.34763e+08	5.84564e+08	4.40885e+08	5.41301e+08	3.64783e+07	3.80496e+07	3.63911e+07	1.17005e+08	1.04103e+08	1.17521e+08	1.32229e+09	1.61005e+09	1.57656e+09	1.0981e+08	1.05207e+08	1.05943e+08	1.41602e+08	5.41301e+08	3.64783e+07	1.17005e+08	1.57656e+09	1.05943e+08	0.826299	2.91253	2.90427
Q61213	gag	human endogenous retrovirus K endopeptidase OS=Mus musculus OX=10090 GN=gag PE=2 SV=1	29	2	24	25	291	1	9		11		24	3	36		40		212	827	91.6	9.29	8.37315e+06	7.08143e+06	8.42992e+06	847203	477262	632055	3.44808e+06	4.0243e+06	2.55376e+06	3.36523e+07	3.57373e+07	2.29324e+07	4.96711e+07	8.0369e+07	9.34664e+07	3.51213e+08	3.51874e+08	2.52838e+08	8.37315e+06	632055	3.44808e+06	3.36523e+07	8.0369e+07	3.51213e+08	4.01907	127.155	101.858
Q6DFW4	Nop58	Nucleolar protein 58 OS=Mus musculus OX=10090 GN=Nop58 PE=1 SV=1	46	20	20	0	289	11	11	3	1	12	19	47	57	8	1	61	115	536	60.3	8.34	51601790	4.4814e+07	5.35159e+07	2.88291e+07	8.80651e+06	1.1345e+07	4.40056e+07	3.7628e+07	3.97438e+07	8.32427e+07	8.4563e+07	8.37168e+07	7.56075e+06	1.11614e+06	867348	7.39024e+07	7.37762e+07	8.83023e+07	51601790	1.1345e+07	3.97438e+07	8.37168e+07	1.11614e+06	7.39024e+07	1.62236	0.0983817	1.85947
Q03145	Epha2	Ephrin type-A receptor 2 OS=Mus musculus OX=10090 GN=Epha2 PE=1 SV=3	34	27	28	1	287	25	9	25		1		133	15	138		1		977	108.8	6.23	1.29521e+08	1.22166e+08	1.24671e+08	2.84477e+08	2.75544e+08	2.77214e+08	1.20539e+06	1.45139e+06	1.60129e+06	3.64665e+07	3.69167e+07	3.12186e+07	3.57633e+06	569079	951371	1.3545e+06	1.0594e+06	774588	1.24671e+08	2.77214e+08	1.45139e+06	3.64665e+07	951371	1.0594e+06	0.292502	0.0034319	0.729922
P52480	Pkm	Pyruvate kinase PKM OS=Mus musculus OX=10090 GN=Pkm PE=1 SV=4	60	1	25	0	286	15	9	7	6	16	15	60	38	17	9	73	89	531	57.8	7.47	49036040	4.90453e+07	5.29804e+07	261258	478671	1.27936e+06	2.49017e+07	2.48983e+07	2.36672e+07	3.37235e+07	3.4432e+07	3.14251e+07	127060	426631	1.43392e+06	4.12814e+07	4.03037e+07	1.9804e+07	4.90453e+07	478671	2.48983e+07	3.37235e+07	426631	4.03037e+07	0.687599	0.891282	1.61874
Q3UBU0	Hsp90b1	Histidine kinase/HSP90-like ATPase domain-containing protein OS=Mus musculus OX=10090 GN=Hsp90b1 PE=2 SV=1	43	28	30	2	285	6	5	12	26	13	9	18	23	42	118	53	31	802	92.4	4.82	43860678	4.43902e+07	4.46328e+07	7.28188e+07	7.89461e+07	7.7818e+07	2.35298e+07	2.33814e+07	2.4713e+07	6.73728e+07	6.60298e+07	5.95438e+07	1.91561e+08	2.10772e+08	1.85768e+08	2.08027e+07	2.15168e+07	2.67156e+07	4.43902e+07	7.7818e+07	2.35298e+07	6.60298e+07	1.91561e+08	2.15168e+07	1.48748	2.46165	0.914451
Q8R081	Hnrnpl	Heterogeneous nuclear ribonucleoprotein L OS=Mus musculus OX=10090 GN=Hnrnpl PE=1 SV=2	39	16	16	0	285	10	12	1		9	11	54	68	4		76	83	586	63.9	8.1	5.83074e+07	6.44342e+07	7.04748e+07	1.40636e+07	1.13974e+07	1.41663e+07	6.67356e+07	5.9177e+07	6.14003e+07	1.26321e+08	1.45651e+08	1.35942e+08	9.22229e+06	1.36214e+07	1.53981e+07	8.17542e+07	8.39407e+07	8.23897e+07	6.44342e+07	1.40636e+07	6.14003e+07	1.35942e+08	1.36214e+07	8.23897e+07	2.10979	0.968556	1.34185
P47911	Rpl6	Large ribosomal subunit protein eL6 OS=Mus musculus OX=10090 GN=Rpl6 PE=1 SV=3	39	16	16	0	285	12	7	8	5	9	13	54	37	30	19	66	79	296	33.5	10.7	1.58613e+08	1.45409e+08	1.42129e+08	9.77927e+07	1.00401e+08	9.45677e+07	8.30678e+07	8.07005e+07	8.06036e+07	9.5178e+07	8.96213e+07	8.53014e+07	8.07168e+07	8.95422e+07	8.92781e+07	1.27412e+08	1.28473e+08	1.51683e+08	1.45409e+08	9.77927e+07	8.07005e+07	8.96213e+07	8.92781e+07	1.28473e+08	0.616339	0.912932	1.59198
Q3THL7	Vdac1	Uncharacterized protein OS=Mus musculus OX=10090 GN=Vdac1 PE=2 SV=1	55	11	13	2	284	8	6	4	1	11	11	48	29	15	6	91	95	283	30.7	7.9	9.06256e+07	1.0315e+08	9.80093e+07	8.52757e+07	8.02127e+07	8.46393e+07	1.7295e+08	1.72032e+08	1.77952e+08	3.94254e+07	5.97725e+07	5.35212e+07	8.27507e+07	6.99431e+07	7.16694e+07	2.29434e+08	2.33236e+08	2.63226e+08	9.80093e+07	8.46393e+07	1.7295e+08	5.35212e+07	7.16694e+07	2.33236e+08	0.546083	0.846762	1.34858
Q9QZQ8	Macroh2a1	Core histone macro-H2A.1 OS=Mus musculus OX=10090 GN=Macroh2a1 PE=1 SV=4	50	10	17	1	284	7	12	2	2	11	16	28	62	7	5	70	112	369	39.3	9.83	4.08616e+07	3.88093e+07	4.76082e+07	4.05486e+07	3.52065e+07	3.85223e+07	4.58119e+07	4.72682e+07	4.76407e+07	1.0197e+08	1.10708e+08	1.03277e+08	2.04752e+07	2.06623e+07	1.90717e+07	1.03305e+08	1.04182e+08	1.09825e+08	4.08616e+07	3.85223e+07	4.72682e+07	1.03277e+08	2.04752e+07	1.04182e+08	2.52748	0.531516	2.20406
Q4FJV4	Anxa1	Annexin OS=Mus musculus OX=10090 GN=Anxa1 PE=1 SV=1	54	21	21	0	278	1	1	10	6	20	13	3	1	47	17	129	81	346	38.7	7.37	1.32998e+06	880744	2.47505e+06	1.41285e+08	1.47868e+08	1.49789e+08	1.12859e+08	1.19016e+08	1.17686e+08	2.68088e+06	704507	949028	5.31836e+07	5.5376e+07	9.68129e+07	5.95392e+07	6.00418e+07	5.82333e+07	1.32998e+06	1.47868e+08	1.17686e+08	949028	5.5376e+07	5.95392e+07	0.713566	0.374495	0.505914
Q3UMI7	Eef2	Tr-type G domain-containing protein OS=Mus musculus OX=10090 GN=Eef2 PE=2 SV=1	44	27	28	1	274	13	10	21	10	16	16	50	28	62	22	47	65	858	95.3	6.93	2.81105e+07	2.61653e+07	2.72925e+07	6.29922e+08	6.08967e+08	6.04627e+08	3.38605e+07	3.57951e+07	3.64906e+07	2.69163e+07	2.2618e+07	2.44998e+07	3.47267e+09	3.42892e+09	3.42003e+09	5.40409e+07	5.51058e+07	6.40683e+07	2.72925e+07	6.08967e+08	3.57951e+07	2.44998e+07	3.42892e+09	5.51058e+07	0.897675	5.63072	1.53948
E9Q557	Dsp	Desmoplakin OS=Mus musculus OX=10090 GN=Dsp PE=1 SV=1	21	44	45	0	274	10	2	1		42	10	23	6	5		220	20	2883	332.7	6.8	3.62811e+06	3.79418e+06	3.24344e+06	1.14276e+06	1.05874e+06	380037	5.43486e+07	5.60956e+07	5.47474e+07	818733	734609	1.99443e+06	1.15147e+06	1.16047e+06	1.00403e+06	4.29178e+06	5.35088e+06	4.99082e+06	3.62811e+06	1.05874e+06	5.47474e+07	818733	1.15147e+06	4.99082e+06	0.225664	1.08758	0.0911609
Q3UB67	Rpl3	60S ribosomal protein L3 OS=Mus musculus OX=10090 GN=Rpl3 PE=2 SV=1	40	17	17	0	272	14	4	8	4	13	15	61	17	28	9	73	84	403	46.1	10.18	122238744	1.28641e+08	1.04156e+08	8.0401e+07	9.63754e+07	8.8957e+07	6.29526e+07	6.70238e+07	6.37972e+07	4.28027e+07	4.37928e+07	4.58257e+07	4.68966e+07	4.4444e+07	4.24787e+07	6.5264e+07	7.90033e+07	6.17741e+07	122238744	8.8957e+07	6.37972e+07	4.37928e+07	4.4444e+07	6.5264e+07	0.358256	0.499613	1.02299
Q9R100	Cdh17	Cadherin-17 OS=Mus musculus OX=10090 GN=Cdh17 PE=1 SV=1	44	30	30	0	267	24	4	27				134	16	117				827	91.6	4.87	2.12486e+08	2.25297e+08	2.37941e+08	1.6459e+08	1.81995e+08	1.50048e+08	908306	976397	1.22444e+06	4.88822e+07	5.31981e+07	4.16846e+07	9.16614e+06	2.52595e+06	1.27782e+07	690742	595856	1.15041e+06	2.25297e+08	1.6459e+08	976397	4.88822e+07	9.16614e+06	690742	0.216967	0.0556907	0.70744
Q3U9Q3	Hnrnpk	Heterogeneous nuclear ribonucleoprotein K OS=Mus musculus OX=10090 GN=Hnrnpk PE=2 SV=1	46	19	19	0	265	11	16	1	3	16	10	49	89	1	11	71	44	450	49.8	5.64	5.03197e+07	3.95081e+07	3.61002e+07	1.69908e+07	882628	1.15224e+06	5.57164e+07	5.69385e+07	5.59682e+07	1.32397e+08	1.23434e+08	1.43416e+08	3.72514e+07	2.74231e+07	7.76022e+06	3.41561e+07	3.25528e+07	2.0932e+07	3.95081e+07	1.15224e+06	5.59682e+07	1.32397e+08	2.74231e+07	3.25528e+07	3.35113	23.7999	0.58163
Q62469	Itga2	Integrin alpha-2 OS=Mus musculus OX=10090 GN=Itga2 PE=1 SV=2	26	23	23	0	265	21	6	21				120	17	128				1178	128.9	5.21	95677423	9.20705e+07	8.84405e+07	1.53157e+08	1.66352e+08	1.66955e+08	978592	526424	494973	2.10629e+07	2.39569e+07	2.44085e+07	2.81358e+06	549732	3.42735e+06	909464	897049	811273	9.20705e+07	1.66352e+08	526424	2.39569e+07	2.81358e+06	897049	0.260202	0.0169134	1.70404
Q91YQ5	Rpn1	Dolichyl-diphosphooligosaccharide--protein glycosyltransferase subunit 1 OS=Mus musculus OX=10090 GN=Rpn1 PE=1 SV=1	48	23	23	0	264	3	1	7	7	18	19	9	4	19	20	117	95	608	68.5	6.46	5.04716e+06	6.16623e+06	6.81636e+06	1.6871e+07	1.52621e+07	1.52513e+07	6.41576e+07	6.55573e+07	6.28712e+07	1.42059e+07	9.09527e+06	1.25424e+07	6.19884e+07	3.91818e+07	2.91192e+07	5.80504e+07	6.03967e+07	4.37323e+07	6.16623e+06	1.52621e+07	6.41576e+07	1.25424e+07	3.91818e+07	5.80504e+07	2.03404	2.56727	0.90481
Q9QWL7	Krt17	Keratin, type I cytoskeletal 17 OS=Mus musculus OX=10090 GN=Krt17 PE=1 SV=3	37	6	20	5	264	14	7	9	13	9	6	66	29	35	53	44	37	433	48.1	5.06	1.12304e+08	1.24781e+08	1.21915e+08	2.15418e+08	2.18737e+08	2.32032e+08	1.03753e+06	1.02288e+06	815094	9.08937e+07	9.63857e+07	9.33647e+07	3.15719e+08	2.76411e+08	3.2509e+08	2.44519e+06	1.30955e+06	3.28963e+06	1.21915e+08	2.18737e+08	1.02288e+06	9.33647e+07	3.15719e+08	2.44519e+06	0.765819	1.44337	2.3905
P35700	Prdx1	Peroxiredoxin-1 OS=Mus musculus OX=10090 GN=Prdx1 PE=1 SV=1	67	14	14	0	263	6	10	8	9	13	10	20	46	33	46	69	49	199	22.2	8.12	3.46376e+07	3.29023e+07	3.15964e+07	8.47474e+07	8.16322e+07	8.12115e+07	7.9254e+07	7.5134e+07	7.73531e+07	7.64954e+07	7.52388e+07	7.88394e+07	2.05878e+08	1.86562e+08	1.94513e+08	5.1287e+07	5.28312e+07	6.17902e+07	3.29023e+07	8.16322e+07	7.73531e+07	7.64954e+07	1.94513e+08	5.28312e+07	2.32492	2.3828	0.682987
P52480-2	Pkm	Isoform M1 of Pyruvate kinase PKM OS=Mus musculus OX=10090 GN=Pkm	57	1	25	26	261	14	8	7	6	15	15	52	33	17	9	67	83	531	57.9	7.14	7.47093e+07	8.37092e+07	8.06722e+07	6.16006e+07	6.13561e+07	5.2793e+07	3.60847e+07	3.9308e+07	3.67746e+07	4.05464e+07	4.66474e+07	4.55407e+07	5.11927e+07	4.5647e+07	4.45483e+07	3.82653e+07	3.92495e+07	1.36268e+07	8.06722e+07	6.13561e+07	3.67746e+07	4.55407e+07	4.5647e+07	3.82653e+07	0.564516	0.743969	1.04054
Q6IFX2	Krt42	Keratin, type I cytoskeletal 42 OS=Mus musculus OX=10090 GN=Krt42 PE=1 SV=1	30	5	16	2	258	14	7	7	8	8	6	69	34	32	38	48	37	452	50.1	5.16	5.41467e+08	5.56752e+08	7.02478e+08	8.5725e+07	7.44737e+07	8.41743e+07	3.8516e+07	3.70904e+07	3.62234e+07	1.62595e+08	1.62421e+08	1.62515e+08	1.53433e+08	1.23015e+08	1.27041e+08	1.57142e+07	1.30457e+07	1.67137e+07	5.56752e+08	8.41743e+07	3.70904e+07	1.62515e+08	1.27041e+08	1.57142e+07	0.291898	1.50926	0.423672
Q8K419	Lgals4	Galectin-4 OS=Mus musculus OX=10090 GN=Lgals4 PE=1 SV=2	53	20	20	0	258	10				20	10	46				173	39	326	36.3	9.1	8.56211e+07	8.72366e+07	9.266e+07	3.16403e+06	878436	2.34034e+06	2.20409e+08	2.25649e+08	2.26803e+08	3.22188e+06	3.40072e+06	3.51327e+06	1.17008e+06	325940	907804	2.94735e+07	2.92598e+07	2.52693e+07	8.72366e+07	2.34034e+06	2.25649e+08	3.40072e+06	907804	2.92598e+07	0.0389828	0.387895	0.12967
Q6ZQ61	Matr3	MKIAA0723 protein (Fragment) OS=Mus musculus OX=10090 GN=Matr3 PE=2 SV=1	31	21	21	0	257	8	17		1	8	15	40	81		2	39	95	852	95.2	6.27	3.33038e+07	2.5209e+07	2.62807e+07	404766	632660	6.74082e+06	2.16803e+07	2.34532e+07	2.1988e+07	9.31783e+07	9.51338e+07	1.09819e+08	1.57795e+07	1.41401e+07	1.31248e+07	8.12928e+07	8.50714e+07	5.02956e+07	2.62807e+07	632660	2.1988e+07	9.51338e+07	1.41401e+07	8.12928e+07	3.61992	22.3502	3.69715
Q9Z2T6	Krt85	Keratin, type II cuticular Hb5 OS=Mus musculus OX=10090 GN=Krt85 PE=1 SV=2	7	2	6	0	254	4	4	3	2	5	6	28	26	20	24	124	32	507	55.7	6.42	2.52142e+07	2.47169e+07	2.35723e+07	709269	9.71237e+06	7.03474e+06	5.6213e+07	5.47897e+07	6.1331e+07	5.46358e+07	5.52816e+07	5.20983e+07	7.51711e+06	7.33868e+06	8.73122e+06	5.57691e+07	4.63695e+07	5.64914e+07	2.47169e+07	7.03474e+06	5.6213e+07	5.46358e+07	7.51711e+06	5.57691e+07	2.21046	1.06857	0.992103
P68040	Rack1	Small ribosomal subunit protein RACK1 OS=Mus musculus OX=10090 GN=Rack1 PE=1 SV=3	69	16	16	0	251	15	7	2	1	14	14	72	27	3	1	72	76	317	35.1	7.69	1.34618e+08	1.35425e+08	1.20772e+08	9.98877e+06	1.25234e+07	1.14827e+07	8.35696e+07	8.29852e+07	8.45376e+07	7.37204e+07	7.68429e+07	7.73256e+07	1.03107e+07	4.19979e+07	3.33172e+07	7.23455e+07	7.33803e+07	8.01196e+07	1.34618e+08	1.14827e+07	8.35696e+07	7.68429e+07	3.33172e+07	7.33803e+07	0.570821	2.90152	0.878074
Q7TQ39	gag	Gag protein OS=Mus musculus OX=10090 GN=gag PE=4 SV=1	34	7	22	1	250	2	8		12		21	4	43		43		160	586	65.4	8.75	6.64215e+06	1.04493e+07	8.60986e+06	981794	4.78965e+06	2.45479e+06	1.10558e+06	1.81797e+06	1.13433e+06	5.22114e+07	5.8996e+07	5.81212e+07	7.21104e+07	8.49145e+07	8.04159e+07	2.90666e+08	2.89988e+08	2.34731e+08	8.60986e+06	2.45479e+06	1.13433e+06	5.81212e+07	8.04159e+07	2.89988e+08	6.75054	32.7588	255.646
Q3UKJ6	Dhx15	RNA helicase OS=Mus musculus OX=10090 GN=Dhx15 PE=1 SV=1	41	30	31	1	245	7	11		1	10	29	24	33		2	51	135	795	90.9	7.46	36340048	3.35686e+07	3.08328e+07	2.03827e+06	1.1349e+06	1.18728e+06	2.50273e+07	2.48854e+07	2.42326e+07	3.57727e+07	3.71856e+07	3.08176e+07	1.76719e+07	8.73112e+06	2.86703e+07	6.50156e+07	6.81949e+07	6.35975e+07	3.35686e+07	1.18728e+06	2.48854e+07	3.57727e+07	1.76719e+07	6.50156e+07	1.06566	14.8844	2.6126
Q0VGN5	BC094435	BC094435 protein (Fragment) OS=Mus musculus OX=10090 GN=BC094435 PE=2 SV=1	54	1	38	0	244		5		9		38		16		24		204	839	93.6	8.78	909599	1.25104e+06	1.52532e+06	761666	783698	340742	48920	190233	1.0879e+06	825376	1.32254e+06	1.4561e+06	974680	744257	281119	4.47147e+06	3.95856e+06	1.21542e+06	1.25104e+06	761666	190233	1.32254e+06	744257	3.95856e+06	1.05715	0.977143	20.809
B9EKP5	Flna	Filamin, alpha OS=Mus musculus OX=10090 GN=Flna PE=2 SV=1	21	1	39	36	244	2		10	2	37	17	3		17	4	168	52	2639	280.3	6.01	2.37967e+06	1.04498e+06	1.21339e+06	9.0614e+06	9.99125e+06	1.00058e+07	5.37703e+07	4.75527e+07	5.10678e+07	982429	634383	605361	324626	9.769e+06	6.10425e+06	4.32772e+07	4.19961e+07	4.25966e+07	1.21339e+06	9.99125e+06	5.10678e+07	634383	6.10425e+06	4.25966e+07	0.522819	0.61096	0.834118
Q3UMM1	Tubb6	Tubulin beta chain OS=Mus musculus OX=10090 GN=Tubb6 PE=1 SV=1	38	4	18	0	244	9	5	5	2	14	7	42	24	25	3	102	48	447	50.1	4.89	5.04789e+06	5.65379e+06	5.69108e+06	599940	1.18798e+06	458673	777828	1.1081e+06	737331	4.16293e+06	3.12751e+06	3.03239e+06	545712	581213	383724	2.93315e+06	3.0752e+06	3.40191e+06	5.65379e+06	599940	777828	3.12751e+06	545712	3.0752e+06	0.553171	0.90961	3.95358
B7FAV1	Flna	Filamin, alpha (Fragment) OS=Mus musculus OX=10090 GN=Flna PE=1 SV=1	22	1	39	0	241	2		9	2	36	18	3		15	4	162	57	2583	274.5	5.97	349871	200848	1.0876e+06	769791	1.14349e+06	1.18162e+06	1.18273e+06	1.23243e+06	865746	342490	1.37632e+06	1.40858e+06	1.05582e+06	40590.1	597629	1.06621e+07	1.00805e+07	4.81234e+06	349871	1.14349e+06	1.18273e+06	1.37632e+06	597629	1.00805e+07	3.9338	0.522635	8.52307
Q01320	Top2a	DNA topoisomerase 2-alpha OS=Mus musculus OX=10090 GN=Top2a PE=1 SV=2	26	26	32	6	237	23	17			1	21	75	68			5	89	1528	172.7	8.6	4.29918e+07	4.42021e+07	4.20848e+07	5.02057e+06	6.7636e+06	5.92717e+06	2.02646e+07	2.07246e+07	2.44045e+07	5.45902e+07	5.3878e+07	5.55253e+07	448891	1.15362e+06	505011	3.1329e+07	3.20388e+07	2.67317e+07	4.29918e+07	5.92717e+06	2.07246e+07	5.45902e+07	505011	3.1329e+07	1.26978	0.0852026	1.51168
Q5SQB7	Npm1	Nucleophosmin OS=Mus musculus OX=10090 GN=Npm1 PE=1 SV=1	46	2	10	10	237	5	8	4	2	8	8	41	66	15	8	55	52	292	32.5	4.77	1.00293e+08	1.12303e+08	1.05274e+08	7.98471e+07	8.58852e+07	7.96132e+07	9.56412e+07	9.82723e+07	9.02807e+07	1.77515e+08	1.84556e+08	1.95058e+08	7.33641e+07	7.65906e+07	7.99182e+07	9.09213e+07	8.61637e+07	6.65766e+07	1.05274e+08	7.98471e+07	9.56412e+07	1.84556e+08	7.65906e+07	8.61637e+07	1.7531	0.959215	0.900906
Q7TMN7	Anxa4	Annexin OS=Mus musculus OX=10090 GN=Anxa4 PE=2 SV=1	50	18	18	0	235	7	1	7		18	9	25	1	20		134	55	319	35.9	5.57	3.17997e+07	3.25608e+07	3.04152e+07	9.36238e+07	9.60535e+07	9.28685e+07	1.63863e+08	1.60159e+08	1.53034e+08	6.16928e+06	8.78104e+06	8.16545e+06	5.78839e+06	841083	7.82694e+06	2.71414e+07	2.88327e+07	1.73955e+07	3.17997e+07	9.36238e+07	1.60159e+08	8.16545e+06	5.78839e+06	2.71414e+07	0.256778	0.061826	0.169465
Q6URW6	Myh14	Myosin-14 OS=Mus musculus OX=10090 GN=Myh14 PE=1 SV=1	18	18	29	0	235	3		3	2	27	8	6		9	7	147	66	2000	228.4	5.55	6.53804e+06	6.05072e+06	6.29777e+06	3.12622e+06	2.49797e+06	3.17952e+06	4.34696e+07	5.51231e+07	5.04427e+07	2.81859e+06	3.22491e+06	2.22145e+06	3.49206e+06	3.01375e+06	313961	2.97509e+06	3.22466e+06	1.29578e+08	6.29777e+06	3.12622e+06	5.04427e+07	2.81859e+06	3.01375e+06	3.22466e+06	0.447553	0.964025	0.0639272
Q61781	Krt14	Keratin, type I cytoskeletal 14 OS=Mus musculus OX=10090 GN=Krt14 PE=1 SV=2	32	2	16	5	235	13	7	7	11	7	5	62	31	24	52	36	30	484	52.8	5.17	9.39444e+08	8.92255e+08	7.74016e+08	2.55166e+08	1.9529e+08	2.09927e+08	8.17984e+06	6.88682e+06	7.76439e+06	3.35929e+08	3.15092e+08	3.20735e+08	6.69012e+08	6.2512e+08	7.0086e+08	1.91489e+07	1.74636e+07	2.01918e+07	8.92255e+08	2.09927e+08	7.76439e+06	3.20735e+08	6.69012e+08	1.91489e+07	0.359465	3.18688	2.46625
P07901	Hsp90aa1	Heat shock protein HSP 90-alpha OS=Mus musculus OX=10090 GN=Hsp90aa1 PE=1 SV=4	28	11	20	0	231	7	9	5	11	10	15	28	40	21	30	51	61	733	84.7	5.01	19438052	1.86064e+07	1.75294e+07	1.12832e+07	694286	507633	5.69433e+06	4.6608e+06	5.44936e+06	3.82552e+07	2.63577e+07	2.80604e+07	2.32017e+07	3.78071e+07	4.02806e+07	1.36785e+07	1.49057e+07	1.10604e+07	1.86064e+07	694286	5.44936e+06	2.80604e+07	3.78071e+07	1.36785e+07	1.50811	54.4546	2.51011
Q3U6P5	Hnrnpc	RRM domain-containing protein OS=Mus musculus OX=10090 GN=Hnrnpc PE=2 SV=1	37	16	16	0	230	9	15	5	4	8	12	39	64	15	12	35	65	334	36.9	7.36	7.38489e+07	7.58164e+07	6.93451e+07	5.45343e+07	5.29653e+07	5.29855e+07	2.92801e+07	2.85483e+07	3.09808e+07	1.96628e+08	2.0819e+08	2.01924e+08	7.37478e+07	6.59621e+07	6.65663e+07	9.39844e+07	9.10044e+07	9.93279e+07	7.38489e+07	5.29855e+07	2.92801e+07	2.01924e+08	6.65663e+07	9.39844e+07	2.73428	1.25631	3.20984
P97351	Rps3a	Small ribosomal subunit protein eS1 OS=Mus musculus OX=10090 GN=Rps3a PE=1 SV=3	50	16	16	0	230	11	5	7	4	13	12	62	14	25	14	54	61	264	29.9	9.73	1.43831e+08	1.44798e+08	1.31535e+08	1.19169e+08	1.20194e+08	4.65179e+07	4.92696e+07	4.32988e+07	4.82382e+07	2.92761e+07	3.08518e+07	2.66743e+07	1.0842e+08	2.40766e+08	2.1597e+08	8.9678e+07	9.34949e+07	1.05792e+08	1.43831e+08	1.19169e+08	4.82382e+07	2.92761e+07	2.1597e+08	9.34949e+07	0.203544	1.81231	1.93819
P38647	Hspa9	Stress-70 protein, mitochondrial OS=Mus musculus OX=10090 GN=Hspa9 PE=1 SV=3	33	18	18	0	230	4	5	8	10	15	11	11	13	30	32	94	50	679	73.4	6.07	2.25925e+07	2.17568e+07	2.00052e+07	8.13684e+07	7.35346e+07	7.80949e+07	5.46857e+07	5.42549e+07	5.1931e+07	2.64127e+07	2.49377e+07	3.00887e+07	7.04046e+07	7.32174e+07	7.38426e+07	2.66761e+07	2.56931e+07	1.94755e+07	2.17568e+07	7.80949e+07	5.42549e+07	2.64127e+07	7.32174e+07	2.56931e+07	1.214	0.937544	0.473563
P27773	Pdia3	Protein disulfide-isomerase A3 OS=Mus musculus OX=10090 GN=Pdia3 PE=1 SV=2	55	23	23	0	227	5	6	15	21	6	10	8	12	45	102	17	43	505	56.6	6.21	1.17837e+07	7.23211e+06	1.00381e+07	9.79295e+07	9.99333e+07	8.83136e+07	7.69259e+06	8.02667e+06	8.53233e+06	8.91261e+06	1.31191e+07	1.04906e+07	2.22655e+08	2.30513e+08	1.99864e+08	1.78188e+07	1.62532e+07	1.6651e+07	1.00381e+07	9.79295e+07	8.02667e+06	1.04906e+07	2.22655e+08	1.6651e+07	1.04508	2.27362	2.07446
Q5BL09	Npm1	Npm1 protein OS=Mus musculus OX=10090 GN=Npm1 PE=2 SV=1	46	1	9	0	224	5	7	4	2	7	7	41	55	15	8	56	49	257	28.4	4.72	1.1602e+06	1.02539e+06	595657	527212	991560	1.48339e+06	2.00874e+07	2.65512e+07	1.61721e+07	125308	50108	244374	254245	584074	87044.3	1.67747e+07	1.48285e+07	1.72007e+06	1.02539e+06	991560	2.00874e+07	125308	254245	1.48285e+07	0.122205	0.256409	0.738199
Q58ET1	Rpl7a	60S ribosomal protein L7a OS=Mus musculus OX=10090 GN=Rpl7a PE=1 SV=1	41	14	14	0	219	12	9	5	1	12	12	58	30	10	1	51	69	266	30	10.56	148416172	1.49882e+08	1.46459e+08	5.7448e+07	6.00602e+07	5.12618e+07	9.46917e+07	9.82788e+07	9.97687e+07	9.04229e+07	8.45179e+07	8.4516e+07	1.579e+07	6.55217e+06	2.52671e+07	1.49415e+08	1.44095e+08	1.62659e+08	148416172	5.7448e+07	9.82788e+07	8.45179e+07	1.579e+07	1.49415e+08	0.569465	0.274858	1.52031
P50446	Krt6a	Keratin, type II cytoskeletal 6A OS=Mus musculus OX=10090 GN=Krt6a PE=1 SV=3	26	3	19	4	219	11	4	8	14	5	5	55	18	25	77	24	20	553	59.3	7.94	48305842	4.73428e+07	5.08718e+07	1.59247e+07	1.61971e+07	1.19633e+07	319893	954041	941368	1.07045e+06	3.3254e+06	3.7667e+06	2.48666e+08	2.25488e+08	2.23713e+08	870494	792934	955281	48305842	1.59247e+07	941368	3.3254e+06	2.25488e+08	870494	0.0688405	14.1597	0.924712
Q7TPR4	Actn1	Alpha-actinin-1 OS=Mus musculus OX=10090 GN=Actn1 PE=1 SV=1	49	23	36	13	218	2	2	1	1	36	7	3	3	3	1	187	21	892	103	5.38	992879	1.06974e+06	6.05444e+06	3.2723e+06	548351	1.61188e+07	1.05633e+08	1.10126e+08	1.08865e+08	1.0068e+06	1.12453e+06	526276	1.42541e+07	9.32632e+06	1.30911e+07	2.28386e+07	2.28367e+07	1.66692e+07	1.06974e+06	3.2723e+06	1.08865e+08	1.0068e+06	1.30911e+07	2.28367e+07	0.941164	4.00059	0.209771
P84244	H3-3a; H3-3b	Histone H3.3 OS=Mus musculus OX=10090 GN=H3-3a PE=1 SV=2	43	14	14	0	217	8	6	7	4	5	11	39	41	37	18	21	61	136	15.3	11.27	2.89759e+09	2.78064e+09	2.42239e+09	3.725e+09	3.42528e+09	3.54452e+09	8.98204e+08	8.92938e+08	8.87544e+08	2.35646e+09	2.3385e+09	2.28047e+09	2.33113e+09	2.22809e+09	2.21127e+09	3.18188e+09	3.00304e+09	3.43854e+09	2.78064e+09	3.54452e+09	8.92938e+08	2.3385e+09	2.22809e+09	3.18188e+09	0.840994	0.628602	3.56338
Q9D312	Krt20	Keratin, type I cytoskeletal 20 OS=Mus musculus OX=10090 GN=Krt20 PE=1 SV=1	56	20	23	1	217	18	3	3	2	20	6	68	10	7	10	87	35	431	49	5.38	7.37802e+07	7.95143e+07	7.47491e+07	4.10011e+07	3.80394e+07	3.34829e+07	4.1982e+07	4.16651e+07	4.13441e+07	1.93876e+07	2.33538e+07	1.97591e+07	1.82545e+08	1.88049e+08	1.72121e+08	8.68046e+06	9.53413e+06	1.1681e+07	7.47491e+07	3.80394e+07	4.16651e+07	1.97591e+07	1.82545e+08	9.53413e+06	0.264339	4.79885	0.228828
Q9JKF1	Iqgap1	Ras GTPase-activating-like protein IQGAP1 OS=Mus musculus OX=10090 GN=Iqgap1 PE=1 SV=2	31	34	35	1	216	3	3	9		34	7	6	8	14		163	25	1657	188.6	6.48	621985	4.7891e+06	897259	424192	1.07982e+06	1.03808e+06	5.42349e+07	5.39666e+07	5.03014e+07	9.46393e+06	1.49099e+07	7.47772e+06	563780	689049	912137	8.094e+06	8.30259e+06	4.37612e+06	897259	1.03808e+06	5.39666e+07	9.46393e+06	689049	8.094e+06	10.5476	0.66377	0.149982
Q545X8	Rps4x	40S ribosomal protein S4 OS=Mus musculus OX=10090 GN=Rps4x PE=1 SV=1	54	17	17	0	216	11	8	4	4	10	13	58	22	15	11	48	62	263	29.6	10.15	80953548	8.50942e+07	7.90231e+07	725134	287967	830056	9.55859e+07	8.82754e+07	8.77464e+07	3.12817e+07	2.88786e+07	3.16578e+07	1.11987e+07	387815	1.02786e+07	6.10312e+07	6.46609e+07	6.90513e+07	80953548	725134	8.82754e+07	3.12817e+07	1.02786e+07	6.46609e+07	0.386415	14.1747	0.732491
Q4FZE6	Rps7	40S ribosomal protein S7 OS=Mus musculus OX=10090 GN=Rps7 PE=2 SV=1	59	10	10	0	213	8	4	4	5	10	9	40	12	11	14	76	60	194	22.1	10.1	7.8575e+07	7.34392e+07	8.80403e+07	4.09553e+07	2.43869e+07	2.54579e+07	9.33212e+07	1.06054e+08	1.14838e+08	4.66427e+07	5.38378e+07	4.29854e+07	4.14493e+07	6.4411e+07	9.47815e+07	1.03071e+08	1.05844e+08	4.50942e+07	7.8575e+07	2.54579e+07	1.06054e+08	4.66427e+07	6.4411e+07	1.03071e+08	0.593608	2.5301	0.971872
Q6P5H2	Nes	Nestin OS=Mus musculus OX=10090 GN=Nes PE=1 SV=1	28	36	36	0	212	1	31	1		1	12	6	154	6		1	45	1864	207	4.34	9.81332e+07	1.00363e+08	1.12501e+08	2.35232e+08	2.38894e+08	1.87557e+08	9.06179e+06	7.88333e+06	7.47659e+06	1.15159e+08	1.10051e+08	1.13065e+08	7.44541e+08	6.79724e+08	7.66008e+08	1.74384e+07	1.65325e+07	1.88295e+07	1.00363e+08	2.35232e+08	7.88333e+06	1.13065e+08	7.44541e+08	1.74384e+07	1.12656	3.16514	2.21206
Q3TXS9	Rps2	40S ribosomal protein S2 OS=Mus musculus OX=10090 GN=Rps2 PE=2 SV=1	44	2	13	10	209	11	3	6	4	7	9	51	24	19	13	49	53	293	31.2	10.18	1.52869e+08	1.47649e+08	1.43632e+08	5.84678e+07	5.91146e+07	5.24159e+07	9.26117e+07	8.4009e+07	8.64362e+07	7.50979e+07	7.25748e+07	7.49477e+07	6.4791e+07	3.95985e+07	3.33149e+07	1.17723e+08	1.15846e+08	1.27641e+08	1.47649e+08	5.84678e+07	8.64362e+07	7.49477e+07	3.95985e+07	1.17723e+08	0.507609	0.677271	1.36196
Q3UGR7		Retroviral nucleocapsid Gag protein p24 N-terminal domain-containing protein (Fragment) OS=Mus musculus OX=10090 PE=2 SV=1	44	4	19	0	209	1	6		7		19	3	28		18		160	338	38.4	8.6	1.78082e+06	873716	3.52332e+06	1.29909e+06	1.80494e+06	1.89958e+06	3.33187e+06	2.83866e+06	2.07432e+06	1.35271e+06	1.30161e+06	1.48499e+06	1.74085e+06	1.71535e+06	494807	1.67071e+07	1.5752e+07	1.65604e+07	1.78082e+06	1.80494e+06	2.83866e+06	1.35271e+06	1.71535e+06	1.65604e+07	0.759601	0.950367	5.83389
P47962	Rpl5	Large ribosomal subunit protein uL18 OS=Mus musculus OX=10090 GN=Rpl5 PE=1 SV=3	39	13	13	0	208	11	5	3		8	12	69	18	6		51	64	297	34.4	9.77	9.97089e+07	8.92557e+07	1.13269e+08	1.99822e+07	3.29912e+07	1.40094e+07	5.23593e+07	5.30965e+07	5.27443e+07	5.72493e+07	4.28872e+07	5.63743e+07	8.74958e+06	8.85751e+06	8.3545e+06	6.06873e+07	6.1912e+07	7.50004e+07	9.97089e+07	1.99822e+07	5.27443e+07	5.63743e+07	8.74958e+06	6.1912e+07	0.565389	0.437869	1.17381
Q3TL20	Rps2	40S ribosomal protein S2 OS=Mus musculus OX=10090 GN=Rps2 PE=2 SV=1	44	1	12	0	207	10	3	6	4	7	9	52	24	19	13	49	50	293	31.2	10.3	56712734	4.79982e+07	3.5995e+07	1.02258e+06	147200	1.2076e+06	2.79721e+07	1.56521e+07	1.78101e+07	1.20739e+07	1.25884e+07	1.41787e+07	6.39121e+06	381099	198347	2.56356e+07	2.36257e+07	2.90243e+07	4.79982e+07	1.02258e+06	1.78101e+07	1.25884e+07	381099	2.56356e+07	0.262268	0.372684	1.43939
Q3TE63	Ppia	Peptidyl-prolyl cis-trans isomerase OS=Mus musculus OX=10090 GN=Ppia PE=2 SV=1	67	12	12	0	205	5	8	1	4	8	11	16	58	2	11	46	72	164	17.9	7.9	2.95765e+07	2.76613e+07	2.74005e+07	2.69917e+06	3.57837e+06	2.96541e+06	4.31549e+07	4.24944e+07	4.24107e+07	1.39009e+08	1.46993e+08	1.59706e+08	2.78803e+06	5.12981e+06	3.6334e+06	6.47004e+07	6.52838e+07	7.39316e+07	2.76613e+07	2.96541e+06	4.24944e+07	1.46993e+08	3.6334e+06	6.52838e+07	5.31403	1.22526	1.53629
Q8C2Q7	Hnrnph1	Heterogeneous nuclear ribonucleoprotein H1 OS=Mus musculus OX=10090 GN=Hnrnph1 PE=1 SV=1	33	5	11	7	204	8	7	2	3	6	7	34	38	11	11	57	53	472	51.2	6.8	49595222	6.7008e+07	6.38589e+07	4.37982e+07	4.55426e+07	4.58817e+07	8.1508e+07	8.44458e+07	7.99336e+07	1.46024e+08	1.36517e+08	1.42778e+08	5.18631e+07	4.0272e+07	4.72623e+07	9.10156e+07	8.72927e+07	3.74381e+07	6.38589e+07	4.55426e+07	8.1508e+07	1.42778e+08	4.72623e+07	8.72927e+07	2.23583	1.03776	1.07097
Q8BGZ7	Krt75	Keratin, type II cytoskeletal 75 OS=Mus musculus OX=10090 GN=Krt75 PE=1 SV=1	19	1	14	0	204	10	5	8	7	7	6	51	24	26	41	36	26	551	59.7	8.31	1.55648e+06	1.50729e+06	585088	395643	5.24027e+06	1.27981e+06	8.32876e+06	9.11443e+06	9.08304e+06	3.63974e+06	3.13291e+06	3.75347e+06	4.61188e+06	1.3028e+06	5.97284e+06	2.11516e+06	2.1455e+06	2.37364e+06	1.50729e+06	1.27981e+06	9.08304e+06	3.63974e+06	4.61188e+06	2.1455e+06	2.41475	3.60357	0.23621
P14131	Rps16	Small ribosomal subunit protein uS9 OS=Mus musculus OX=10090 GN=Rps16 PE=1 SV=4	53	11	11	0	204	8	6	1	2	9	10	42	21	6	4	66	65	146	16.4	10.21	1.33798e+08	1.24553e+08	1.22021e+08	5.72711e+07	5.33863e+07	5.46675e+07	1.17054e+08	1.19944e+08	1.20073e+08	6.39367e+07	5.88838e+07	6.36808e+07	3.30223e+07	3.60836e+07	4.2861e+07	1.69464e+08	1.71714e+08	2.0269e+08	1.24553e+08	5.46675e+07	1.19944e+08	6.36808e+07	3.60836e+07	1.71714e+08	0.511273	0.660056	1.43162
Q6ZWN5	Rps9	Small ribosomal subunit protein uS4 OS=Mus musculus OX=10090 GN=Rps9 PE=1 SV=3	37	12	12	0	202	11	8	5	5	11	9	52	25	17	10	47	51	194	22.6	10.65	139336703	1.13667e+08	9.41018e+07	8.47163e+07	8.27139e+07	5.05353e+07	7.2171e+07	7.24178e+07	7.05277e+07	5.27378e+07	4.69134e+07	4.93594e+07	9.03141e+07	9.37346e+07	8.45711e+07	8.36389e+07	8.81085e+07	1.09037e+08	1.13667e+08	8.27139e+07	7.2171e+07	4.93594e+07	9.03141e+07	8.81085e+07	0.434245	1.09189	1.22083
Q60930	Vdac2	Voltage-dependent anion-selective channel protein 2 OS=Mus musculus OX=10090 GN=Vdac2 PE=1 SV=2	43	12	12	0	202	8	3	4	2	12	9	40	17	14	9	72	50	295	31.7	7.49	8.70055e+07	8.79802e+07	8.44709e+07	9.81968e+07	8.5695e+07	9.11229e+07	1.91509e+08	1.78099e+08	1.84493e+08	3.86943e+07	3.83966e+07	3.72477e+07	8.3821e+07	7.97228e+07	7.2088e+07	1.72119e+08	1.62982e+08	1.86726e+08	8.70055e+07	9.11229e+07	1.84493e+08	3.83966e+07	7.97228e+07	1.72119e+08	0.441312	0.874893	0.932933
E9Q7G0	Numa1	Nuclear mitotic apparatus protein 1 OS=Mus musculus OX=10090 GN=Numa1 PE=1 SV=1	30	46	46	0	197	8				26	39	15				71	111	2094	235.5	5.87	912298	420264	919644	1.00734e+06	1.06232e+06	983662	1.81322e+07	1.42632e+07	1.52641e+07	949368	510164	927529	267885	778956	857613	3.77035e+07	3.15861e+07	3.15081e+07	912298	1.00734e+06	1.52641e+07	927529	778956	3.15861e+07	1.0167	0.773284	2.0693
Q9Z2X1	Hnrnpf	Heterogeneous nuclear ribonucleoprotein F OS=Mus musculus OX=10090 GN=Hnrnpf PE=1 SV=3	33	7	9	0	197	7	6	2	2	7	7	28	38	5	5	63	58	415	45.7	5.49	5.01647e+07	4.27547e+07	5.17572e+07	4.41739e+07	4.84614e+07	5.4827e+07	3.84841e+07	2.71382e+07	3.21343e+07	8.89017e+07	9.61454e+07	9.77733e+07	3.18095e+07	2.2366e+07	3.18948e+07	4.98287e+07	4.96451e+07	3.4969e+07	5.01647e+07	4.84614e+07	3.21343e+07	9.61454e+07	3.18095e+07	4.96451e+07	1.91659	0.656388	1.54492
Q8R2Y2	Mcam	Cell surface glycoprotein MUC18 OS=Mus musculus OX=10090 GN=Mcam PE=1 SV=1	42	22	22	0	195	4	20		17		1	14	106		71		4	648	71.5	5.83	3.16408e+07	3.21958e+07	3.20754e+07	1.08285e+06	4.19172e+06	4.04043e+06	730190	507619	663461	2.48949e+08	2.59063e+08	2.44457e+08	3.39996e+08	3.50075e+08	3.62156e+08	3.00755e+06	3.26606e+06	3.12025e+06	3.20754e+07	4.04043e+06	663461	2.48949e+08	3.50075e+08	3.12025e+06	7.76135	86.643	4.70299
P14733	Lmnb1	Lamin-B1 OS=Mus musculus OX=10090 GN=Lmnb1 PE=1 SV=3	52	22	27	3	195	7	25	1	2	6	15	15	106	2	2	22	48	588	66.7	5.16	2.42535e+07	2.09297e+07	2.19909e+07	2.6668e+06	969552	8.21385e+06	9.88791e+06	9.96935e+06	1.03748e+07	1.19182e+08	1.14943e+08	1.19433e+08	934244	1.19966e+07	865259	2.10789e+07	2.05776e+07	2.29687e+07	2.19909e+07	2.6668e+06	9.96935e+06	1.19182e+08	934244	2.10789e+07	5.4196	0.350324	2.11437
J3QMG3	Vdac3	Voltage-dependent anion channel 3 OS=Mus musculus OX=10090 GN=Vdac3 PE=1 SV=1	36	8	10	0	194	5	1	2	4	8	9	19	12	7	15	64	77	284	30.8	8.79	2.36467e+07	2.37016e+07	2.88683e+07	2.62452e+07	1.02214e+06	1.07359e+06	7.37118e+07	6.087e+07	7.06688e+07	3.0151e+06	4.56782e+06	6.63089e+06	4.05438e+07	3.60156e+07	3.80483e+07	8.15022e+07	8.09767e+07	8.79575e+07	2.37016e+07	1.07359e+06	7.06688e+07	4.56782e+06	3.80483e+07	8.15022e+07	0.192722	35.4402	1.1533
Q6IFZ6	Krt77	Keratin, type II cytoskeletal 1b OS=Mus musculus OX=10090 GN=Krt77 PE=1 SV=1	9	2	8	2	193	6	5	6	4	4	6	46	28	34	29	15	41	572	61.3	8.02	2.07121e+08	2.16351e+08	2.12558e+08	5.67415e+08	5.70696e+08	6.10076e+08	2.83395e+07	2.79194e+07	2.87945e+07	1.68426e+08	2.35273e+08	2.79196e+08	1.71452e+09	1.52621e+09	1.66209e+09	1.07118e+08	1.08478e+08	1.23801e+08	2.12558e+08	5.70696e+08	2.83395e+07	2.35273e+08	1.66209e+09	1.08478e+08	1.10687	2.91239	3.82781
I7HFT9	H1f6	H1.6 linker histone, cluster member OS=Mus musculus OX=10090 GN=H1f6 PE=1 SV=1	29	2	8	0	190	4	5	3	3	3	8	30	51	10	12	19	68	209	21.7	11.6	1.29785e+06	863931	460970	650485	776885	974095	522745	1.20793e+06	715987	5.45108e+06	2.83893e+06	513783	916637	1.36263e+06	1.37152e+06	2.32929e+07	2.38729e+07	2.98289e+07	863931	776885	715987	2.83893e+06	1.36263e+06	2.38729e+07	3.28606	1.75397	33.3426
Q3THU8	Slc25a3	Phosphate carrier protein, mitochondrial OS=Mus musculus OX=10090 GN=Slc25a3 PE=2 SV=1	45	14	14	0	189	7		13	6	10	4	18		54	26	77	14	357	39.6	9.19	5.42987e+07	5.73147e+07	5.04437e+07	1.1191e+08	1.60325e+08	1.59892e+08	5.01979e+07	5.33443e+07	5.2348e+07	3.59104e+07	3.58938e+07	3.53202e+07	1.31976e+08	1.21077e+08	1.13126e+09	1.22872e+07	1.37174e+07	1.16386e+07	5.42987e+07	1.59892e+08	5.2348e+07	3.58938e+07	1.31976e+08	1.22872e+07	0.661043	0.825407	0.234722
P62830	Rpl23	Large ribosomal subunit protein uL14 OS=Mus musculus OX=10090 GN=Rpl23 PE=1 SV=1	51	8	8	0	188	6	3	4	2	5	5	23	18	16	11	55	65	140	14.9	10.51	1.09935e+08	1.237e+08	1.27384e+08	1.06847e+08	1.16768e+08	1.09845e+08	9.68668e+07	9.76108e+07	1.00227e+08	4.18861e+07	4.21874e+07	4.5459e+07	9.9243e+07	9.0726e+07	9.70815e+07	1.39845e+08	1.4173e+08	1.14652e+08	1.237e+08	1.09845e+08	9.76108e+07	4.21874e+07	9.70815e+07	1.39845e+08	0.341045	0.883803	1.43268
A2APM3	Cd44	CD44 antigen OS=Mus musculus OX=10090 GN=Cd44 PE=1 SV=1	17	9	9	0	183	8	7	9	5		1	56	51	49	26		1	464	50.7	5.29	3.50684e+08	4.02139e+08	3.79477e+08	5.41621e+08	5.95236e+08	5.57883e+08	3.8714e+06	3.66606e+06	3.68504e+06	3.90641e+08	3.83721e+08	4.1165e+08	3.41283e+08	2.79952e+08	3.09e+08	3.98253e+06	3.54808e+06	3.71766e+06	3.79477e+08	5.57883e+08	3.68504e+06	3.90641e+08	3.09e+08	3.71766e+06	1.02942	0.553879	1.00885
P14206	Rpsa	Small ribosomal subunit protein uS2 OS=Mus musculus OX=10090 GN=Rpsa PE=1 SV=4	49	10	10	0	182	10	8			9	9	44	40			56	42	295	32.8	4.87	67304652	7.4236e+07	7.38389e+07	495291	3.64984e+06	1.07319e+06	2.89225e+07	3.01272e+07	3.04184e+07	9.91451e+07	1.22566e+08	1.18991e+08	1.08075e+06	558877	903165	2.12399e+07	2.26208e+07	9.62006e+06	7.38389e+07	1.07319e+06	3.01272e+07	1.18991e+08	903165	2.12399e+07	1.61149	0.841569	0.705009
Q8K363	Ddx18	ATP-dependent RNA helicase DDX18 OS=Mus musculus OX=10090 GN=Ddx18 PE=1 SV=1	39	18	18	0	181	7	6	5	2	7	17	26	33	10	3	25	84	660	74.1	9.52	31906825	3.50003e+07	3.61241e+07	2.03929e+07	2.26045e+07	2.47148e+07	7.59999e+06	8.03481e+06	7.47834e+06	3.47083e+07	3.82395e+07	3.55891e+07	9.79834e+06	1.41744e+07	1.39478e+07	2.78227e+07	2.86673e+07	2.50712e+07	3.50003e+07	2.26045e+07	7.59999e+06	3.55891e+07	1.39478e+07	2.78227e+07	1.01682	0.617037	3.66088
Q64467	Gapdhs	Glyceraldehyde-3-phosphate dehydrogenase, testis-specific OS=Mus musculus OX=10090 GN=Gapdhs PE=1 SV=1	10	1	7	0	179	2	3	3	3	5	2	25	22	29	28	50	25	440	47.6	7.88	513886	797381	855341	519583	853368	99582.3	1.33e+07	1.3702e+07	1.50133e+07	969230	688675	743040	221167	786965	14286.2	3.41453e+06	3.51394e+06	4.29065e+06	797381	519583	1.3702e+07	743040	221167	3.51394e+06	0.93185	0.425662	0.256456
I7HLV2	Rpl10	Ribosomal protein 10 (Fragment) OS=Mus musculus OX=10090 GN=Rpl10 PE=1 SV=1	45	9	9	0	178	9	3	3	3	7	9	46	7	12	8	41	64	201	23.1	10.01	5.58245e+07	7.0667e+07	7.88192e+07	2.40133e+07	2.64845e+07	3.0368e+07	5.32467e+07	5.63607e+07	5.50267e+07	1.92397e+07	1.73997e+07	1.87429e+07	2.10748e+07	2.55459e+07	2.22419e+07	7.4598e+07	7.75312e+07	5.5528e+07	7.0667e+07	2.64845e+07	5.50267e+07	1.87429e+07	2.22419e+07	7.4598e+07	0.265229	0.83981	1.35567
P62754	Rps6	Small ribosomal subunit protein eS6 OS=Mus musculus OX=10090 GN=Rps6 PE=1 SV=1	40	11	11	0	177	7	5	5	2	8	7	33	19	20	7	43	55	249	28.7	10.84	9.79152e+07	8.66153e+07	9.07488e+07	7.8529e+07	8.55056e+07	8.36253e+07	9.91365e+07	1.0032e+08	1.03571e+08	4.44202e+07	4.33492e+07	4.42069e+07	1.50713e+07	1.25771e+07	1.4196e+07	2.56254e+08	2.55609e+08	3.13781e+08	9.07488e+07	8.36253e+07	1.0032e+08	4.42069e+07	1.4196e+07	2.56254e+08	0.487135	0.169757	2.55436
P04104	Krt1	Keratin, type II cytoskeletal 1 OS=Mus musculus OX=10090 GN=Krt1 PE=1 SV=4	7	2	5	0	177	5	4	5	4	2	4	34	26	32	38	13	34	637	65.6	8.15	1.52644e+08	1.48817e+08	1.79518e+08	6.21763e+08	6.89748e+08	6.73744e+08	2.9887e+07	2.11643e+07	2.57269e+07	1.6147e+08	1.53448e+08	1.62959e+08	1.96303e+09	1.7772e+09	1.77091e+09	7.34694e+07	8.821e+07	9.71898e+07	1.52644e+08	6.73744e+08	2.57269e+07	1.6147e+08	1.7772e+09	8.821e+07	1.05782	2.63779	3.42871
Q921R2	Rps13	40S ribosomal protein S13 OS=Mus musculus OX=10090 GN=Rps13 PE=1 SV=1	44	8	8	0	176	7	3	2		8	8	43	5	3		64	61	140	16.1	10.71	8.57236e+07	8.12263e+07	7.60488e+07	3.09734e+07	3.37461e+07	4.51506e+07	9.00535e+07	8.63322e+07	8.79003e+07	2.49887e+07	2.26426e+07	2.61648e+07	2.2512e+07	1.88394e+07	2.24463e+07	1.12511e+08	1.13877e+08	1.27187e+08	8.12263e+07	3.37461e+07	8.79003e+07	2.49887e+07	2.24463e+07	1.13877e+08	0.307643	0.665152	1.29553
Q99P88	Nup155	Nuclear pore complex protein Nup155 OS=Mus musculus OX=10090 GN=Nup155 PE=1 SV=1	28	24	24	0	173	2	2	1		18	19	3	7	1		81	81	1391	155	6.15	704160	4.97207e+06	4.60494e+06	850524	599891	738020	2.14575e+07	1.93765e+07	1.88118e+07	1.88653e+07	2.72982e+06	1.6789e+06	590262	649942	718722	5.2882e+07	1.33916e+07	8.4602e+06	4.60494e+06	738020	1.93765e+07	2.72982e+06	649942	1.33916e+07	0.592803	0.880657	0.691126
Q3TS64	Rsl1d1	Ribosomal L1 domain-containing protein 1 OS=Mus musculus OX=10090 GN=Rsl1d1 PE=2 SV=1	35	17	17	0	173	10	10	4	3	8	16	43	26	8	3	19	74	452	50.5	9.98	3.88941e+07	3.75379e+07	3.82691e+07	1.53513e+07	2.17686e+07	1.45917e+07	1.09842e+07	1.23075e+07	1.07548e+07	5.33151e+07	4.66838e+07	4.79621e+07	1.14032e+07	782306	1.19555e+07	4.02208e+07	3.9258e+07	4.60634e+07	3.82691e+07	1.53513e+07	1.09842e+07	4.79621e+07	1.14032e+07	4.02208e+07	1.25328	0.742813	3.66168
G5E8R3	Pcx	Pyruvate carboxylase OS=Mus musculus OX=10090 GN=Pcx PE=1 SV=1	31	27	27	0	172	16	24	1	7			49	106	1	16			1178	129.6	6.71	5.30331e+07	5.45371e+07	6.33844e+07	1.1293e+07	1.10019e+07	1.20565e+07	2.29201e+07	2.43041e+07	2.26541e+07	8.69375e+07	8.87469e+07	5.26779e+07	3.17003e+07	3.47676e+07	3.13717e+07	723557	918700	769046	5.45371e+07	1.1293e+07	2.29201e+07	8.69375e+07	3.17003e+07	769046	1.5941	2.80709	0.0335534
E9QN31	Nop2	NOP2 nucleolar protein OS=Mus musculus OX=10090 GN=Nop2 PE=1 SV=1	24	17	17	0	172	11	9	2	3	8	15	34	33	5	8	26	66	794	86.9	9.19	46358648	4.37035e+07	5.53942e+07	1.93143e+07	2.31448e+07	2.28668e+07	2.32638e+07	2.24597e+07	2.36948e+07	8.87225e+07	8.93179e+07	9.59936e+07	1.78184e+07	2.23945e+07	1.8827e+07	7.46316e+07	7.31995e+07	8.11706e+07	46358648	2.28668e+07	2.32638e+07	8.93179e+07	1.8827e+07	7.46316e+07	1.92667	0.823333	3.20806
O35639	Anxa3	Annexin A3 OS=Mus musculus OX=10090 GN=Anxa3 PE=1 SV=4	67	23	24	1	171	1		7		24	7	3		19		123	26	323	36.4	5.76	5.19824e+06	6.00261e+06	4.30746e+06	7.362e+07	6.50691e+07	6.10129e+07	1.4066e+08	1.47719e+08	1.4979e+08	1.42511e+07	1.87683e+07	1.83018e+07	1.98942e+06	383533	936458	1.96745e+07	1.93943e+07	1.83179e+07	5.19824e+06	6.50691e+07	1.47719e+08	1.83018e+07	936458	1.93943e+07	3.52076	0.0143917	0.131292
Q04586	Mela	Env polyprotein OS=Mus musculus OX=10090 GN=Mela PE=2 SV=1	28	12	15	3	169	4	14		9		6	18	86		30		35	669	73.7	8.24	3.82427e+07	4.14521e+07	4.80651e+07	5.74651e+06	5.86703e+06	3.29474e+06	1.04663e+06	989981	217652	2.40692e+08	2.36474e+08	2.42729e+08	2.11672e+08	2.08115e+08	2.07725e+08	1.40007e+07	1.32837e+07	1.56532e+07	4.14521e+07	5.74651e+06	989981	2.40692e+08	2.08115e+08	1.40007e+07	5.80652	36.2159	14.1424
Q62261	Sptbn1	Spectrin beta chain, non-erythrocytic 1 OS=Mus musculus OX=10090 GN=Sptbn1 PE=1 SV=2	20	32	33	0	169	3	1			33	8	4	1			153	11	2363	274.1	5.58	4.82444e+06	5.22873e+06	5.33719e+06	744101	443773	563076	2.46051e+07	2.26466e+07	2.49894e+07	4.08865e+06	4.55659e+06	3.45092e+06	541070	387661	258574	5.91935e+06	7.10177e+06	6.45881e+06	5.22873e+06	563076	2.46051e+07	4.08865e+06	387661	6.45881e+06	0.781958	0.68847	0.262499
P30999	Ctnnd1	Catenin delta-1 OS=Mus musculus OX=10090 GN=Ctnnd1 PE=1 SV=2	33	20	20	0	169	3	1			19	14	6	1			102	60	938	104.9	6.87	7.1779e+06	508717	1.38739e+07	872481	896990	909220	7.59991e+07	6.92432e+07	7.12064e+07	1.57025e+07	1.15579e+06	845032	659871	997306	789752	4.34765e+07	4.48241e+07	3.84633e+07	7.1779e+06	896990	7.12064e+07	1.15579e+06	789752	4.34765e+07	0.161021	0.880447	0.610569
P09103	P4hb	Protein disulfide-isomerase OS=Mus musculus OX=10090 GN=P4hb PE=1 SV=2	53	20	20	0	167	2	4	12	19	3	7	3	11	26	92	7	28	509	57	4.88	968207	2.26455e+06	1.24674e+06	9.67247e+07	8.94622e+07	6.83947e+07	6.88916e+06	6.52149e+06	7.66672e+06	8.46703e+06	5.24473e+06	7.14111e+06	2.04602e+08	2.13039e+08	2.20463e+08	1.20971e+07	1.18221e+07	1.49936e+07	1.24674e+06	8.94622e+07	6.88916e+06	7.14111e+06	2.13039e+08	1.20971e+07	5.72784	2.38133	1.75595
Q3UK30		RNA-binding protein FUS OS=Mus musculus OX=10090 PE=2 SV=1	17	9	12	3	166	3	6	2	3	9	10	16	26	7	9	65	43	518	52.6	9.42	4.1418e+07	4.66609e+07	4.19068e+07	5.39488e+06	1.26724e+07	1.16519e+07	1.59539e+08	1.55504e+08	1.64037e+08	1.38631e+08	1.38569e+08	1.42947e+08	3.70671e+07	848992	2.76606e+07	7.89242e+07	8.15833e+07	8.5036e+07	4.19068e+07	1.16519e+07	1.59539e+08	1.38631e+08	2.76606e+07	8.15833e+07	3.30808	2.37392	0.511368
Q3UC02	Rps11	40S ribosomal protein S11 OS=Mus musculus OX=10090 GN=Rps11 PE=1 SV=1	46	9	9	0	166	7	3	4	3	8	8	46	11	14	4	47	44	158	18.4	10.3	9.33686e+07	9.53355e+07	8.94583e+07	6.32401e+07	5.80538e+07	6.08821e+07	3.52804e+07	3.80295e+07	3.60287e+07	1.83454e+07	2.48973e+07	2.16487e+07	7.10224e+07	5.18398e+07	6.35231e+07	5.9515e+07	7.04332e+07	6.6386e+07	9.33686e+07	6.08821e+07	3.60287e+07	2.16487e+07	6.35231e+07	6.6386e+07	0.231862	1.04338	1.84259
Q3UV17	Krt76	Keratin, type II cytoskeletal 2 oral OS=Mus musculus OX=10090 GN=Krt76 PE=1 SV=1	11	1	10	0	166	7	4	7	7	3	5	42	18	23	44	22	17	594	62.8	8.43	1.75657e+08	1.97552e+08	1.98382e+08	8.7521e+08	8.19468e+08	9.83598e+08	2.64365e+07	2.76546e+07	1.68777e+07	2.02676e+08	1.81845e+08	2.07079e+08	2.40655e+09	2.42378e+09	2.39299e+09	4.46737e+07	4.43576e+07	5.44641e+07	1.97552e+08	8.7521e+08	2.64365e+07	2.02676e+08	2.40655e+09	4.46737e+07	1.02594	2.74969	1.68985
P62270	Rps18	Small ribosomal subunit protein uS13 OS=Mus musculus OX=10090 GN=Rps18 PE=1 SV=3	49	9	9	0	164	8	6	1	1	7	7	38	31	4	3	44	44	152	17.7	10.99	1.1729e+08	1.18248e+08	1.1213e+08	3.51287e+07	3.84066e+07	3.3647e+07	7.81791e+07	7.67502e+07	7.82298e+07	8.5258e+07	8.0404e+07	7.94587e+07	4.65819e+07	4.72114e+07	4.53451e+07	7.23023e+07	8.36631e+07	1.01094e+08	1.1729e+08	3.51287e+07	7.81791e+07	8.0404e+07	4.65819e+07	8.36631e+07	0.685517	1.32603	1.07015
A0A286YDF5	Myof	Myoferlin OS=Mus musculus OX=10090 GN=Myof PE=1 SV=1	26	41	41	0	163	1		5		40	1	1		12		146	4	2061	234.4	6.14	1.28426e+06	3.41514e+06	3.88708e+06	7.12668e+07	4.99707e+07	6.43349e+07	3.78722e+07	3.87421e+07	3.97812e+07	2.03256e+06	922998	762926	938028	8.36812e+06	3.51383e+06	4.17792e+06	4.71527e+06	7.50544e+06	3.41514e+06	6.43349e+07	3.87421e+07	922998	3.51383e+06	4.71527e+06	0.270267	0.0546178	0.121709
Q3U645	Abcd3	ATP-binding cassette sub-family D member 3 OS=Mus musculus OX=10090 GN=Abcd3 PE=2 SV=1	32	20	20	0	163	4				20	10	7				107	49	659	75.3	9.22	706983	821272	834469	483701	913289	673236	8.82463e+07	9.32735e+07	9.10451e+07	798094	437327	1.05436e+06	765116	951674	860088	4.16048e+07	4.14693e+07	3.33633e+07	821272	673236	9.10451e+07	798094	860088	4.14693e+07	0.971777	1.27754	0.455481
Q91VC3	Eif4a3	Eukaryotic initiation factor 4A-III OS=Mus musculus OX=10090 GN=Eif4a3 PE=1 SV=3	44	13	15	0	162	10	10	2	1	9	11	27	34	10	7	39	45	411	46.8	6.73	27088434	2.72051e+07	2.39869e+07	940018	949777	4.65625e+06	1.50259e+07	1.26651e+07	1.32651e+07	5.45846e+07	4.68979e+07	5.25964e+07	3.8723e+07	2.99852e+07	3.2907e+07	3.14996e+07	3.07229e+07	3.52367e+07	27088434	949777	1.32651e+07	5.25964e+07	3.2907e+07	3.14996e+07	1.94165	34.6471	2.37463
P43275	H1-1	Histone H1.1 OS=Mus musculus OX=10090 GN=H1-1 PE=1 SV=2	30	5	8	0	161	6	4	6	2	6	6	37	18	34	9	32	31	213	21.8	10.93	1.28915e+08	1.12149e+08	1.14696e+08	1.7467e+08	1.69402e+08	1.68889e+08	5.23743e+07	5.23502e+07	5.21057e+07	2.53782e+07	2.27841e+07	2.7194e+07	4.22415e+06	3.12967e+06	7.21555e+06	1.95775e+07	2.31184e+07	2.16714e+07	1.14696e+08	1.69402e+08	5.23502e+07	2.53782e+07	4.22415e+06	2.16714e+07	0.221265	0.0249356	0.413971
E9Q4Z2	Acacb	Acetyl-CoA carboxylase 2 OS=Mus musculus OX=10090 GN=Acacb PE=1 SV=1	6	1	13	0	161	8	11	8	8	1		42	59	29	30	1		2448	275.6	6.32	811640	630463	446405	1.24587e+06	81525.8	246231	280557	3.67572e+06	3.64504e+06	2.72421e+06	561740	76039.6	352492	577962	908488	3.99246e+06	3.44809e+06	3.48917e+06	630463	246231	3.64504e+06	561740	577962	3.48917e+06	0.890996	2.34724	0.95724
Q6P4T2	Snrnp200	U5 small nuclear ribonucleoprotein 200 kDa helicase OS=Mus musculus OX=10090 GN=Snrnp200 PE=1 SV=1	19	28	29	1	160	7	6			14	24	10	16			51	83	2136	244.4	6.06	2.22026e+07	2.15766e+07	1.99331e+07	1.18467e+07	1.45688e+07	1.22356e+07	8.39111e+06	8.88783e+06	9.01204e+06	1.08509e+07	1.1319e+07	709617	479763	685175	906961	1.46069e+07	1.60155e+07	1.57623e+07	2.15766e+07	1.22356e+07	8.88783e+06	1.08509e+07	685175	1.57623e+07	0.502902	0.0559983	1.77347
P11276	Fn1	Fibronectin OS=Mus musculus OX=10090 GN=Fn1 PE=1 SV=4	16	26	26	0	156	1	1	3	3	24	5	4	2	6	6	121	17	2477	272.4	5.59	1.52204e+07	1.88743e+07	2.1772e+07	1.37009e+07	1.08422e+06	2.26716e+07	6.16603e+07	6.09749e+07	6.00142e+07	1.71816e+07	1.72309e+07	2.43863e+07	3.90481e+07	3.02429e+07	3.97969e+07	1.15196e+07	1.05009e+07	1.06533e+07	1.88743e+07	1.37009e+07	6.09749e+07	1.72309e+07	3.90481e+07	1.06533e+07	0.912928	2.85005	0.174716
Q4L0E6	Krt78	Type II cytokeratin Kb40 (Fragment) OS=Mus musculus OX=10090 GN=Krt78 PE=2 SV=1	5	3	5	0	155	3	4	4	4	3	4	25	26	27	36	16	25	420	47.6	5.24	9.24796e+07	9.5132e+07	1.00817e+08	5.91438e+08	5.70224e+08	5.80315e+08	1.79581e+07	1.82554e+07	1.89592e+07	9.50081e+07	1.09893e+08	1.13864e+08	1.07937e+09	1.37776e+09	1.38332e+09	6.98878e+07	7.0828e+07	7.36368e+07	9.5132e+07	5.80315e+08	1.82554e+07	1.09893e+08	1.37776e+09	7.0828e+07	1.15516	2.37415	3.87984
A0A3B2WDD2	Rpl10a	Ribosomal protein OS=Mus musculus OX=10090 GN=Rpl10a PE=1 SV=1	36	7	7	0	155	7	3	1		7	7	47	14	1		40	53	190	21.6	9.98	9.06614e+07	8.01811e+07	7.72058e+07	1.79576e+07	1.64097e+07	1.76463e+07	5.41915e+07	4.82406e+07	5.17423e+07	5.19232e+07	6.20259e+07	5.42397e+07	1.95507e+07	1.97705e+07	1.75017e+07	8.33774e+07	8.76486e+07	1.00344e+08	8.01811e+07	1.76463e+07	5.17423e+07	5.42397e+07	1.95507e+07	8.76486e+07	0.676465	1.10792	1.69395
Q8VED5	Krt79	Keratin, type II cytoskeletal 79 OS=Mus musculus OX=10090 GN=Krt79 PE=1 SV=2	12	2	9	0	155	7	4	7	5	4	5	40	20	28	30	12	25	531	57.5	7.69	1.05446e+08	1.28332e+08	1.06483e+08	3.03338e+08	2.00785e+08	1.71537e+08	2.18553e+07	2.27616e+07	2.17665e+07	7.57435e+07	7.1951e+07	7.66428e+07	6.34117e+08	8.51177e+08	7.31245e+08	6.82512e+07	6.34058e+07	6.00199e+07	1.06483e+08	2.00785e+08	2.18553e+07	7.57435e+07	7.31245e+08	6.34058e+07	0.711319	3.64193	2.90116
Q99PV0	Prpf8	Pre-mRNA-processing-splicing factor 8 OS=Mus musculus OX=10090 GN=Prpf8 PE=1 SV=2	19	31	31	0	154	4	8	1		10	27	11	25	1		36	81	2335	273.4	8.84	1.20878e+06	6.03562e+06	5.17462e+06	9.82313e+06	3.45771e+06	6.84018e+06	1.56606e+07	1.5734e+07	1.5878e+07	1.06167e+07	2.92152e+07	9.25671e+06	5.18825e+06	1.00049e+06	6.05847e+06	2.31668e+07	2.05428e+07	1.03328e+07	5.17462e+06	6.84018e+06	1.5734e+07	1.06167e+07	5.18825e+06	2.05428e+07	2.05169	0.758496	1.30563
Q9Z2K1	Krt16	Keratin, type I cytoskeletal 16 OS=Mus musculus OX=10090 GN=Krt16 PE=1 SV=3	10	3	8	0	153	7	5	4	6	5	4	37	24	13	30	24	25	469	51.6	5.2	1.57083e+07	1.71709e+07	1.40441e+07	7.58432e+06	7.75507e+06	1.31594e+07	1.04247e+06	2.04198e+06	940455	2.30902e+06	3.84461e+06	3.74836e+06	1.24299e+08	1.26769e+08	1.08023e+08	1.11094e+06	929709	711185	1.57083e+07	7.75507e+06	1.04247e+06	3.74836e+06	1.24299e+08	929709	0.238623	16.0281	0.891832
B9EKJ1	Sptan1	Spna2 protein OS=Mus musculus OX=10090 GN=Sptan1 PE=2 SV=1	21	34	34	0	153	4	1			34	6	5	1			133	14	2477	285	5.34	1.10563e+06	1.02309e+06	888976	1.03598e+08	1.11162e+08	1.50667e+08	3.22907e+07	3.70292e+07	3.66655e+07	1.83733e+06	996335	1.70731e+06	963675	2.21169e+06	789634	7.73621e+06	7.05437e+06	3.6237e+06	1.02309e+06	1.11162e+08	3.66655e+07	1.70731e+06	963675	7.05437e+06	1.66877	0.00866908	0.192398
Q8BM84	Elavl1	ELAV-like protein OS=Mus musculus OX=10090 GN=Elavl1 PE=2 SV=1	46	13	13	0	153	5	12			6	9	18	55			34	46	326	36.2	9.17	7.22141e+06	1.66953e+07	3.29127e+07	6.13863e+06	6.01108e+06	879593	2.42968e+07	2.37757e+07	2.56153e+07	8.65751e+07	9.549e+07	9.13103e+07	1.8129e+07	5.59286e+06	1.44679e+07	3.78198e+07	3.97604e+07	4.27005e+07	1.66953e+07	6.01108e+06	2.42968e+07	9.13103e+07	1.44679e+07	3.97604e+07	5.46921	2.40687	1.63645
Q9R0H5	Krt71	Keratin, type II cytoskeletal 71 OS=Mus musculus OX=10090 GN=Krt71 PE=1 SV=1	8	1	6	0	152	4	4	5	2	4	5	33	24	24	13	25	33	524	57.3	6.99	7.3373e+06	291941	6.08393e+06	4.80851e+07	4.69954e+07	5.45403e+07	72037.4	420332	264248	4.01608e+06	5.87401e+06	921050	1.31516e+06	5.96032e+07	6.94947e+07	994049	1.03902e+06	141767	6.08393e+06	4.80851e+07	264248	4.01608e+06	5.96032e+07	994049	0.660113	1.23954	3.7618
A0A1L1SV25	Actn4	Actinin alpha 4 OS=Mus musculus OX=10090 GN=Actn4 PE=1 SV=1	33	10	23	0	152	2	2	1	1	23	9	3	3	3	1	116	26	932	107	5.36	7.18359e+06	5.6798e+06	5.53575e+06	739747	882862	562343	1.6399e+07	1.81651e+07	1.97381e+07	2.77168e+06	3.52517e+06	2.38888e+06	892003	576290	641422	5.6693e+06	4.91408e+06	6.01487e+06	5.6798e+06	739747	1.81651e+07	2.77168e+06	641422	5.6693e+06	0.48799	0.867083	0.312098
Q8BK67	Rcc2	Protein RCC2 OS=Mus musculus OX=10090 GN=Rcc2 PE=1 SV=1	45	19	19	0	152	5	14		3	1	13	8	72		6	1	65	520	55.9	8.72	1.51092e+07	1.27088e+07	1.18722e+07	4.92656e+06	3.94355e+06	1.43331e+07	8.54842e+06	9.92379e+06	9.11346e+06	9.6552e+07	9.74794e+07	9.49166e+07	1.83939e+07	1.47448e+07	1.56165e+07	1.7171e+07	1.58317e+07	1.77386e+07	1.27088e+07	4.92656e+06	9.11346e+06	9.6552e+07	1.56165e+07	1.7171e+07	7.59725	3.16986	1.88413
Q3U955	Tmpo	Thymopoietin OS=Mus musculus OX=10090 GN=Tmpo PE=2 SV=1	46	6	15	0	147	7	14	1		5	9	20	72	1		14	40	452	50.4	9.54	1.78873e+07	2.0798e+07	2.02149e+07	1.07269e+06	466549	1.07635e+06	7.36632e+06	1.02256e+07	7.71563e+06	9.04302e+07	1.0957e+08	1.03087e+08	658192	944277	937729	2.54636e+07	2.48264e+07	1.51412e+07	2.02149e+07	1.07269e+06	7.71563e+06	1.03087e+08	937729	2.48264e+07	5.09955	0.874188	3.21768
Q3TPD9	Maoa	Amine oxidase (Fragment) OS=Mus musculus OX=10090 GN=Maoa PE=2 SV=1	28	12	12	0	147	4	3		4	10	9	12	17		14	54	50	519	58.7	7.97	9.69263e+06	2.18896e+07	1.6987e+07	6.28146e+06	6.43253e+06	5.85102e+06	5.89906e+07	5.96242e+07	5.94976e+07	3.5536e+07	4.30163e+07	4.14363e+07	4.27605e+07	4.29539e+07	4.07083e+07	6.90264e+07	6.80296e+07	5.90812e+07	1.6987e+07	6.28146e+06	5.94976e+07	4.14363e+07	4.27605e+07	6.80296e+07	2.4393	6.80742	1.1434
Q3ULW0	Ran	GTP-binding nuclear protein Ran OS=Mus musculus OX=10090 GN=Ran PE=2 SV=1	49	5	11	6	147	4	4	5	3	8	8	20	22	12	7	45	41	216	24.3	7.9	7.33627e+07	6.89817e+07	6.43114e+07	7.27323e+07	7.82041e+07	7.71122e+07	4.91144e+07	5.60128e+07	5.58136e+07	1.29194e+08	1.29218e+08	1.21679e+08	7.37539e+07	7.5248e+07	6.16379e+07	7.22847e+07	6.76167e+07	6.82537e+07	6.89817e+07	7.71122e+07	5.58136e+07	1.29194e+08	7.37539e+07	6.82537e+07	1.87287	0.956449	1.22289
A0A140T8T4	Rpl9-ps6	60S ribosomal protein L9 OS=Mus musculus OX=10090 GN=Rpl9-ps6 PE=3 SV=1	29	6	6	0	146	5	4	3	3	6	5	40	17	10	8	39	32	192	21.8	9.88	87275165	8.43868e+07	8.47038e+07	2.21848e+07	2.67814e+07	4.22161e+07	4.84671e+07	5.21314e+07	4.94315e+07	2.94643e+07	2.14478e+07	2.58282e+07	4.32506e+07	5.0325e+07	2.97718e+07	4.94803e+07	5.43485e+07	4.9116e+07	8.47038e+07	2.67814e+07	4.94315e+07	2.58282e+07	4.32506e+07	4.94803e+07	0.304924	1.61495	1.00099
Q9ERU9	Ranbp2	E3 SUMO-protein ligase RanBP2 OS=Mus musculus OX=10090 GN=Ranbp2 PE=1 SV=2	12	26	26	0	145	2	3			19	20	4	5			71	65	3053	340.9	6.18	3.65138e+06	3.65626e+06	3.49566e+06	426993	874311	2.32781e+06	2.80388e+07	2.85856e+07	2.90404e+07	1.04601e+07	1.367e+07	1.48519e+07	700821	374032	1.08497e+06	3.09748e+07	3.18273e+07	3.1704e+07	3.65138e+06	874311	2.85856e+07	1.367e+07	700821	3.1704e+07	3.7438	0.801569	1.10909
Q6NS46	Pdcd11	Protein RRP5 homolog OS=Mus musculus OX=10090 GN=Pdcd11 PE=1 SV=2	18	24	24	0	144	4	3			7	24	5	6			19	114	1862	207.6	8.75	4.16615e+06	4.51725e+06	3.1929e+06	526671	1.10631e+06	661369	8.34561e+06	9.99959e+06	8.05836e+06	4.89255e+06	840973	3.95192e+06	948348	704683	974630	2.28545e+07	3.08715e+07	1.45583e+07	4.16615e+06	661369	8.34561e+06	3.95192e+06	948348	2.28545e+07	0.948578	1.43392	2.73851
G5E866	Sf3b1	Splicing factor 3b, subunit 1 OS=Mus musculus OX=10090 GN=Sf3b1 PE=1 SV=1	30	23	23	0	143	3	11			9	19	5	23			37	78	1304	145.7	7.09	1.25684e+08	1.20616e+08	1.50388e+08	706133	401801	812134	2.01815e+07	1.66591e+07	1.88602e+07	3.37196e+07	1.97008e+07	2.75201e+07	564404	572098	778595	2.95199e+07	2.69372e+07	2.58586e+07	1.25684e+08	706133	1.88602e+07	2.75201e+07	572098	2.69372e+07	0.218963	0.810184	1.42825
Q3UFS3	Tyrp1	Tyrosinase-related protein 1 OS=Mus musculus OX=10090 GN=Tyrp1 PE=2 SV=1	37	18	18	0	143	3	17		6		5	7	106		19		11	537	60.7	6.02	18630900	5.54516e+06	1.49137e+07	1.00338e+06	4.0163e+06	1.28872e+06	733610	1.19228e+06	718228	1.74264e+08	2.37338e+08	2.26479e+08	1.37409e+08	6.33432e+07	7.57778e+07	9.72532e+06	8.84891e+06	9.30413e+06	1.49137e+07	1.28872e+06	733610	2.26479e+08	7.57778e+07	9.30413e+06	15.1859	58.8009	12.6827
P09411	Pgk1	Phosphoglycerate kinase 1 OS=Mus musculus OX=10090 GN=Pgk1 PE=1 SV=4	47	11	11	0	142	5	3		1	9	10	15	12		1	50	64	417	44.5	7.9	4.7169e+07	4.2713e+07	4.59601e+07	1.05035e+06	952519	528705	6.02203e+07	6.16718e+07	5.86767e+07	4.31993e+07	4.90548e+07	4.75315e+07	825759	641895	318149	9.19473e+07	9.5349e+07	8.61745e+07	4.59601e+07	952519	6.02203e+07	4.75315e+07	641895	9.19473e+07	1.03419	0.673893	1.52685
Q3TWN8	Aldh18a1	Delta-1-pyrroline-5-carboxylate synthase OS=Mus musculus OX=10090 GN=Aldh18a1 PE=2 SV=1	28	20	20	0	142	1				19	11	3				96	43	795	87.2	7.68	1.0995e+06	1.27338e+06	1.45783e+06	630269	437639	1.11766e+06	5.98642e+07	5.47517e+07	5.12079e+07	813043	404117	634536	949974	534006	5.2898e+06	5.88586e+07	5.51594e+07	5.84955e+07	1.27338e+06	630269	5.47517e+07	634536	949974	5.84955e+07	0.498308	1.50725	1.06838
P61358	Rpl27	Large ribosomal subunit protein eL27 OS=Mus musculus OX=10090 GN=Rpl27 PE=1 SV=2	46	6	6	0	142	6	4	3	1	5	6	30	16	12	3	39	42	136	15.8	10.56	1.54159e+08	1.38012e+08	1.38553e+08	9.91717e+07	8.13881e+07	1.09588e+08	8.85945e+07	8.81802e+07	8.9911e+07	4.80104e+07	5.06943e+07	4.62033e+07	9.19243e+07	8.18808e+07	7.57317e+07	1.25659e+08	1.26492e+08	1.56013e+08	1.38553e+08	9.91717e+07	8.85945e+07	4.80104e+07	8.18808e+07	1.26492e+08	0.346513	0.825646	1.42776
Q61739	Itga6	Integrin alpha-6 OS=Mus musculus OX=10090 GN=Itga6 PE=1 SV=3	25	22	22	0	141	22	7	7	5			84	24	16	17			1091	122.1	7.03	7.44536e+07	8.61534e+07	8.66838e+07	4.37931e+07	4.78275e+07	4.5711e+07	545332	486443	663749	5.81406e+07	6.59169e+07	6.55714e+07	5.31689e+07	5.10331e+07	5.16731e+07	780019	755626	979138	8.61534e+07	4.5711e+07	545332	6.55714e+07	5.16731e+07	780019	0.7611	1.13043	1.43036
O70569	rps14	Ribosomal protein S14 OS=Mus musculus OX=10090 GN=rps14 PE=3 SV=1	42	10	10	0	140	7	4	3	1	8	9	40	14	8	1	37	40	151	16.3	10.13	1.02471e+08	9.91551e+07	9.80497e+07	4.26665e+07	5.50532e+07	4.32178e+07	5.49201e+07	5.40589e+07	5.59416e+07	5.43129e+07	5.16305e+07	5.78141e+07	3.73505e+07	3.92778e+07	4.20494e+07	6.50445e+07	6.59372e+07	7.38827e+07	9.91551e+07	4.32178e+07	5.49201e+07	5.43129e+07	3.92778e+07	6.59372e+07	0.547757	0.908833	1.2006
P35979	Rpl12	Large ribosomal subunit protein uL11 OS=Mus musculus OX=10090 GN=Rpl12 PE=1 SV=2	50	6	6	0	140	5	4			6	5	32	19			52	37	165	17.8	9.42	8.52079e+07	9.1565e+07	8.81723e+07	769283	891314	644349	1.50797e+08	1.44153e+08	1.25173e+08	7.4878e+07	8.64203e+07	7.9386e+07	5.24478e+06	411832	3.02823e+06	9.29314e+07	8.37419e+07	9.84265e+07	8.81723e+07	769283	1.44153e+08	7.9386e+07	3.02823e+06	9.29314e+07	0.90035	3.93643	0.644672
Q3U505	Rpn2	Dolichyl-diphosphooligosaccharide--protein glycosyltransferase subunit 2 (Fragment) OS=Mus musculus OX=10090 GN=Rpn2 PE=2 SV=1	30	12	12	0	138	4	5	2	2	10	11	9	7	2	4	59	57	659	72.1	6.49	1.20063e+07	1.09873e+07	1.03231e+07	924913	614532	965949	7.90686e+07	6.60936e+07	6.1989e+07	1.77916e+07	2.41242e+07	2.25024e+07	2.02099e+07	2.1806e+07	1.01033e+06	6.51755e+07	6.26209e+07	4.00939e+07	1.09873e+07	924913	6.60936e+07	2.25024e+07	2.02099e+07	6.26209e+07	2.04803	21.8506	0.947458
A2AVJ7	Rrbp1	Ribosome binding protein 1 OS=Mus musculus OX=10090 GN=Rrbp1 PE=1 SV=1	20	19	19	0	138	1				16	11	1				83	54	1464	158.3	9.19	3.60545e+07	3.69469e+07	3.43844e+07	6.03474e+06	242574	3.50364e+06	2.56601e+07	2.33615e+07	2.32903e+07	1.27334e+07	1.13446e+07	1.29168e+07	725385	765002	5.84141e+06	2.67181e+07	2.7433e+07	2.39135e+07	3.60545e+07	3.50364e+06	2.33615e+07	1.27334e+07	765002	2.67181e+07	0.353172	0.218345	1.14368
Q9WV91	Ptgfrn	Prostaglandin F2 receptor negative regulator OS=Mus musculus OX=10090 GN=Ptgfrn PE=1 SV=2	24	18	18	0	138	18	1	10				95	2	41				879	98.7	6.61	1.11104e+08	1.11289e+08	1.03112e+08	1.25526e+08	1.16049e+08	1.39665e+08	1.19373e+06	975973	810167	1.78807e+07	1.96358e+07	1.90661e+07	237616	693566	426863	925231	1.14084e+06	588105	1.11104e+08	1.25526e+08	975973	1.90661e+07	426863	925231	0.171606	0.00340059	0.94801
Q78PY7	Snd1	Staphylococcal nuclease domain-containing protein 1 OS=Mus musculus OX=10090 GN=Snd1 PE=1 SV=1	30	21	21	0	137	7	10	1	1	12	12	11	28	1	2	52	43	910	102	7.43	17091716	1.79599e+07	1.4209e+07	6.22283e+06	4.68708e+06	9.89294e+06	7.46769e+06	7.85726e+06	7.78692e+06	1.85897e+07	2.54452e+07	2.79267e+07	1.02708e+07	1.01525e+07	9.55324e+06	4.87459e+06	4.97345e+06	1.47765e+06	17091716	6.22283e+06	7.78692e+06	2.54452e+07	1.01525e+07	4.87459e+06	1.48875	1.63149	0.625997
Q9CR57	Rpl14	Large ribosomal subunit protein eL14 OS=Mus musculus OX=10090 GN=Rpl14 PE=1 SV=3	26	6	6	0	137	5	4	4	3	6	6	32	15	17	10	30	33	217	23.5	11.02	1.63471e+08	1.50252e+08	1.39874e+08	1.14316e+08	1.12548e+08	1.15219e+08	7.8757e+07	7.96678e+07	8.03579e+07	7.96429e+07	7.38889e+07	8.41332e+07	1.36211e+08	1.19505e+08	9.25275e+07	1.44787e+08	1.45298e+08	1.61406e+08	1.50252e+08	1.14316e+08	7.96678e+07	7.96429e+07	1.19505e+08	1.45298e+08	0.530063	1.04539	1.8238
Q5M8Q0	Rpl15	Ribosomal protein L15 OS=Mus musculus OX=10090 GN=Rpl15 PE=2 SV=1	43	9	9	0	137	5	5	3	1	5	8	32	17	7	1	29	51	204	24.1	11.62	7.73878e+07	7.75287e+07	8.40911e+07	5.55915e+06	2.30726e+07	3.47518e+06	3.98401e+07	2.78048e+07	3.29566e+07	5.4238e+07	3.96381e+07	4.78742e+07	1.29753e+07	2.8344e+06	1.39823e+07	5.32934e+07	5.29611e+07	5.55144e+07	7.75287e+07	5.55915e+06	3.29566e+07	4.78742e+07	1.29753e+07	5.32934e+07	0.617503	2.33404	1.61708
Q3TTY5	Krt2	Keratin, type II cytoskeletal 2 epidermal OS=Mus musculus OX=10090 GN=Krt2 PE=1 SV=1	10	5	9	0	136	7	2	7	7	1	4	32	10	29	43	2	20	707	70.9	8.06	8.11449e+07	8.10473e+07	9.71236e+07	1.08418e+08	1.38671e+08	1.17333e+08	6.80829e+06	5.97084e+06	6.34856e+06	6.7301e+07	6.82527e+07	7.33639e+07	2.84184e+08	2.76778e+08	2.8155e+08	2.36797e+07	2.2984e+07	2.84882e+07	8.11449e+07	1.17333e+08	6.34856e+06	6.82527e+07	2.8155e+08	2.36797e+07	0.841121	2.39958	3.72993
Q5FWB6	Rplp0	60S acidic ribosomal protein P0 OS=Mus musculus OX=10090 GN=Rplp0 PE=2 SV=1	44	12	12	0	136	9	5			9	9	39	25			33	39	317	34.2	6.25	81041000	8.33752e+07	8.07813e+07	619667	976165	1.1566e+06	2.57064e+07	2.57308e+07	2.34351e+07	4.246e+07	4.28255e+07	4.44968e+07	779327	714173	1.04307e+06	4.44255e+07	4.4308e+07	4.30418e+07	81041000	976165	2.57064e+07	4.28255e+07	779327	4.4308e+07	0.528442	0.798356	1.72362
Q62470	Itga3	Integrin alpha-3 OS=Mus musculus OX=10090 GN=Itga3 PE=1 SV=1	16	15	15	0	136	11	3	14				72	5	59				1053	116.7	6.57	1.63506e+08	1.66001e+08	1.36099e+08	2.47285e+08	2.42344e+08	2.34525e+08	1.25961e+06	949900	515200	3.04479e+07	2.23319e+07	3.19494e+07	759057	691484	510602	1.22115e+06	2.2129e+06	2.31686e+06	1.63506e+08	2.42344e+08	949900	3.04479e+07	691484	2.2129e+06	0.186218	0.00285331	2.32962
Q1WWK3	H1f5	Hist1h1b protein (Fragment) OS=Mus musculus OX=10090 GN=H1f5 PE=2 SV=1	31	7	9	0	134	9	5	6	1	4	5	37	14	27	3	26	27	222	22.4	10.92	159984488	1.47072e+08	1.41958e+08	2.09413e+08	2.16864e+08	2.14362e+08	5.63448e+07	5.61689e+07	5.65361e+07	6.70375e+07	6.94478e+07	6.68961e+07	4.19724e+06	3.38399e+06	790739	2.52337e+07	3.16974e+07	3.70729e+07	1.47072e+08	2.14362e+08	5.63448e+07	6.70375e+07	3.38399e+06	3.16974e+07	0.455815	0.0157863	0.562562
P70333	Hnrnph2	Heterogeneous nuclear ribonucleoprotein H2 OS=Mus musculus OX=10090 GN=Hnrnph2 PE=1 SV=1	23	2	7	0	134	4	3	1	2	5	6	19	22	6	9	41	37	449	49.2	6.3	88400.5	182056	614451	542782	434313	1.15888e+06	1.99571e+07	2.16509e+07	1.89862e+07	824572	666383	1.01235e+06	613317	1.28774e+06	968975	1.37095e+07	1.27755e+07	6.91494e+06	182056	542782	1.99571e+07	824572	968975	1.27755e+07	4.52922	1.7852	0.640151
Q9D6G1	Hnrnpab	RRM domain-containing protein OS=Mus musculus OX=10090 GN=Hnrnpab PE=2 SV=1	36	10	11	1	132	4	9	2	3	6	7	18	41	9	6	31	27	276	29.9	6.42	6.15451e+07	6.47716e+07	6.37641e+07	3.49487e+07	4.87245e+07	5.32558e+07	5.27831e+07	5.11884e+07	5.17913e+07	1.87634e+08	1.97037e+08	1.80575e+08	8.30567e+07	8.30053e+07	9.78027e+07	7.60908e+07	7.6992e+07	9.17554e+07	6.37641e+07	4.87245e+07	5.17913e+07	1.87634e+08	8.30567e+07	7.6992e+07	2.94263	1.70462	1.48658
P47963	Rpl13	Large ribosomal subunit protein eL13 OS=Mus musculus OX=10090 GN=Rpl13 PE=1 SV=3	41	10	10	0	132	7	7	3	5	5	8	25	26	14	11	24	32	211	24.3	11.55	1.36163e+08	1.49781e+08	1.58059e+08	6.49543e+07	7.62188e+07	1.1393e+08	1.27172e+08	1.22312e+08	1.28007e+08	6.89878e+07	6.54443e+07	6.68634e+07	1.05323e+08	6.51524e+07	7.35103e+07	1.71897e+08	1.6605e+08	1.97468e+08	1.49781e+08	7.62188e+07	1.27172e+08	6.68634e+07	7.35103e+07	1.71897e+08	0.446408	0.964464	1.35169
Q91VR5	Ddx1	ATP-dependent RNA helicase DDX1 OS=Mus musculus OX=10090 GN=Ddx1 PE=1 SV=1	31	17	17	0	131	3	5			8	15	9	18			27	77	740	82.4	7.21	4.78096e+06	1.09576e+06	5.42973e+06	626907	419639	516049	1.34346e+07	1.46161e+07	1.42968e+07	8.74534e+06	6.01118e+06	2.16928e+07	324404	690993	578591	3.41256e+07	3.3565e+07	2.36046e+07	4.78096e+06	516049	1.42968e+07	8.74534e+06	578591	3.3565e+07	1.8292	1.12119	2.34772
A0A0R4IZW5	Cdh1	Cadherin 1 OS=Mus musculus OX=10090 GN=Cdh1 PE=1 SV=1	25	13	13	0	130	11	5	9		5		46	15	42		27		884	98.2	4.84	1.54839e+08	1.67427e+08	1.65873e+08	2.09651e+08	2.18852e+08	2.25602e+08	1.88624e+07	1.98254e+07	2.00951e+07	5.40719e+07	6.42662e+07	6.40704e+07	2.53523e+06	1.21628e+06	4.22888e+06	1.44637e+06	2.23561e+06	1.74209e+06	1.65873e+08	2.18852e+08	1.98254e+07	6.40704e+07	2.53523e+06	1.74209e+06	0.386261	0.0115842	0.0878715
A0A286YDA2	Nolc1	Nucleolar and coiled-body phosphoprotein 1 OS=Mus musculus OX=10090 GN=Nolc1 PE=1 SV=1	21	15	15	0	129	4	13	3	1	1	10	17	54	8	2	6	42	700	73.4	9.35	4.99988e+07	4.8721e+07	5.02771e+07	2.61054e+07	2.518e+07	2.69188e+07	1.90684e+07	1.89992e+07	1.95859e+07	1.16867e+08	1.2617e+08	1.18264e+08	4.69178e+07	5.26403e+07	5.53833e+07	8.25899e+07	8.15449e+07	6.85806e+07	4.99988e+07	2.61054e+07	1.90684e+07	1.18264e+08	5.26403e+07	8.15449e+07	2.36533	2.01645	4.27644
Q9DB77	Uqcrc2	Cytochrome b-c1 complex subunit 2, mitochondrial OS=Mus musculus OX=10090 GN=Uqcrc2 PE=1 SV=1	41	13	13	0	128	3			2	11	9	4			4	71	49	453	48.2	9.25	680579	510173	1.00079e+06	228271	770625	411215	2.33884e+07	1.80196e+07	4.11978e+07	932735	800862	468957	904010	1.0426e+06	496182	8.86265e+06	1.12124e+07	1.04262e+07	680579	411215	2.33884e+07	800862	904010	1.04262e+07	1.17674	2.19839	0.445785
Q02257	Jup	Junction plakoglobin OS=Mus musculus OX=10090 GN=Jup PE=1 SV=3	35	15	19	0	127	9	1	6	2	16	1	28	3	23	7	64	2	745	81.7	6.14	5.2812e+07	4.69843e+07	4.06158e+07	1.24354e+07	724676	1.20354e+06	1.2024e+07	1.01317e+07	1.19491e+07	2.81334e+07	2.75999e+07	2.70128e+07	766948	4.69847e+06	7.99256e+06	2.20405e+06	4.75153e+06	2.82983e+06	4.69843e+07	1.20354e+06	1.19491e+07	2.75999e+07	4.69847e+06	2.82983e+06	0.587429	3.90387	0.236825
Q3TGQ3	Ctnna1	Catenin alpha-1 OS=Mus musculus OX=10090 GN=Ctnna1 PE=2 SV=1	35	19	19	0	125	7	3	1		17	7	27	5	1		77	15	906	100	6.23	1.36645e+07	1.46996e+07	1.38442e+07	1.18736e+07	1.40124e+07	1.39348e+07	2.59677e+07	2.44261e+07	2.61703e+07	1.1836e+07	1.47634e+07	1.16109e+07	1.5631e+07	1.75194e+07	1.53962e+07	6.58079e+06	5.16417e+06	4.33796e+06	1.38442e+07	1.39348e+07	2.59677e+07	1.1836e+07	1.5631e+07	5.16417e+06	0.854945	1.12173	0.198869
B9EHJ3	Tjp1	Tight junction protein 1 OS=Mus musculus OX=10090 GN=Tjp1 PE=1 SV=1	25	27	27	0	125	1				27	2	1				117	7	1685	188.7	6.67	3.30323e+07	3.48252e+07	3.61562e+07	1.02806e+06	6.41966e+06	1.30935e+07	1.02594e+08	1.04611e+08	9.97962e+07	7.25567e+07	6.79355e+07	6.53649e+07	791143	1.77898e+06	457971	3.05519e+07	2.84923e+07	3.19201e+07	3.48252e+07	6.41966e+06	1.02594e+08	6.79355e+07	791143	3.05519e+07	1.95076	0.123238	0.297794
B9EJ54	Nup205	Nucleoporin 205 OS=Mus musculus OX=10090 GN=Nup205 PE=1 SV=1	18	25	25	0	125		1			13	23		1			42	82	2008	227.3	6.34	1.07604e+06	847479	314261	1.12192e+06	395592	1.1209e+06	1.44802e+07	1.24417e+07	1.34122e+07	592009	734074	858253	710207	664760	701820	2.14227e+07	2.07192e+07	1.79581e+07	847479	1.1209e+06	1.34122e+07	734074	701820	2.07192e+07	0.866186	0.626123	1.5448
P08249	Mdh2	Malate dehydrogenase, mitochondrial OS=Mus musculus OX=10090 GN=Mdh2 PE=1 SV=3	46	11	11	0	124	3	2	7	8	5	8	5	3	27	31	18	40	338	35.6	8.68	2.9882e+07	3.19988e+07	2.93388e+07	1.01227e+08	8.24737e+07	8.14008e+07	1.02061e+07	1.04529e+07	1.0699e+07	5.33257e+07	6.14994e+07	5.40916e+07	1.48052e+08	1.49824e+08	1.6359e+08	3.24542e+07	3.23868e+07	2.09506e+07	2.9882e+07	8.24737e+07	1.04529e+07	5.40916e+07	1.49824e+08	3.23868e+07	1.81017	1.81663	3.09834
Q642K1	Rpl18	Ribosomal protein L18 OS=Mus musculus OX=10090 GN=Rpl18 PE=2 SV=1	38	7	7	0	123	6	4	3	2	6	6	29	18	9	2	34	31	188	21.6	11.84	1.69748e+08	1.76686e+08	1.69237e+08	5.66551e+07	6.3766e+07	6.1458e+07	9.87698e+07	1.0593e+08	1.03556e+08	7.0478e+07	7.0323e+07	6.54024e+07	4.96988e+07	5.49752e+07	5.62655e+07	1.60913e+08	1.56076e+08	1.56764e+08	1.69748e+08	6.1458e+07	1.03556e+08	7.0323e+07	5.49752e+07	1.56764e+08	0.414278	0.894516	1.51381
Q3UW40	Rpl24	TRASH domain-containing protein OS=Mus musculus OX=10090 GN=Rpl24 PE=2 SV=1	26	7	7	0	122	4	2	3	3	5	6	20	11	18	13	24	36	160	18.2	11.05	1.40142e+08	1.40723e+08	1.41825e+08	1.36496e+08	1.27651e+08	1.16919e+08	9.53354e+07	8.17174e+07	8.49056e+07	6.80691e+07	6.4656e+07	5.73966e+07	1.19809e+08	8.92801e+07	8.20232e+07	9.7217e+07	1.16813e+08	1.26382e+08	1.40723e+08	1.27651e+08	8.49056e+07	6.4656e+07	8.92801e+07	1.16813e+08	0.459457	0.699408	1.3758
P14115	Rpl27a	Large ribosomal subunit protein uL15 OS=Mus musculus OX=10090 GN=Rpl27a PE=1 SV=5	33	7	7	0	122	4	1	3	3	7	6	18	6	14	8	39	37	148	16.6	11.12	1.28393e+08	1.08068e+08	1.16727e+08	5.64317e+07	1.11522e+08	3.16347e+07	8.19156e+07	7.78753e+07	8.22561e+07	5.26478e+07	5.58722e+07	5.19939e+07	9.21143e+07	7.78946e+07	7.82127e+07	1.38979e+08	1.38755e+08	1.57126e+08	1.16727e+08	5.64317e+07	8.19156e+07	5.26478e+07	7.82127e+07	1.38979e+08	0.451035	1.38597	1.69661
Q4V9X9	Rpl23a	Rpl23a protein (Fragment) OS=Mus musculus OX=10090 GN=Rpl23a PE=2 SV=1	35	9	9	0	120	6	3	2	4	6	9	28	12	8	11	25	36	155	17.6	10.45	9.97264e+07	9.58896e+07	9.92732e+07	6.48496e+07	4.68199e+07	5.865e+07	6.92202e+07	6.99711e+07	7.01597e+07	5.53877e+07	6.03203e+07	5.67025e+07	9.01748e+07	8.08211e+07	8.75687e+07	1.3128e+08	1.32527e+08	1.52414e+08	9.92732e+07	5.865e+07	6.99711e+07	5.67025e+07	8.75687e+07	1.32527e+08	0.571177	1.49307	1.89403
Q61033	Tmpo	Lamina-associated polypeptide 2, isoforms alpha/zeta OS=Mus musculus OX=10090 GN=Tmpo PE=1 SV=4	31	6	15	11	119	2	13	1		3	9	6	61	1		10	41	693	75.1	8.05	33932080	4.20924e+07	3.9719e+07	660332	879474	505852	9.00259e+06	8.94539e+06	8.99244e+06	1.64307e+08	1.70218e+08	1.75681e+08	916271	4.63253e+06	575629	2.55846e+07	2.56791e+07	2.88343e+07	3.9719e+07	660332	8.99244e+06	1.70218e+08	916271	2.56791e+07	4.28556	1.38759	2.85564
O55143	Atp2a2	Sarcoplasmic/endoplasmic reticulum calcium ATPase 2 OS=Mus musculus OX=10090 GN=Atp2a2 PE=1 SV=2	23	17	17	0	119	2		1	3	13	15	4		2	5	52	56	1044	114.8	5.34	5.26003e+06	5.33314e+06	5.58503e+06	1.24785e+07	1.52513e+07	1.1009e+07	4.3277e+07	4.19245e+07	4.21908e+07	3.65759e+06	3.29528e+06	684714	3.13889e+07	1.33219e+07	2.20359e+07	4.2795e+07	4.08869e+07	4.06322e+07	5.33314e+06	1.24785e+07	4.21908e+07	3.29528e+06	2.20359e+07	4.08869e+07	0.617887	1.7659	0.969095
A2A863-2	Itgb4	Isoform 2 of Integrin beta-4 OS=Mus musculus OX=10090 GN=Itgb4	30	39	39	0	118	39		1				117		1				1753	194.6	5.94	5.70467e+07	5.36641e+07	5.24134e+07	635197	890369	470333	483779	431527	153407	5.18573e+06	7.20736e+06	4.98284e+06	778065	885520	583867	170129	910906	692354	5.36641e+07	635197	431527	5.18573e+06	778065	692354	0.0966331	1.22492	1.60443
Q791V5	Mtch2	Mitochondrial carrier homolog 2 OS=Mus musculus OX=10090 GN=Mtch2 PE=1 SV=1	42	8	8	0	117	2	1			7	7	17	10			44	46	303	33.5	8.25	6.88277e+06	5.71005e+06	7.1713e+06	480819	935788	1.24432e+06	6.10904e+07	5.62237e+07	5.75428e+07	878806	4.96997e+06	1.59591e+06	715554	634025	838991	4.67688e+07	4.77993e+07	2.94797e+07	6.88277e+06	935788	5.75428e+07	1.59591e+06	715554	4.67688e+07	0.23187	0.764654	0.812765
Q3TX36	Parp1	Poly [ADP-ribose] polymerase OS=Mus musculus OX=10090 GN=Parp1 PE=2 SV=1	29	20	20	0	117	2	5		2	5	19	4	22		2	16	73	1014	112.7	8.95	6.82962e+06	5.78275e+06	4.2286e+06	1.92933e+07	1.99368e+07	2.53758e+07	9.85845e+06	1.0394e+07	9.90222e+06	1.41434e+07	1.70802e+07	1.63924e+07	9.56747e+06	2.4831e+07	2.45217e+07	2.96638e+07	2.95773e+07	3.13997e+07	5.78275e+06	1.99368e+07	9.90222e+06	1.63924e+07	2.45217e+07	2.96638e+07	2.83472	1.22997	2.99567
Q3TWC7	Gpnmb	PKD domain-containing protein OS=Mus musculus OX=10090 GN=Gpnmb PE=2 SV=1	25	11	11	0	117	2	10		3		6	5	65		5		42	574	63.7	7.59	8.23805e+06	1.06538e+07	1.24751e+07	872988	1.99867e+06	1.96601e+06	1.40958e+06	1.73673e+06	1.18547e+06	1.86355e+08	1.6912e+08	1.83443e+08	3.90472e+07	3.42872e+07	4.80117e+07	5.73834e+07	5.6067e+07	1.69944e+07	1.06538e+07	1.96601e+06	1.40958e+06	1.83443e+08	3.90472e+07	5.6067e+07	17.2186	19.8612	39.7756
O09167	Rpl21	Large ribosomal subunit protein eL21 OS=Mus musculus OX=10090 GN=Rpl21 PE=1 SV=4	39	7	7	0	117	5	2	1	1	6	5	29	9	3	1	32	43	160	18.6	10.49	8.73616e+07	9.26954e+07	9.54237e+07	3.88157e+07	3.68001e+07	3.27937e+07	4.86933e+07	5.26208e+07	5.17906e+07	2.81977e+07	3.40028e+07	2.95594e+07	3.78966e+07	3.32889e+07	3.22292e+07	7.56043e+07	7.80919e+07	6.22297e+07	9.26954e+07	3.68001e+07	5.17906e+07	2.95594e+07	3.32889e+07	7.56043e+07	0.318888	0.904586	1.45981
E9Q450	Tpm1	Tropomyosin 1, alpha OS=Mus musculus OX=10090 GN=Tpm1 PE=1 SV=1	57	4	18	7	116			1		16	5			3		99	14	284	32.8	4.78	436215	982615	691067	1.36747e+06	748726	1.06579e+06	3.82053e+07	3.82159e+07	3.77296e+07	440112	762404	2.45397e+06	914453	5.6172e+06	551739	3.60473e+06	5.01275e+06	5.78306e+06	691067	1.06579e+06	3.82053e+07	762404	914453	5.01275e+06	1.10323	0.858008	0.131206
B2RXS4	Plxnb2	Plexin-B2 OS=Mus musculus OX=10090 GN=Plxnb2 PE=1 SV=1	18	22	23	1	115	20	5	11	1	2		59	16	32	3	5		1842	206.1	5.87	4.10688e+07	4.1588e+07	4.21941e+07	5.23924e+07	5.86081e+07	7.02765e+07	735182	997188	497178	3.88941e+07	3.598e+07	3.85781e+07	1.57718e+07	1.98989e+07	673000	729498	698414	571808	4.1588e+07	5.86081e+07	735182	3.85781e+07	1.57718e+07	698414	0.927626	0.269106	0.949988
Q3UJS0	Rpl8	60S ribosomal protein L8 OS=Mus musculus OX=10090 GN=Rpl8 PE=2 SV=1	33	7	7	0	115	7	3	2	1	7	7	31	9	6	1	32	36	257	28	10.96	8.67623e+07	9.22223e+07	8.75449e+07	3.04342e+07	4.2212e+07	4.2105e+07	4.38959e+07	4.14918e+07	4.1602e+07	3.71801e+07	2.44112e+07	3.52267e+07	1.68036e+07	2.63233e+07	1.61566e+07	5.21314e+07	4.83517e+07	5.32937e+07	8.75449e+07	4.2105e+07	4.1602e+07	3.52267e+07	1.68036e+07	5.21314e+07	0.402385	0.399089	1.2531
E9PVX6	Mki67	Proliferation marker protein Ki-67 OS=Mus musculus OX=10090 GN=Mki67 PE=1 SV=1	12	22	22	0	115	9	6			1	17	20	13			3	79	3177	350.7	9.72	30877433	3.37038e+07	3.22047e+07	9.79718e+06	1.02393e+07	1.2148e+07	9.23232e+06	1.06974e+07	1.17493e+07	1.6589e+07	2.051e+07	2.14183e+07	7.63636e+06	342944	5.33891e+06	2.39853e+07	2.95205e+07	1.93584e+07	3.22047e+07	1.02393e+07	1.06974e+07	2.051e+07	5.33891e+06	2.39853e+07	0.636863	0.521412	2.24215
P29341	Pabpc1	Polyadenylate-binding protein 1 OS=Mus musculus OX=10090 GN=Pabpc1 PE=1 SV=2	28	9	14	5	114	3	13			8	5	11	47			34	22	636	70.6	9.5	3.30002e+07	3.14058e+07	3.03077e+07	885673	760856	743180	1.6944e+07	1.77937e+07	1.48537e+07	7.08712e+07	7.66762e+07	6.81428e+07	2.1945e+06	716048	1.11203e+06	1.14192e+07	9.67248e+06	1.28343e+07	3.14058e+07	760856	1.6944e+07	7.08712e+07	1.11203e+06	1.14192e+07	2.25663	1.46155	0.67394
Q8BMS1	Hadha	Trifunctional enzyme subunit alpha, mitochondrial OS=Mus musculus OX=10090 GN=Hadha PE=1 SV=1	27	14	14	0	114	4	6		5	5	11	12	15		12	21	54	763	82.6	9.14	1.39792e+07	1.57632e+07	1.64701e+07	1.35185e+07	2.35811e+07	2.45527e+07	1.21603e+07	1.21937e+07	1.14613e+07	2.70499e+07	2.60806e+07	2.90141e+07	1.85098e+07	2.26757e+07	1.86774e+07	1.22352e+07	1.3808e+07	1.71227e+07	1.57632e+07	2.35811e+07	1.21603e+07	2.70499e+07	1.86774e+07	1.3808e+07	1.71601	0.79205	1.1355
A0A2I3BRL8	Gm7324	Predicted gene 7324 OS=Mus musculus OX=10090 GN=Gm7324 PE=4 SV=1	24	1	10	0	114	6	9		1	5	5	14	38		3	33	26	388	42.2	9.99	16986156	1.17493e+07	1.06942e+07	23036.4	1.16876e+06	1.41258e+06	3.25431e+07	1.89203e+07	1.87896e+07	3.26851e+07	3.48664e+07	2.55835e+07	837096	779312	602528	2.34426e+07	3.28769e+07	3.05586e+07	1.17493e+07	1.16876e+06	1.89203e+07	3.26851e+07	779312	3.05586e+07	2.78187	0.666783	1.61512
Q546G4	Alb	Serum albumin OS=Mus musculus OX=10090 GN=Alb PE=1 SV=1	6	5	5	0	114	1	1	4	5	1	1	12	6	30	59	1	6	608	68.6	6.07	4.5965e+07	5.511e+07	5.45871e+07	4.82607e+08	5.00282e+08	5.217e+08	2.59073e+06	2.70468e+06	3.45142e+06	1.54212e+07	1.67548e+07	1.71181e+07	4.27174e+09	4.28168e+09	4.2227e+09	6.74103e+06	6.37389e+06	6.01749e+06	5.45871e+07	5.00282e+08	2.70468e+06	1.67548e+07	4.27174e+09	6.37389e+06	0.306937	8.53865	2.35662
Q80V08	Rpl17	60S ribosomal protein L17 (Fragment) OS=Mus musculus OX=10090 GN=Rpl17 PE=2 SV=1	40	8	8	0	113	7	2	4	4	5	6	34	4	15	12	20	28	194	22.4	10.33	69624314	7.35241e+07	7.24549e+07	8.8861e+07	8.50682e+07	9.32466e+07	6.3066e+07	6.2798e+07	6.24454e+07	1.61296e+07	1.80949e+07	2.1664e+07	1.09311e+08	1.22929e+08	1.20222e+08	7.34197e+07	7.4869e+07	7.96899e+07	7.24549e+07	8.8861e+07	6.2798e+07	1.80949e+07	1.20222e+08	7.4869e+07	0.24974	1.35292	1.19222
A0A345IT93	env	Envelope polyprotein (Fragment) OS=Mus musculus OX=10090 GN=env PE=4 SV=1	18	4	8	2	113	5	8	2	5		2	22	45	10	20		16	551	59.6	8.32	42431852	4.55549e+07	4.60288e+07	4.19906e+07	4.9554e+07	4.62862e+07	5.81429e+06	6.35422e+06	4.81784e+06	1.1173e+08	1.10583e+08	1.2785e+08	1.17118e+08	9.51448e+07	1.15711e+08	1.36584e+07	1.21328e+07	1.58076e+07	4.55549e+07	4.62862e+07	5.81429e+06	1.1173e+08	1.15711e+08	1.36584e+07	2.45266	2.49989	2.3491
Q58E70	Tpm3	Tpm3 protein OS=Mus musculus OX=10090 GN=Tpm3 PE=2 SV=1	54	1	18	16	112			2		17	4			5		97	10	248	29	4.78	2.74829e+06	2.93872e+06	3.39338e+06	5.86649e+06	5.05328e+06	773939	1.38865e+08	1.38349e+08	1.32838e+08	3.59153e+06	4.85033e+06	2.87623e+06	657334	1.20716e+06	3.03628e+06	2.60147e+07	2.44081e+07	2.97868e+07	2.93872e+06	5.05328e+06	1.38349e+08	3.59153e+06	1.20716e+06	2.60147e+07	1.22214	0.238886	0.188037
P47964	Rpl36	Large ribosomal subunit protein eL36 OS=Mus musculus OX=10090 GN=Rpl36 PE=1 SV=3	30	4	4	0	111	4	3	4	1	4	4	27	11	12	1	30	30	105	12.2	11.59	9.6431e+07	8.95709e+07	9.92326e+07	6.73736e+07	6.35634e+07	6.59467e+07	5.9369e+07	6.07604e+07	6.08009e+07	3.18883e+07	2.9364e+07	3.34444e+07	3.46139e+07	4.09893e+07	3.32266e+07	9.64814e+07	9.38006e+07	1.16123e+08	9.6431e+07	6.59467e+07	6.07604e+07	3.18883e+07	3.46139e+07	9.64814e+07	0.330685	0.524877	1.5879
Q9DB20	Atp5po	ATP synthase subunit O, mitochondrial OS=Mus musculus OX=10090 GN=Atp5po PE=1 SV=1	55	9	9	0	111			2	3	9	6			3	12	62	34	213	23.3	9.99	873572	780904	672318	2.22291e+07	1.25425e+07	1.30062e+07	7.94024e+07	8.13513e+07	7.62244e+07	2.09027e+07	2.22724e+07	2.40999e+07	5.43721e+07	7.32566e+07	7.964e+07	3.84513e+07	3.80915e+07	4.01807e+07	780904	1.30062e+07	7.94024e+07	2.22724e+07	7.32566e+07	3.84513e+07	28.5213	5.63245	0.484259
Q9Z1R9	Prss1	Protease, serine 1 (trypsin 1) OS=Mus musculus OX=10090 GN=Prss1 PE=1 SV=1	11	2	3	0	111	2	2	1	2	1	1	26	24	16	23	7	15	246	26.1	4.94	7.465e+08	8.4391e+08	8.64279e+08	1.37766e+09	1.43554e+09	1.57603e+09	3.87134e+07	3.85598e+07	4.15142e+07	1.37164e+09	1.22984e+09	1.46354e+09	5.06032e+09	5.41649e+09	5.20594e+09	1.80792e+08	1.77546e+08	1.74504e+08	8.4391e+08	1.43554e+09	3.87134e+07	1.37164e+09	5.20594e+09	1.77546e+08	1.62534	3.62647	4.58616
P63087	Ppp1cc	Serine/threonine-protein phosphatase PP1-gamma catalytic subunit OS=Mus musculus OX=10090 GN=Ppp1cc PE=1 SV=1	39	1	10	1	109	1	4			8	10	5	9			37	58	323	37	6.54	6.49112e+06	6.7578e+06	7.21396e+06	1.33875e+06	688531	1.13921e+06	8.90319e+06	9.35494e+06	8.7075e+06	1.52767e+07	1.95554e+07	1.71375e+07	1.06093e+06	331660	953628	1.54427e+07	1.60578e+07	1.01029e+07	6.7578e+06	1.13921e+06	8.90319e+06	1.71375e+07	953628	1.54427e+07	2.53596	0.837096	1.73451
A0A1W2P6F6	Myl6	Myosin, light polypeptide 6, alkali, smooth muscle and non-muscle OS=Mus musculus OX=10090 GN=Myl6 PE=1 SV=1	58	9	9	0	109	2	2	1	1	9	3	8	6	3	1	67	24	152	17	4.5	8.33295e+06	1.01028e+07	2.58828e+06	1.3451e+07	1.19318e+07	8.79098e+06	1.45037e+08	1.52687e+08	1.61519e+08	791366	5.14574e+06	1.42918e+06	2.79622e+06	2.87846e+06	1.64797e+07	2.80005e+07	3.60055e+07	2.71511e+07	8.33295e+06	1.19318e+07	1.52687e+08	1.42918e+06	2.87846e+06	2.80005e+07	0.171509	0.241242	0.183385
Q3TIF8	Rps24	40S ribosomal protein S24 OS=Mus musculus OX=10090 GN=Rps24 PE=2 SV=1	29	4	4	0	108	4	2	3	3	4	4	22	6	13	13	28	26	133	15.4	10.71	7.44112e+07	8.27918e+07	7.53273e+07	6.94748e+07	5.93103e+07	6.66818e+07	4.27804e+07	4.37195e+07	4.21501e+07	3.37183e+07	3.80402e+07	1.97888e+07	4.49206e+07	5.79491e+07	6.07478e+07	5.62463e+07	6.24296e+07	5.19437e+07	7.53273e+07	6.66818e+07	4.27804e+07	3.37183e+07	5.79491e+07	5.62463e+07	0.447624	0.86904	1.31477
Q8C7C3	Tpm3	Tropomyosin alpha-3 chain OS=Mus musculus OX=10090 GN=Tpm3 PE=2 SV=1	55	1	18	0	108			2		17	4			5		93	10	248	28.9	4.75	1.29711e+06	160196	981076	681263	1.17715e+06	483600	4.93559e+06	5.52347e+06	4.67862e+06	151320	362813	27157	388898	612517	378847	356460	998044	1.29691e+06	981076	681263	4.93559e+06	151320	388898	998044	0.154239	0.570848	0.202214
P62983	Rps27a	Ubiquitin-ribosomal protein eS31 fusion protein OS=Mus musculus OX=10090 GN=Rps27a PE=1 SV=2	42	5	5	0	108	4	3	3	3	3	5	18	18	16	17	14	25	156	17.9	9.64	5.71432e+07	6.42972e+07	5.94494e+07	1.31018e+08	1.37174e+08	1.46248e+08	2.52617e+07	2.14563e+07	2.09916e+07	1.89397e+08	1.87718e+08	2.01229e+08	2.34913e+08	2.45087e+08	2.27155e+08	7.51448e+07	7.11805e+07	7.31105e+07	5.94494e+07	1.37174e+08	2.14563e+07	1.89397e+08	2.34913e+08	7.31105e+07	3.18585	1.71251	3.40741
Q9WV02	Rbmx	RNA-binding motif protein, X chromosome OS=Mus musculus OX=10090 GN=Rbmx PE=1 SV=1	24	1	10	8	108	5	9		1	4	6	13	33		3	27	32	391	42.3	10.05	3.44324e+07	3.20542e+07	3.50718e+07	8.68903e+06	1.0252e+07	1.06966e+07	2.9734e+07	3.12552e+07	3.35041e+07	1.12869e+08	1.17562e+08	1.13015e+08	2.10423e+07	2.10414e+07	2.63579e+07	5.35848e+07	5.02337e+07	5.15445e+07	3.44324e+07	1.0252e+07	3.12552e+07	1.13015e+08	2.10423e+07	5.15445e+07	3.28222	2.0525	1.64915
Q3U7N1		KOW domain-containing protein OS=Mus musculus OX=10090 PE=2 SV=1	48	10	10	0	107	10	2	3	4	5	7	34	7	8	13	19	26	145	17.2	10.46	72648708	6.59273e+07	6.52933e+07	6.88189e+07	6.57741e+07	6.31795e+07	4.61814e+07	4.73073e+07	4.50031e+07	2.11135e+07	1.72215e+07	1.64959e+07	8.75822e+07	8.29559e+07	8.68038e+07	5.55867e+07	5.53109e+07	6.99049e+07	6.59273e+07	6.57741e+07	4.61814e+07	1.72215e+07	8.68038e+07	5.55867e+07	0.26122	1.31973	1.20366
Q8C140	Slc25a13	EF-hand domain-containing protein OS=Mus musculus OX=10090 GN=Slc25a13 PE=2 SV=1	28	11	13	2	106				2	11	9				5	63	38	675	74.3	8.6	1.10051e+06	963530	777046	955485	978847	722789	8.13572e+07	7.80933e+07	6.90161e+07	812067	1.21578e+06	626349	508891	689976	902303	4.63559e+07	4.24281e+07	3.13011e+07	963530	955485	7.80933e+07	812067	689976	4.24281e+07	0.842804	0.722121	0.543301
G5E8R2	Tpm1	Tropomyosin 1, alpha OS=Mus musculus OX=10090 GN=Tpm1 PE=1 SV=1	47	1	15	0	105			1		14	3			3		95	7	248	28.7	4.78	1.44159e+06	3.58241e+06	705113	6.91361e+06	1.02857e+07	1.19628e+07	2.50523e+07	2.40949e+07	2.16252e+07	2.73714e+06	802256	2.17705e+06	3.78643e+07	2.87528e+07	966209	3.24318e+06	3.40235e+06	3.20826e+06	1.44159e+06	1.02857e+07	2.40949e+07	2.17705e+06	2.87528e+07	3.24318e+06	1.51018	2.79541	0.134601
P60335	Pcbp1	Poly(rC)-binding protein 1 OS=Mus musculus OX=10090 GN=Pcbp1 PE=1 SV=1	37	6	8	2	104	4	5	1	2	6	7	17	18	2	6	22	39	356	37.5	7.09	2.24711e+07	2.38674e+07	2.60626e+07	1.62806e+07	9.75778e+06	2.00842e+07	2.84692e+07	3.00551e+07	2.80482e+07	3.41184e+07	3.78324e+07	3.37586e+07	2.74364e+07	2.79115e+07	1.31119e+07	3.39004e+07	3.25986e+07	3.58311e+07	2.38674e+07	1.62806e+07	2.84692e+07	3.41184e+07	2.74364e+07	3.39004e+07	1.4295	1.68522	1.19078
Q5M9M4	Rps15a	40S ribosomal protein S15a OS=Mus musculus OX=10090 GN=Rps15a PE=1 SV=1	59	7	7	0	104	6	2	4		6	4	29	9	13		26	27	130	14.8	10.13	70705140	7.12641e+07	7.34485e+07	1.29675e+08	9.99123e+07	1.13755e+08	6.1844e+07	6.1231e+07	5.9261e+07	4.85581e+07	4.9775e+07	4.76026e+07	2.20243e+07	1.79875e+07	1.99366e+07	7.43107e+07	7.83282e+07	9.63001e+07	7.12641e+07	1.13755e+08	6.1231e+07	4.85581e+07	1.99366e+07	7.83282e+07	0.681382	0.17526	1.27922
Q8BMD8	Slc25a24	Mitochondrial adenyl nucleotide antiporter SLC25A24 OS=Mus musculus OX=10090 GN=Slc25a24 PE=1 SV=1	48	15	15	0	103	1		5		13	1	3		12		87	1	475	52.9	7.43	4.15682e+06	529817	918767	2.53622e+07	2.5779e+07	2.3482e+07	5.14031e+07	5.16594e+07	5.03084e+07	529615	727968	1.07626e+06	711002	3.61966e+06	575848	3.54633e+06	3.4562e+06	3.43262e+06	918767	2.53622e+07	5.14031e+07	727968	711002	3.4562e+06	0.792332	0.0280339	0.0672372
Q3TFE8	Kpnb1	Importin N-terminal domain-containing protein OS=Mus musculus OX=10090 GN=Kpnb1 PE=2 SV=1	13	8	8	0	103	3	3	1	1	6	6	12	11	1	1	38	40	875	97.1	4.78	9.386e+06	1.03884e+07	573844	1.27872e+06	1.07796e+06	1.00459e+06	1.80138e+07	1.4857e+07	1.57867e+07	8.71822e+06	6.85919e+06	9.61091e+06	702744	963005	770696	1.6782e+07	1.55576e+07	6.85217e+06	9.386e+06	1.07796e+06	1.57867e+07	8.71822e+06	770696	1.55576e+07	0.928854	0.71496	0.985488
O54734	Ddost	Dolichyl-diphosphooligosaccharide--protein glycosyltransferase 48 kDa subunit OS=Mus musculus OX=10090 GN=Ddost PE=1 SV=2	22	9	9	0	103		2		2	8	8		5		4	46	48	441	49	5.83	6.45985e+07	5.58096e+07	5.88097e+07	1.18147e+07	1.14681e+07	1.08341e+07	6.74998e+07	6.48528e+07	6.53374e+07	1.44536e+07	1.46508e+07	1.32693e+07	1.9615e+07	2.18943e+07	2.10821e+07	8.55319e+07	9.27232e+07	9.16581e+07	5.88097e+07	1.14681e+07	6.53374e+07	1.44536e+07	2.10821e+07	9.16581e+07	0.245769	1.83833	1.40284
P18572-2	Bsg	Isoform 2 of Basigin OS=Mus musculus OX=10090 GN=Bsg	38	8	8	0	103	8	4	7	2			43	13	43	4			273	29.7	5.54	1.0832e+08	1.16986e+08	1.20032e+08	1.85667e+08	2.2829e+08	2.19692e+08	1.13012e+06	1.44058e+06	722441	6.55805e+07	5.42796e+07	6.10703e+07	5.58274e+07	5.55428e+07	6.12552e+07	1.63363e+06	2.24245e+06	1.37741e+06	1.16986e+08	2.19692e+08	1.13012e+06	6.10703e+07	5.58274e+07	1.63363e+06	0.52203	0.254117	1.44554
Q8VE37	Rcc1	Regulator of chromosome condensation OS=Mus musculus OX=10090 GN=Rcc1 PE=1 SV=1	30	8	8	0	102	5	4			6	7	18	20			31	33	421	44.9	8.1	28177697	2.58714e+07	2.48754e+07	791640	3.20145e+06	5.46185e+06	1.56854e+07	1.60401e+07	1.63201e+07	5.08036e+07	4.8341e+07	5.00383e+07	497464	5.46581e+06	940479	2.75127e+07	2.85549e+07	2.63336e+07	2.58714e+07	3.20145e+06	1.60401e+07	5.00383e+07	940479	2.75127e+07	1.93412	0.293767	1.71525
P26041	Msn	Moesin OS=Mus musculus OX=10090 GN=Msn PE=1 SV=3	32	11	17	6	102	3	16	2	1	4	6	9	47	5	2	17	22	577	67.7	6.6	3.48362e+07	3.76666e+07	3.43721e+07	1.96538e+07	2.33246e+07	2.08643e+07	1.07744e+07	1.00788e+07	9.67923e+06	1.15814e+08	1.16941e+08	1.28467e+08	1.50241e+07	1.91022e+07	1.62476e+07	1.01791e+07	1.00136e+07	1.1368e+07	3.48362e+07	2.08643e+07	1.00788e+07	1.16941e+08	1.62476e+07	1.01791e+07	3.35687	0.778727	1.00995
Q9Z1N5	Ddx39b	Spliceosome RNA helicase Ddx39b OS=Mus musculus OX=10090 GN=Ddx39b PE=1 SV=1	22	3	8	5	100	3	4			5	6	14	17			27	42	428	49	5.67	2.72754e+07	2.47984e+07	2.30552e+07	3.32343e+06	2.34294e+06	2.39076e+06	2.10605e+07	2.10514e+07	2.17884e+07	3.7384e+07	3.86423e+07	3.77273e+07	2.10539e+07	933504	1.08424e+06	3.63371e+07	3.8419e+07	4.24202e+07	2.47984e+07	2.39076e+06	2.10605e+07	3.77273e+07	1.08424e+06	3.8419e+07	1.52136	0.453513	1.82422
Q8CEH8	Pfn1	Profilin OS=Mus musculus OX=10090 GN=Pfn1 PE=2 SV=1	47	6	6	0	100	4	2	1		6	4	19	9	1		48	23	140	14.9	8.28	4.3865e+07	5.25712e+07	4.83383e+07	1.73099e+07	2.91288e+07	2.03403e+07	7.44989e+07	7.56452e+07	7.71213e+07	2.02197e+07	2.17552e+07	1.92462e+07	6.36271e+06	1.0014e+07	9.21693e+06	4.36085e+07	4.32622e+07	2.76358e+07	4.83383e+07	2.03403e+07	7.56452e+07	2.02197e+07	9.21693e+06	4.32622e+07	0.418296	0.453136	0.57191
Q99104	Myo5a	Unconventional myosin-Va OS=Mus musculus OX=10090 GN=Myo5a PE=1 SV=2	12	13	16	3	100	1	1			13	13	1	1			45	53	1853	215.4	8.63	695001	687661	391256	917994	882379	447185	1.66285e+07	1.66891e+07	1.71288e+07	760737	1.05993e+06	827028	934863	408712	910831	1.05738e+07	9.88357e+06	6.64027e+06	687661	882379	1.66891e+07	827028	910831	9.88357e+06	1.20267	1.03224	0.592217
Q5SWZ5	Mprip	Myosin phosphatase Rho interacting protein OS=Mus musculus OX=10090 GN=Mprip PE=1 SV=1	14	21	21	0	100	1		1		19	9	1		1		74	24	2269	257.1	5.59	9.73209e+06	9.03157e+06	1.09996e+07	8.88822e+06	8.76335e+06	8.57976e+06	1.78223e+07	1.73509e+07	1.69255e+07	4.19977e+06	4.56745e+06	3.14822e+06	8.04525e+06	8.71764e+06	9.17066e+06	9.07609e+06	9.66725e+06	8.45196e+06	9.73209e+06	8.76335e+06	1.73509e+07	4.19977e+06	8.71764e+06	9.07609e+06	0.431539	0.994784	0.523091
Q497D7	Rpl30	60S ribosomal protein L30 OS=Mus musculus OX=10090 GN=Rpl30 PE=2 SV=1	60	5	5	0	99	5	3	2		3	4	25	13	6		22	33	114	12.6	9.55	6.54121e+07	5.51277e+07	6.64702e+07	4.52143e+07	4.59662e+07	4.45158e+07	3.30505e+07	3.1932e+07	3.18101e+07	3.45593e+07	3.82947e+07	4.12061e+07	2.07089e+07	1.53789e+07	1.37854e+07	6.23625e+07	6.34065e+07	5.50977e+07	6.54121e+07	4.52143e+07	3.1932e+07	3.82947e+07	1.53789e+07	6.23625e+07	0.585438	0.340134	1.95298
Q3THJ0	Rpl18a	60S ribosomal protein L18a OS=Mus musculus OX=10090 GN=Rpl18a PE=2 SV=1	43	10	10	0	99	7		2	1	7	9	28		3	2	25	41	176	20.6	10.62	3.51086e+07	3.77153e+07	2.844e+07	8.19819e+08	7.20273e+08	7.37163e+08	1.4597e+08	1.44173e+08	1.3608e+08	1.17629e+07	1.29244e+07	1.04242e+07	9.81353e+08	9.55978e+08	9.66706e+08	5.57602e+08	5.47641e+08	7.18203e+08	3.51086e+07	7.37163e+08	1.44173e+08	1.17629e+07	9.66706e+08	5.57602e+08	0.335044	1.31139	3.86758
Q8VDJ3	Hdlbp	Vigilin OS=Mus musculus OX=10090 GN=Hdlbp PE=1 SV=1	16	13	13	0	98	3	3			7	13	5	10			24	59	1268	141.7	6.87	1.595e+07	1.46882e+07	1.43613e+07	794322	3.52429e+06	869747	1.81436e+07	2.00211e+07	2.13313e+07	1.54339e+07	1.78189e+07	1.83326e+07	797280	700816	539307	3.09074e+07	3.12464e+07	2.64688e+07	1.46882e+07	869747	2.00211e+07	1.78189e+07	700816	3.09074e+07	1.21314	0.80577	1.54374
Q3U8W0	Ppp1ca	protein-serine/threonine phosphatase OS=Mus musculus OX=10090 GN=Ppp1ca PE=2 SV=1	43	4	12	8	97	1	4			8	10	5	9			33	50	330	37.5	6.33	1.32745e+07	1.21566e+07	1.29446e+07	443889	2.11965e+06	1.95273e+06	8.76985e+06	8.06699e+06	8.94952e+06	2.25459e+07	2.5544e+07	2.24319e+07	689831	9.33626e+06	933805	1.18316e+07	1.28969e+07	1.34435e+07	1.29446e+07	1.95273e+06	8.76985e+06	2.25459e+07	933805	1.28969e+07	1.74172	0.478204	1.47059
P46935	Nedd4	E3 ubiquitin-protein ligase NEDD4 OS=Mus musculus OX=10090 GN=Nedd4 PE=1 SV=3	17	11	11	0	97	1				11	8	1				60	36	887	102.6	5.26	1.05058e+06	798431	779192	788418	890002	980472	2.65965e+07	2.7479e+07	2.66232e+07	813681	1.22889e+06	931995	755359	1.04012e+06	684691	1.42076e+07	1.44009e+07	1.59507e+07	798431	890002	2.66232e+07	931995	755359	1.44009e+07	1.16728	0.848716	0.540915
Q64511	Top2b	DNA topoisomerase 2-beta OS=Mus musculus OX=10090 GN=Top2b PE=1 SV=2	13	11	17	0	97	4	3			1	17	17	17			5	58	1612	181.8	8.29	769359	527436	414799	909569	793484	655655	4.49846e+06	4.674e+06	5.09513e+06	818887	856165	124768	517231	466351	684926	1.24205e+07	1.22539e+07	1.1497e+07	527436	793484	4.674e+06	818887	517231	1.22539e+07	1.55258	0.651848	2.62172
Q3U837	Ddx39a	RNA helicase OS=Mus musculus OX=10090 GN=Ddx39a PE=2 SV=1	19	2	7	0	96	3	4			3	6	16	22			20	38	427	49.1	5.87	1.32468e+07	1.30141e+07	6.32936e+06	109131	521471	3.10536e+06	3.54549e+06	4.21628e+06	2.89862e+06	3.7502e+07	4.38141e+07	1.88215e+07	748446	671937	427388	5.18132e+06	5.05874e+06	3.65158e+06	1.30141e+07	521471	3.54549e+06	3.7502e+07	671937	5.05874e+06	2.88165	1.28854	1.42681
Q61990	Pcbp2	Poly(rC)-binding protein 2 OS=Mus musculus OX=10090 GN=Pcbp2 PE=1 SV=1	28	5	7	0	95	5	5		1	5	5	16	20		3	26	30	362	38.2	6.79	2.72892e+07	2.9164e+07	3.35027e+07	1.76855e+06	513376	635174	2.41726e+07	2.52547e+07	2.4602e+07	4.92936e+07	5.2686e+07	4.4635e+07	633208	980664	322423	3.55345e+07	3.46321e+07	4.01302e+07	2.9164e+07	635174	2.4602e+07	4.92936e+07	633208	3.55345e+07	1.69022	0.996906	1.44437
Q6ZWU9	Rps27	Small ribosomal subunit protein eS27 OS=Mus musculus OX=10090 GN=Rps27 PE=1 SV=3	40	3	5	3	95	4	4	3	1	4	3	25	12	13	3	20	22	84	9.5	9.45	8.69389e+07	9.06981e+07	9.48303e+07	4.31258e+07	4.78775e+07	8.09814e+07	4.69666e+07	4.27346e+07	3.39486e+07	6.64196e+07	6.61093e+07	6.58195e+07	3.64547e+07	1.92509e+07	1.98699e+07	4.16004e+07	3.783e+07	4.01535e+07	9.06981e+07	4.78775e+07	4.27346e+07	6.61093e+07	1.98699e+07	4.01535e+07	0.728894	0.415016	0.939603
Q99LF4	Rtcb	RNA-splicing ligase RtcB homolog OS=Mus musculus OX=10090 GN=Rtcb PE=1 SV=1	34	10	10	0	94	3	7			7	10	5	26			24	39	505	55.2	7.23	1.7832e+07	2.40395e+07	2.28675e+07	2.40214e+06	567765	785476	2.0508e+07	2.24246e+07	1.94593e+07	3.87759e+07	4.106e+07	4.8822e+07	1.28918e+06	2.84478e+06	1.00305e+06	3.24246e+07	3.2041e+07	1.14748e+07	2.28675e+07	785476	2.0508e+07	4.106e+07	1.28918e+06	3.2041e+07	1.79556	1.64127	1.56236
Q3TGW0	Actr3	Uncharacterized protein OS=Mus musculus OX=10090 GN=Actr3 PE=2 SV=1	39	10	10	0	94	5	1			9	7	12	3			51	28	418	47.3	5.92	9.32475e+06	1.10966e+07	1.15824e+07	1.02179e+06	1.08616e+06	596856	3.28951e+07	3.24814e+07	3.12094e+07	3.01545e+06	5.68616e+06	5.93087e+06	870255	573385	911502	1.25175e+07	1.34715e+07	7.15929e+06	1.10966e+07	1.02179e+06	3.24814e+07	5.68616e+06	870255	1.25175e+07	0.512424	0.851694	0.385373
A2AQ07	Tubb1	Tubulin beta-1 chain OS=Mus musculus OX=10090 GN=Tubb1 PE=1 SV=1	12	1	8	0	94	3	2	2	2	6	2	16	10	10	4	36	18	451	50.4	5.07	540419	480830	880782	60197.1	1.37e+06	590983	1.48928e+06	324203	64018.6	426024	1.33726e+06	280803	4.81119e+08	4.76935e+08	4.94255e+08	462169	1.19559e+06	1.44686e+06	540419	590983	324203	426024	4.81119e+08	1.19559e+06	0.788322	814.099	3.68779
Q91ZW3	Smarca5	SWI/SNF-related matrix-associated actin-dependent regulator of chromatin subfamily A member 5 OS=Mus musculus OX=10090 GN=Smarca5 PE=1 SV=1	17	15	16	1	94	5	7			4	13	14	22			7	51	1051	121.6	8.15	1.66652e+07	1.58148e+07	1.73472e+07	8.67747e+07	9.01425e+07	9.80104e+07	1.10309e+07	1.07616e+07	1.119e+07	2.66574e+07	2.70652e+07	2.32797e+07	1.54338e+08	1.88082e+08	1.90609e+08	1.8743e+07	2.03247e+07	2.46618e+07	1.66652e+07	9.01425e+07	1.10309e+07	2.66574e+07	1.88082e+08	2.03247e+07	1.59959	2.0865	1.84252
Q3TI79	Dkc1	Uncharacterized protein OS=Mus musculus OX=10090 GN=Dkc1 PE=2 SV=1	29	4	8	4	92	2	6			6	6	3	28			23	38	509	57.4	9.28	4.98506e+06	1.09131e+07	6.29723e+06	1.01899e+06	643983	740738	2.08621e+07	2.33563e+07	2.10985e+07	3.58458e+07	4.10388e+07	4.43549e+07	244011	997787	560478	3.81213e+07	3.89111e+07	2.03681e+07	6.29723e+06	740738	2.10985e+07	4.10388e+07	560478	3.81213e+07	6.51696	0.756647	1.80682
P51863	Atp6v0d1	V-type proton ATPase subunit d 1 OS=Mus musculus OX=10090 GN=Atp6v0d1 PE=1 SV=2	43	11	11	0	92		1			8	10		1			34	57	351	40.3	5	4.82328e+06	4.94741e+06	3.63786e+06	377201	968285	775749	3.15388e+07	3.04094e+07	3.35524e+07	4.97804e+06	5.52514e+06	5.61884e+06	652857	1.02314e+06	3.9202e+06	6.53175e+07	6.42392e+07	7.68054e+07	4.82328e+06	775749	3.15388e+07	5.52514e+06	1.02314e+06	6.53175e+07	1.14552	1.3189	2.07102
Q9CZ13	Uqcrc1	Cytochrome b-c1 complex subunit 1, mitochondrial OS=Mus musculus OX=10090 GN=Uqcrc1 PE=1 SV=2	39	12	12	0	92	1				12	9	1				61	30	480	52.8	6.21	414006	902712	812228	252302	969960	1.0224e+06	3.14103e+07	2.9104e+07	2.96173e+07	3.42054e+06	309845	2.23663e+06	155085	1.1869e+06	298998	2.32506e+07	2.29864e+07	2.56634e+07	812228	969960	2.96173e+07	2.23663e+06	298998	2.32506e+07	2.7537	0.308258	0.785033
Q64310	Surf4	Surfeit locus protein 4 OS=Mus musculus OX=10090 GN=Surf4 PE=1 SV=1	16	4	4	0	91	2		3	2	3	3	7		12	4	29	39	269	30.4	7.78	451459	1.05402e+06	363595	458327	826373	752727	2.34985e+07	2.41794e+07	2.37926e+07	2.01502e+06	2.45304e+06	1.86795e+06	1.10694e+06	416286	889113	1.22963e+07	1.18013e+07	7.20401e+06	451459	752727	2.37926e+07	2.01502e+06	889113	1.18013e+07	4.46336	1.18119	0.496007
D3Z1S8	Rps5	Ribosomal protein S5 (Fragment) OS=Mus musculus OX=10090 GN=Rps5 PE=1 SV=1	34	6	6	0	91	6	2	3	1	3	4	27	8	6	4	22	24	189	21.1	9.52	6.81927e+07	7.353e+07	4.17094e+07	3.99165e+07	5.11864e+07	3.80941e+07	3.28339e+07	3.07318e+07	3.25163e+07	3.68297e+06	2.02951e+07	2.07258e+07	2.92027e+07	1.7512e+07	2.06024e+07	5.00505e+07	5.00298e+07	2.44581e+07	6.81927e+07	3.99165e+07	3.25163e+07	2.02951e+07	2.06024e+07	5.00298e+07	0.297614	0.516138	1.53861
Q5I0T8	Rpl19	Ribosomal protein L19 OS=Mus musculus OX=10090 GN=Rpl19 PE=1 SV=1	18	4	4	0	91	4	2	2	2	3	4	18	7	5	7	19	35	196	23.5	11.47	6.39863e+07	5.93231e+07	6.13651e+07	6.75975e+07	4.63663e+07	5.76419e+07	3.63515e+07	3.02387e+07	2.85085e+07	3.15923e+07	3.28699e+07	3.43545e+07	5.33536e+07	5.14075e+07	6.60835e+07	4.42001e+07	4.38017e+07	4.29262e+07	6.13651e+07	5.76419e+07	3.02387e+07	3.28699e+07	5.33536e+07	4.38017e+07	0.535645	0.925604	1.44853
P63101	Ywhaz	14-3-3 protein zeta/delta OS=Mus musculus OX=10090 GN=Ywhaz PE=1 SV=1	53	9	11	2	91	4	3	3	2	9	5	6	5	7	6	47	20	245	27.8	4.79	1.08652e+07	1.25161e+07	1.32091e+07	3.95048e+07	3.66799e+07	3.37332e+07	2.58585e+07	2.64763e+07	2.70076e+07	5.82992e+06	2.40291e+07	1.93844e+07	1.10309e+08	9.91054e+07	9.83036e+07	1.58905e+07	1.54689e+07	1.6175e+07	1.25161e+07	3.66799e+07	2.64763e+07	1.93844e+07	9.91054e+07	1.58905e+07	1.54876	2.7019	0.60018
E9QAX2	Myo18a	Myosin XVIIIA OS=Mus musculus OX=10090 GN=Myo18a PE=1 SV=1	15	23	23	0	90	1	1			23	2	5	4			78	3	2083	235.7	6.07	4.1548e+07	4.01182e+07	3.29476e+07	3.00446e+07	2.84042e+07	2.86585e+07	3.39252e+07	3.39008e+07	3.46305e+07	9.41282e+07	8.82003e+07	8.80144e+07	4.17776e+07	3.67923e+07	3.91544e+07	4.92415e+07	4.55184e+07	5.1527e+07	4.01182e+07	2.86585e+07	3.39252e+07	8.82003e+07	3.91544e+07	4.92415e+07	2.19851	1.36624	1.45147
Q3U4Y0	H1f0	H15 domain-containing protein OS=Mus musculus OX=10090 GN=H1f0 PE=2 SV=1	28	5	5	0	87	3	4			5	5	11	13			23	40	194	20.8	10.9	8.181e+07	8.35247e+07	8.48841e+07	3.94339e+06	3.65621e+06	3.82054e+06	3.75802e+07	4.44087e+07	4.89299e+07	9.55571e+07	8.53046e+07	9.08362e+07	3.85277e+06	2.02586e+06	4.27492e+06	1.10346e+08	1.24481e+08	1.24983e+08	8.35247e+07	3.82054e+06	4.44087e+07	9.08362e+07	3.85277e+06	1.24481e+08	1.08754	1.00844	2.80308
Q8K0X1	Vcam1	Vascular cell adhesion molecule 1 OS=Mus musculus OX=10090 GN=Vcam1 PE=2 SV=1	29	17	17	0	87	14	1	11				44	1	42				739	81.3	5.3	46466564	5.08969e+07	5.83825e+07	6.84524e+07	6.11406e+07	6.39113e+07	1.04608e+06	849930	579449	1.01706e+07	1.00112e+07	1.07576e+07	3.2148e+06	2.78189e+06	823343	1.81189e+07	1.6565e+07	1.85752e+07	5.08969e+07	6.39113e+07	849930	1.01706e+07	2.78189e+06	1.81189e+07	0.199827	0.0435274	21.3181
F7AEH4	Rps12	40S ribosomal protein S12 OS=Mus musculus OX=10090 GN=Rps12 PE=1 SV=1	61	6	6	0	87	5	2			5	6	27	24			17	19	137	15.2	8.35	31376206	3.33563e+07	3.44729e+07	695237	961268	1.18085e+06	1.53517e+07	1.21739e+07	1.30303e+07	4.18375e+07	3.91118e+07	4.08607e+07	1.60884e+06	746067	1.37278e+06	1.57991e+07	1.44807e+07	1.42883e+07	3.33563e+07	961268	1.30303e+07	4.08607e+07	1.37278e+06	1.44807e+07	1.22497	1.4281	1.11131
A0A0A6YY47	Ncam1	Neural cell adhesion molecule 1 OS=Mus musculus OX=10090 GN=Ncam1 PE=1 SV=1	21	12	12	0	87	9	11		3			32	47		8			848	93.4	4.91	2.43764e+07	2.37769e+07	2.67172e+07	3.22022e+08	3.50798e+08	3.53264e+08	2.50995e+06	2.67154e+06	2.21526e+06	1.16096e+08	1.15831e+08	1.18364e+08	3.88866e+08	3.69206e+08	4.23787e+08	2.04092e+06	1.9199e+06	1.4755e+06	2.43764e+07	3.50798e+08	2.50995e+06	1.16096e+08	3.88866e+08	1.9199e+06	4.76263	1.10852	0.764914
Q8K224	Nat10	RNA cytidine acetyltransferase OS=Mus musculus OX=10090 GN=Nat10 PE=1 SV=1	20	13	13	0	87	2	2	1		9	11	4	11	1		29	42	1024	115.3	8.32	8.59829e+06	9.01836e+06	8.82003e+06	4.88196e+06	4.51287e+06	4.48575e+06	8.8856e+06	8.79424e+06	1.03611e+07	1.155e+07	9.17221e+06	1.17503e+07	863836	752166	912577	1.97923e+07	1.87025e+07	1.88604e+07	8.82003e+06	4.51287e+06	8.8856e+06	1.155e+07	863836	1.88604e+07	1.30952	0.191416	2.12258
O08583	Alyref	THO complex subunit 4 OS=Mus musculus OX=10090 GN=Alyref PE=1 SV=3	47	8	8	0	87	2	4			1	8	7	22			6	52	255	26.9	11.15	1.34146e+07	1.36057e+07	6.03691e+06	639141	428016	1.98026e+06	2.77119e+06	2.65731e+06	2.72113e+06	2.90271e+07	3.41126e+07	3.36831e+07	1.30807e+07	1.04722e+06	4.94882e+06	3.04881e+07	3.53285e+07	2.09357e+07	1.34146e+07	639141	2.72113e+06	3.36831e+07	4.94882e+06	3.04881e+07	2.51093	7.74293	11.2042
Q6PFD9	Nup98	Nuclear pore complex protein Nup98-Nup96 OS=Mus musculus OX=10090 GN=Nup98 PE=1 SV=2	14	16	16	0	86		1			9	14		2			35	49	1816	197.1	6.18	991779	888796	670167	761729	815570	853509	1.36947e+07	1.44297e+07	1.40097e+07	871268	1.00325e+06	580689	802266	324809	489347	1.39553e+07	1.42906e+07	1.38378e+07	888796	815570	1.40097e+07	871268	489347	1.39553e+07	0.98028	0.600006	0.996116
P62141	Ppp1cb	Serine/threonine-protein phosphatase PP1-beta catalytic subunit OS=Mus musculus OX=10090 GN=Ppp1cb PE=1 SV=3	32	1	9	0	86	1	3			7	8	5	8			29	44	327	37.2	6.19	1.31277e+06	940292	977904	786094	376344	1.35139e+06	3.72482e+06	5.33903e+06	5.51455e+06	6.70022e+06	1.21538e+07	4.07281e+06	552035	411164	24721.6	4.56159e+06	3.36653e+06	2.4745e+06	977904	786094	5.33903e+06	6.70022e+06	411164	3.36653e+06	6.85161	0.523047	0.630551
Q3TXE5	Canx	Calnexin OS=Mus musculus OX=10090 GN=Canx PE=2 SV=1	24	12	12	0	84	3	2	4	10	4	3	5	8	6	35	18	12	591	67.2	4.65	1.47689e+07	1.25875e+07	1.38762e+07	4.78418e+07	5.183e+07	4.7485e+07	1.89276e+07	1.78392e+07	1.80165e+07	2.46395e+07	2.1169e+07	2.44735e+07	1.74546e+08	1.9816e+08	1.84689e+08	1.91803e+07	2.00755e+07	2.05343e+07	1.38762e+07	4.78418e+07	1.80165e+07	2.44735e+07	1.84689e+08	2.00755e+07	1.7637	3.86041	1.11429
Q5M9N5	Rpl28	60S ribosomal protein L28 OS=Mus musculus OX=10090 GN=Rpl28 PE=2 SV=1	43	8	8	0	84	7	4	3		5	4	33	11	6		21	13	137	15.7	12.02	8.44912e+07	8.44069e+07	7.92723e+07	4.50862e+07	4.94819e+07	4.96765e+07	4.62021e+07	4.18639e+07	4.87548e+07	2.26593e+07	2.48291e+07	2.50115e+07	1.23413e+07	1.67867e+07	1.95558e+07	4.82842e+07	4.99726e+07	5.65818e+07	8.44069e+07	4.94819e+07	4.62021e+07	2.48291e+07	1.67867e+07	4.99726e+07	0.29416	0.339249	1.08161
Q5BLK2	Rps20	40S ribosomal protein S20 OS=Mus musculus OX=10090 GN=Rps20 PE=1 SV=1	26	4	4	0	84	3	4	2		3	3	23	13	2		24	22	119	13.4	9.94	101700688	9.54659e+07	9.45649e+07	3.91976e+07	2.40114e+07	3.08355e+07	6.14728e+07	5.98841e+07	5.82133e+07	6.49954e+07	6.76216e+07	5.83053e+07	3.32122e+07	2.40016e+07	2.07341e+07	7.41958e+07	6.99319e+07	8.63659e+07	9.54659e+07	3.08355e+07	5.98841e+07	6.49954e+07	2.40016e+07	7.41958e+07	0.680822	0.778377	1.23899
Q64012	Raly	RNA-binding protein Raly OS=Mus musculus OX=10090 GN=Raly PE=1 SV=3	42	12	12	0	83	5	10			2	7	13	27			6	37	312	33.2	8.84	2.65016e+07	2.49306e+07	2.16909e+07	4.71617e+06	3.79708e+06	3.69489e+06	1.10138e+07	9.90744e+06	1.03227e+07	5.02262e+07	5.50949e+07	4.81935e+07	3.13463e+06	1.0036e+06	749487	4.72501e+07	4.8938e+07	5.57963e+07	2.49306e+07	3.79708e+06	1.03227e+07	5.02262e+07	1.0036e+06	4.8938e+07	2.01464	0.264308	4.7408
Q9DCN2	Cyb5r3	NADH-cytochrome b5 reductase 3 OS=Mus musculus OX=10090 GN=Cyb5r3 PE=1 SV=3	46	10	10	0	83	2	1	1	1	9	5	6	1	1	1	55	19	301	34.1	8.38	3.3306e+06	4.89139e+06	4.81262e+06	666475	661862	466860	4.53048e+07	3.68423e+07	4.38206e+07	8.10953e+06	5.16282e+06	7.95596e+06	995956	673120	672636	1.29323e+07	1.28825e+07	6.75498e+06	4.81262e+06	661862	4.38206e+07	7.95596e+06	673120	1.28825e+07	1.65315	1.01701	0.293984
Q61782		Type I epidermal keratin mRNA, 3'end (Fragment) OS=Mus musculus OX=10090 PE=2 SV=1	47	1	5	0	83	4	3	1	4	3	2	24	10	5	17	13	14	93	10.7	6.3	37220716	4.59526e+07	4.72493e+07	1.65065e+07	1.99141e+07	8.49591e+06	678386	1.00214e+06	115008	5.02359e+06	1.37739e+06	2.2139e+06	1.37987e+08	1.51017e+08	1.03234e+08	74647.7	919375	683571	4.59526e+07	1.65065e+07	678386	2.2139e+06	1.37987e+08	683571	0.0481779	8.35958	1.00764
Q60668	Hnrnpd	Heterogeneous nuclear ribonucleoprotein D0 OS=Mus musculus OX=10090 GN=Hnrnpd PE=1 SV=2	21	4	6	1	82	3	6	1	2	3	3	16	23	3	3	18	19	355	38.3	7.81	2.68426e+07	2.73476e+07	2.54254e+07	1.73736e+06	1.10372e+06	2.75905e+06	2.45084e+07	2.36071e+07	2.37857e+07	8.15579e+07	8.18447e+07	6.82854e+07	158835	1.15516e+06	3.30134e+06	1.50975e+07	1.60425e+07	1.97837e+07	2.68426e+07	1.73736e+06	2.37857e+07	8.15579e+07	1.15516e+06	1.60425e+07	3.03837	0.664897	0.674461
P32067	Ssb	Lupus La protein homolog OS=Mus musculus OX=10090 GN=Ssb PE=1 SV=1	33	10	10	0	82	1	4		1	3	10	1	10		2	9	60	415	47.7	9.77	1.43282e+07	1.46612e+07	1.49183e+07	2.33646e+06	746224	2.56549e+06	6.47027e+06	7.17299e+06	5.19098e+06	3.52633e+07	3.46319e+07	3.03951e+07	749927	9.61151e+06	4.06282e+06	3.45046e+07	3.58828e+07	2.57219e+07	1.46612e+07	2.33646e+06	6.47027e+06	3.46319e+07	4.06282e+06	3.45046e+07	2.36215	1.73888	5.33278
Q8BJ71	Nup93	Nuclear pore complex protein Nup93 OS=Mus musculus OX=10090 GN=Nup93 PE=1 SV=1	18	11	11	0	82		1			9	11		3			35	44	819	93.2	5.72	1.28807e+07	1.09482e+07	8.90691e+06	1.06148e+06	982743	620453	2.02218e+07	1.72935e+07	1.72367e+07	3.04341e+06	2.70773e+06	3.26135e+06	659800	764462	625175	1.85294e+07	1.84434e+07	9.08464e+06	1.09482e+07	982743	1.72935e+07	3.04341e+06	659800	1.84434e+07	0.277983	0.671386	1.06649
Q9Z0W3	Nup160	Nuclear pore complex protein Nup160 OS=Mus musculus OX=10090 GN=Nup160 PE=1 SV=2	14	14	14	0	82	1	1			7	12	1	2			27	52	1402	158.1	5.52	771244	549166	956402	1.00407e+06	581758	892540	2.21239e+07	2.31886e+07	2.27795e+07	3.33685e+06	5.00661e+06	2.20792e+06	975925	646687	813853	2.07459e+07	2.18411e+07	1.58026e+07	771244	892540	2.27795e+07	3.33685e+06	813853	2.07459e+07	4.32658	0.91184	0.910728
Q9CX86	Hnrnpa0	Heterogeneous nuclear ribonucleoprotein A0 OS=Mus musculus OX=10090 GN=Hnrnpa0 PE=1 SV=1	32	7	8	0	82	3	7	1		4	5	14	22	3		10	33	305	30.5	9.31	3.26846e+07	3.93141e+07	3.5504e+07	7.96781e+06	1.13634e+07	1.05421e+06	4.23748e+07	3.65032e+07	4.25989e+07	4.94031e+07	5.653e+07	5.10689e+07	1.80336e+07	1.5806e+07	1.75816e+07	9.46828e+07	9.59816e+07	7.10021e+07	3.5504e+07	7.96781e+06	4.23748e+07	5.10689e+07	1.75816e+07	9.46828e+07	1.4384	2.20658	2.23441
Q60749	Khdrbs1	KH domain-containing, RNA-binding, signal transduction-associated protein 1 OS=Mus musculus OX=10090 GN=Khdrbs1 PE=1 SV=2	14	7	7	0	82	2	6		2	5	6	5	16		4	26	31	443	48.3	8.72	1.33875e+07	1.52556e+07	1.51634e+07	1.43168e+07	1.20216e+07	6.22875e+06	2.54285e+07	2.37306e+07	2.63359e+07	3.52457e+07	3.37458e+07	4.26126e+07	2.92149e+07	3.04528e+07	1.4479e+07	5.4578e+07	5.39432e+07	5.36927e+07	1.51634e+07	1.20216e+07	2.54285e+07	3.52457e+07	2.92149e+07	5.39432e+07	2.32439	2.4302	2.12137
Q3UXR4	Ezr	FERM domain-containing protein OS=Mus musculus OX=10090 GN=Ezr PE=2 SV=1	15	4	9	0	81	5	8	2	1	5	4	15	23	5	2	22	14	586	69.4	6.1	7.66817e+06	1.1408e+07	1.22795e+07	3.33854e+06	2.40274e+06	3.78973e+06	6.72206e+06	6.20532e+06	6.60371e+06	1.32703e+07	1.32376e+07	1.34038e+07	8.13894e+06	6.45621e+06	8.30009e+06	5.9918e+06	6.104e+06	6.05942e+06	1.1408e+07	3.33854e+06	6.60371e+06	1.32703e+07	8.13894e+06	6.05942e+06	1.16324	2.43787	0.917579
Q6ZWY3	Rps27l	Small ribosomal subunit protein eS27-like OS=Mus musculus OX=10090 GN=Rps27l PE=1 SV=3	38	1	3	0	80	3	2	2	1	3	3	17	6	12	3	18	24	84	9.5	9.45	1.27345e+07	186163	3.13507e+07	6.35878e+06	1.45862e+07	5.0532e+06	3.99912e+07	4.71062e+07	4.31967e+07	1.40231e+07	1.26192e+06	807723	1.6919e+07	262983	2.09269e+07	6.37981e+07	6.22027e+07	7.1407e+07	1.27345e+07	6.35878e+06	4.31967e+07	1.26192e+06	1.6919e+07	6.37981e+07	0.0990943	2.66073	1.47692
Q91VE6	Nifk	MKI67 FHA domain-interacting nucleolar phosphoprotein OS=Mus musculus OX=10090 GN=Nifk PE=1 SV=1	32	6	6	0	80	3	2	1		3	6	6	15	4		17	38	317	36.2	10.24	3.89121e+07	2.39766e+07	4.14407e+07	1.24931e+07	1.22547e+07	4.36664e+06	1.02603e+07	1.10535e+07	1.15804e+07	4.52392e+07	6.21944e+07	4.95027e+07	2.57562e+07	1.97761e+07	1.41144e+07	3.34258e+07	3.56586e+07	2.86488e+07	3.89121e+07	1.22547e+07	1.10535e+07	4.95027e+07	1.97761e+07	3.34258e+07	1.27217	1.61375	3.024
P54071	Idh2	Isocitrate dehydrogenase [NADP], mitochondrial OS=Mus musculus OX=10090 GN=Idh2 PE=1 SV=3	35	12	14	2	80	2		1	3	10	8	2		5	9	39	25	452	50.9	8.69	3.68093e+06	945830	492927	9.0442e+06	4.42613e+06	768699	2.32394e+07	2.30685e+07	2.28255e+07	1.5207e+06	3.67641e+06	764223	3.01249e+07	3.26269e+07	2.96601e+07	1.45082e+07	1.59243e+07	1.40144e+07	945830	4.42613e+06	2.30685e+07	1.5207e+06	3.01249e+07	1.45082e+07	1.6078	6.80616	0.628918
Q14AA6	1700009N14Rik	GTP-binding nuclear protein Ran OS=Mus musculus OX=10090 GN=1700009N14Rik PE=1 SV=1	33	1	7	0	80	3	3	5	3	4	6	13	10	12	7	16	22	216	24.3	7.97	1.3551e+06	715387	1.26033e+06	17582.1	1.43239e+06	770699	432035	1.06366e+06	700419	1.35813e+06	1.41132e+06	277966	1.43283e+06	790521	250372	2.35931e+06	2.761e+06	1.74572e+06	1.26033e+06	770699	700419	1.35813e+06	790521	2.35931e+06	1.0776	1.02572	3.36842
Q64337	Sqstm1	Sequestosome-1 OS=Mus musculus OX=10090 GN=Sqstm1 PE=1 SV=1	38	10	10	0	79	2	6		1	4	7	5	24		2	9	39	442	48.1	5.21	2.29514e+07	2.54478e+07	2.59822e+07	1.14631e+06	665514	1.34922e+06	7.20085e+06	8.13297e+06	7.32067e+06	9.98478e+07	1.05542e+08	1.01573e+08	371183	634604	4.73024e+06	4.01933e+07	4.3251e+07	4.47981e+07	2.54478e+07	1.14631e+06	7.32067e+06	1.01573e+08	634604	4.3251e+07	3.99141	0.553606	5.90806
Q3TC45	S100a10	EF-hand domain-containing protein OS=Mus musculus OX=10090 GN=S100a10 PE=1 SV=1	65	6	6	0	79	5	3	2		5	1	29	15	8		26	1	97	11.2	6.77	1.54007e+08	1.69298e+08	1.52695e+08	1.15597e+07	1.10734e+07	6.90697e+06	6.52078e+07	7.13018e+07	6.75713e+07	5.90977e+07	5.87173e+07	6.28044e+07	476695	4.46204e+06	1.2367e+06	4.19207e+06	2.92575e+06	4.93684e+06	1.54007e+08	1.10734e+07	6.75713e+07	5.90977e+07	1.2367e+06	4.19207e+06	0.383733	0.111682	0.0620391
Q9CXW4	Rpl11	Large ribosomal subunit protein uL5 OS=Mus musculus OX=10090 GN=Rpl11 PE=1 SV=4	38	8	8	0	79	7	5	2	1	4	4	19	16	7	3	15	19	178	20.2	9.6	1.19137e+08	1.14481e+08	1.20861e+08	2.2592e+07	2.35282e+07	2.50674e+07	7.55433e+07	7.9354e+07	7.7721e+07	9.34655e+07	8.59724e+07	8.48047e+07	1.8892e+07	1.95512e+07	2.17994e+07	1.05306e+08	1.06048e+08	1.17951e+08	1.19137e+08	2.35282e+07	7.7721e+07	8.59724e+07	1.95512e+07	1.06048e+08	0.721629	0.830968	1.36447
Q8BUM1	Tardbp	TAR DNA-binding protein 43 OS=Mus musculus OX=10090 GN=Tardbp PE=2 SV=1	33	7	7	0	78	3	5			4	5	10	24			19	25	301	33.6	6.99	1.09532e+07	9.46979e+06	1.40016e+07	646085	4.86717e+06	5.92446e+06	3.22902e+07	3.35442e+07	3.29148e+07	2.7752e+07	2.6094e+07	3.22902e+07	8.26963e+06	8.21036e+06	1.07741e+07	3.71219e+07	3.50848e+07	2.30427e+07	1.09532e+07	4.86717e+06	3.29148e+07	2.7752e+07	8.26963e+06	3.50848e+07	2.53369	1.69906	1.06593
E9Q634	Myo1e	Unconventional myosin-Ie OS=Mus musculus OX=10090 GN=Myo1e PE=1 SV=1	11	9	11	1	78	2		1		10	4	7		4		49	18	1107	126.7	9.07	6.73562e+06	3.78702e+06	6.91019e+06	1.0893e+06	628002	4.96905e+06	1.88074e+07	1.82364e+07	1.84723e+07	1.04318e+06	744936	2.55963e+06	1.04074e+06	465266	767130	1.64705e+07	1.62871e+07	1.32939e+07	6.73562e+06	1.0893e+06	1.84723e+07	1.04318e+06	767130	1.62871e+07	0.154875	0.704241	0.881703
A0A2R8VHP3	Gm5478	Predicted pseudogene 5478 OS=Mus musculus OX=10090 GN=Gm5478 PE=1 SV=1	11	1	7	0	78	4	3	5	5	2	4	14	10	12	24	4	14	535	57.9	6.2	79865400	1.04226e+08	1.20299e+08	1.55317e+08	1.44136e+08	1.56032e+08	6.94977e+06	5.45417e+06	6.0404e+06	4.75279e+07	3.92603e+07	4.60916e+07	4.27974e+08	3.98831e+08	4.51219e+08	1.58969e+07	1.68817e+07	2.20037e+07	1.04226e+08	1.55317e+08	6.0404e+06	4.60916e+07	4.27974e+08	1.68817e+07	0.442227	2.75548	2.7948
Q6ZQ83	Plxnd1	MKIAA0620 protein (Fragment) OS=Mus musculus OX=10090 GN=Plxnd1 PE=2 SV=1	14	18	19	0	77	3	15	1	6	1	1	11	48	2	11	2	3	1746	192.8	6.81	2.73211e+07	2.8786e+07	3.17605e+07	1.90263e+07	1.68005e+07	1.92e+07	2.58633e+07	2.37565e+07	2.40905e+07	4.28433e+07	4.00909e+07	4.15898e+07	2.60154e+07	2.21247e+07	2.37283e+07	2.31076e+07	3.78777e+07	3.23586e+07	2.8786e+07	1.90263e+07	2.40905e+07	4.15898e+07	2.37283e+07	3.23586e+07	1.44479	1.24713	1.34321
P47738	Aldh2	Aldehyde dehydrogenase, mitochondrial OS=Mus musculus OX=10090 GN=Aldh2 PE=1 SV=1	38	15	15	0	77			3	5	13	4			4	9	52	12	519	56.5	7.62	2.53643e+07	2.44384e+07	2.39429e+07	1.16713e+07	230885	1.10068e+07	3.03084e+07	2.99334e+07	3.07662e+07	1.03417e+07	8.36549e+06	1.03862e+07	1.45137e+07	1.78207e+07	1.73535e+07	1.55737e+07	1.49856e+07	1.42253e+07	2.44384e+07	1.10068e+07	3.03084e+07	1.03417e+07	1.73535e+07	1.49856e+07	0.423175	1.57662	0.494438
Q8BQ46	Taf15	TAF15 RNA polymerase II, TATA box binding protein (TBP)-associated factor OS=Mus musculus OX=10090 GN=Taf15 PE=1 SV=1	9	2	5	0	77	1	2	1	1	5	4	5	3	5	6	30	28	557	58.6	8.4	801622	559100	543269	294644	321081	1.25402e+06	3.32638e+07	3.49086e+07	3.60051e+07	556298	1.01746e+06	435847	293997	680609	406158	1.00287e+07	8.27756e+06	9.66752e+06	559100	321081	3.49086e+07	556298	406158	9.66752e+06	0.994988	1.26497	0.276938
P84104	Srsf3	Serine/arginine-rich splicing factor 3 OS=Mus musculus OX=10090 GN=Srsf3 PE=1 SV=1	29	4	5	0	77	3	5		1	3	4	11	30		3	15	18	164	19.3	11.65	2.75822e+07	3.51682e+07	2.99802e+07	716080	457254	2.25756e+06	1.47114e+07	1.62275e+07	1.39046e+07	1.50806e+08	1.47977e+08	1.56142e+08	3.25586e+06	407703	4.77115e+06	2.15518e+07	2.01905e+07	1.64854e+07	2.99802e+07	716080	1.47114e+07	1.50806e+08	3.25586e+06	2.01905e+07	5.03019	4.54678	1.37244
Q3TF84	Lrrc59	Leucine-rich repeat-containing protein 59 OS=Mus musculus OX=10090 GN=Lrrc59 PE=2 SV=1	47	7	7	0	76	2	4	4	4	3	5	8	14	10	15	8	21	186	20.4	6.67	2.47803e+07	2.28643e+07	2.29817e+07	5.41549e+07	5.07894e+07	4.99055e+07	1.26063e+07	1.18231e+07	1.20759e+07	4.64311e+07	5.39313e+07	4.63138e+07	1.06253e+08	1.20807e+08	1.19602e+08	3.28477e+07	3.506e+07	3.52652e+07	2.29817e+07	5.07894e+07	1.20759e+07	4.64311e+07	1.19602e+08	3.506e+07	2.02035	2.35487	2.90331
P14069	S100a6	Protein S100-A6 OS=Mus musculus OX=10090 GN=S100a6 PE=1 SV=3	37	4	4	0	75	3	2	3		4	1	16	10	22		20	7	89	10	5.48	7.83376e+07	6.92323e+07	6.36878e+07	2.14525e+08	2.06781e+08	2.06973e+08	4.01568e+07	3.74077e+07	3.75431e+07	3.00441e+07	2.70447e+07	2.67792e+07	1.1334e+07	6.74093e+06	5.49918e+06	4.51724e+06	4.63015e+06	4.82302e+06	6.92323e+07	2.06973e+08	3.75431e+07	2.70447e+07	6.74093e+06	4.63015e+06	0.390637	0.0325691	0.123329
A0A0R4J0Q5	Lmnb2	Lamin B2 OS=Mus musculus OX=10090 GN=Lmnb2 PE=1 SV=1	24	8	13	0	75	2	8	1	1	2	10	7	19	2	1	6	40	615	69	5.55	8.09317e+06	9.666e+06	1.0698e+07	773624	627983	3.70484e+06	2.08107e+06	1.17919e+06	1.38518e+06	3.2947e+07	2.91333e+07	3.49684e+07	9.16621e+06	9.83316e+06	8.38386e+06	1.14687e+07	1.17869e+07	8.64412e+06	9.666e+06	773624	1.38518e+06	3.2947e+07	9.16621e+06	1.14687e+07	3.40854	11.8484	8.27957
Q9CRS5	Ewsr1	EWS RNA binding protein 1 (Fragment) OS=Mus musculus OX=10090 GN=Ewsr1 PE=2 SV=1	20	5	5	0	74	2	2			5	5	10	13			29	22	333	34.6	9.95	2.52767e+07	2.41858e+07	2.826e+07	2.91952e+06	4.46604e+06	5.97711e+06	5.34321e+07	4.83712e+07	5.05734e+07	4.57024e+07	4.58594e+07	4.73194e+07	2.71696e+07	1.40449e+07	1.95185e+07	5.44782e+07	5.08729e+07	5.75844e+07	2.52767e+07	4.46604e+06	5.05734e+07	4.58594e+07	1.95185e+07	5.44782e+07	1.8143	4.37043	1.07721
Q3U1C2	Ruvbl1	RuvB-like helicase OS=Mus musculus OX=10090 GN=Ruvbl1 PE=1 SV=1	30	9	9	0	74	3	6			7	4	5	31			26	12	456	50.2	6.42	1.44549e+07	1.59749e+07	1.68951e+07	529555	685720	1.45715e+06	1.01437e+07	1.14023e+07	1.18896e+07	2.19176e+07	2.44146e+07	2.32112e+07	1.06557e+06	1.1171e+06	855351	1.08146e+07	1.10409e+07	8.94792e+06	1.59749e+07	685720	1.14023e+07	2.32112e+07	1.06557e+06	1.08146e+07	1.45297	1.55395	0.948456
Q5M9P3	Rps19	40S ribosomal protein S19 (Fragment) OS=Mus musculus OX=10090 GN=Rps19 PE=2 SV=1	36	7	7	0	74	5	2			4	6	25	10			12	27	151	16.7	10.52	5.35264e+07	5.01947e+07	5.02314e+07	6.20729e+06	673027	1.16241e+06	1.91876e+07	1.46687e+07	1.43409e+07	2.49924e+07	2.15423e+07	2.46855e+07	1.82767e+07	1.62915e+07	2.31238e+07	2.17082e+07	2.05425e+07	2.21179e+07	5.02314e+07	1.16241e+06	1.46687e+07	2.46855e+07	1.82767e+07	2.17082e+07	0.491436	15.7231	1.47989
A6BLY7	Krt28	Keratin, type I cytoskeletal 28 OS=Mus musculus OX=10090 GN=Krt28 PE=1 SV=1	3	2	3	0	74	2	2	3	2	1	2	15	9	15	18	6	11	462	50.3	5.29	1.37078e+08	1.44539e+08	1.74881e+08	3.7356e+08	2.89658e+08	3.0781e+08	9.09747e+06	8.09592e+06	8.01121e+06	1.04091e+08	1.05857e+08	1.02567e+08	9.22832e+08	8.47711e+08	9.63925e+08	2.73253e+07	2.38003e+07	2.96045e+07	1.44539e+08	3.0781e+08	8.09592e+06	1.04091e+08	9.22832e+08	2.73253e+07	0.720161	2.99805	3.37519
Q8CDZ5	Nup133	Nucleoporin Nup133/Nup155-like C-terminal domain-containing protein OS=Mus musculus OX=10090 GN=Nup133 PE=2 SV=1	16	11	11	0	73		1			7	10		3			25	45	1155	128.5	5.17	4.09189e+06	767191	3.65716e+06	3.37187e+06	3.04777e+06	2.69449e+06	7.18675e+06	6.98778e+06	1.58623e+07	1.11965e+07	8.7217e+06	7.9984e+06	774196	4.307e+06	3.28239e+06	1.06667e+07	1.07215e+07	9.57198e+06	3.65716e+06	3.04777e+06	7.18675e+06	8.7217e+06	3.28239e+06	1.06667e+07	2.38483	1.07698	1.48421
Q497N1	Rps26	40S ribosomal protein S26 OS=Mus musculus OX=10090 GN=Rps26 PE=1 SV=1	50	5	5	0	72	4	3	3	2	4	4	14	11	10	4	13	20	115	13	11	7.89617e+07	7.22961e+07	6.84944e+07	4.97706e+07	5.60636e+07	5.20722e+07	3.89096e+07	3.813e+07	3.54036e+07	4.07692e+07	3.77124e+07	3.75555e+07	8.3932e+07	9.42593e+07	8.82268e+07	7.38238e+07	7.06557e+07	6.25168e+07	7.22961e+07	5.20722e+07	3.813e+07	3.77124e+07	8.82268e+07	7.06557e+07	0.521637	1.69432	1.85302
P24369	Ppib	Peptidyl-prolyl cis-trans isomerase B OS=Mus musculus OX=10090 GN=Ppib PE=1 SV=2	33	6	6	0	71	4	6		4	2	5	8	27		8	8	20	216	23.7	9.55	1.62055e+07	2.17833e+07	2.07947e+07	1.2641e+07	1.66656e+07	1.36285e+07	1.08099e+07	9.60104e+06	1.12277e+07	6.46074e+07	7.31401e+07	8.19333e+07	3.81948e+07	4.74598e+07	4.26031e+07	2.02618e+07	1.87919e+07	1.97987e+07	2.07947e+07	1.36285e+07	1.08099e+07	7.31401e+07	4.26031e+07	1.97987e+07	3.51725	3.12604	1.83153
Q3TEA8	Hp1bp3	Heterochromatin protein 1-binding protein 3 OS=Mus musculus OX=10090 GN=Hp1bp3 PE=1 SV=1	27	11	11	0	71	2	1		2	6	7	4	4		2	31	30	554	60.8	9.7	1.32838e+07	1.33109e+07	1.43379e+07	1.95138e+06	3.34488e+06	456665	2.61405e+07	2.73027e+07	2.78291e+07	1.45882e+07	1.82551e+07	1.86559e+07	1.1146e+07	1.3193e+07	1.3551e+07	3.07842e+07	2.94438e+07	2.85672e+07	1.33109e+07	1.95138e+06	2.73027e+07	1.82551e+07	1.3193e+07	2.94438e+07	1.37144	6.76084	1.07842
P97855	G3bp1	Ras GTPase-activating protein-binding protein 1 OS=Mus musculus OX=10090 GN=G3bp1 PE=1 SV=1	37	13	13	0	71	1	11	1	5	1	6	2	41	2	11	1	14	465	51.8	5.59	2.19502e+07	2.36406e+07	2.27865e+07	5.47843e+06	8.37781e+06	6.06084e+06	2.70119e+06	2.72396e+06	1.52134e+06	6.94574e+07	6.96719e+07	7.01622e+07	2.70174e+07	1.93213e+07	2.14417e+07	5.18751e+06	6.92863e+06	4.24479e+06	2.27865e+07	6.06084e+06	2.70119e+06	6.96719e+07	2.14417e+07	5.18751e+06	3.0576	3.53775	1.92045
Q61709		RNA-directed DNA polymerase OS=Mus musculus OX=10090 PE=4 SV=1	39	1	12	0	70		1		2		12		1		4		65	434	48.8	9.22	1.10038e+06	625171	653190	435451	1.31185e+06	1.01315e+06	252883	1.08267e+06	647652	367256	825401	1.02816e+06	756662	324439	798099	2.10073e+07	1.91448e+07	2.24477e+07	653190	1.01315e+06	647652	825401	756662	2.10073e+07	1.26365	0.746839	32.4361
G3UZ34	Eftud2	116 kDa U5 small nuclear ribonucleoprotein component OS=Mus musculus OX=10090 GN=Eftud2 PE=1 SV=1	14	9	10	0	70	2	8	1	1	3	5	5	23	6	6	12	18	962	108.3	5.02	7.8773e+06	9.22997e+06	1.14701e+07	1.26018e+06	555739	912204	3.5083e+06	3.6586e+06	3.52203e+06	3.35757e+07	3.032e+07	3.60707e+07	1.27263e+06	845706	1.1843e+06	2.69784e+06	2.01968e+06	2.3593e+06	9.22997e+06	912204	3.52203e+06	3.35757e+07	1.1843e+06	2.3593e+06	3.63769	1.29828	0.669868
Q99LC3	Ndufa10	NADH dehydrogenase [ubiquinone] 1 alpha subcomplex subunit 10, mitochondrial OS=Mus musculus OX=10090 GN=Ndufa10 PE=1 SV=1	35	9	9	0	70	1				9	5	3				44	23	355	40.6	7.78	5.35343e+06	5.01612e+06	2.98164e+06	808575	1.24129e+06	349855	1.85585e+07	3.03515e+07	3.731e+07	860986	1.19635e+06	733930	495875	896599	463268	1.69787e+07	2.01265e+07	1.23457e+07	5.01612e+06	808575	3.03515e+07	860986	495875	1.69787e+07	0.171644	0.61327	0.559403
Q8C2Q3	Rbm14	RNA-binding protein 14 OS=Mus musculus OX=10090 GN=Rbm14 PE=1 SV=1	20	10	10	0	69	4	7			5	5	7	24			18	20	669	69.4	9.67	1.36541e+07	1.46712e+07	1.70262e+07	948101	2.44952e+06	2.75184e+06	1.37344e+07	1.40914e+07	1.46787e+07	5.75928e+07	4.67006e+07	5.34531e+07	1.85248e+06	726554	588167	1.11984e+07	9.02833e+06	1.39926e+07	1.46712e+07	2.44952e+06	1.40914e+07	5.34531e+07	726554	1.11984e+07	3.64341	0.296611	0.794697
D3YUW7	Cgn	Cingulin OS=Mus musculus OX=10090 GN=Cgn PE=1 SV=2	21	1	18	16	69	1				18		1				68		1183	135.5	5.86	6.80575e+06	8.32589e+06	1.07712e+07	1.25537e+06	1.08177e+06	860578	3.0643e+07	2.72259e+07	2.7033e+07	2.16309e+07	2.39041e+07	2.04093e+07	786306	934874	1.13544e+06	4.30606e+06	4.21571e+06	5.42226e+06	8.32589e+06	1.08177e+06	2.72259e+07	2.16309e+07	934874	4.30606e+06	2.59803	0.864207	0.15816
P62900	Rpl31	Large ribosomal subunit protein eL31 OS=Mus musculus OX=10090 GN=Rpl31 PE=1 SV=1	42	6	6	0	69	3	1	2	1	4	6	7	2	9	5	22	24	125	14.5	10.54	7.94038e+07	8.6852e+07	7.53807e+07	1.24047e+07	8.86439e+07	4.44799e+07	4.2949e+07	4.24775e+07	4.37317e+07	2.07995e+07	1.70656e+07	1.98982e+07	4.73591e+07	5.34963e+07	1.00562e+08	6.71837e+07	6.58845e+07	4.7811e+07	7.94038e+07	4.44799e+07	4.2949e+07	1.98982e+07	5.34963e+07	6.58845e+07	0.250595	1.20271	1.53402
Q4FJQ0	Rab7	Rab7 OS=Mus musculus OX=10090 GN=Rab7 PE=1 SV=1	38	6	6	0	69	2	3		3	4	5	5	10		5	18	31	207	23.5	6.7	5.43285e+06	1.14713e+07	9.46059e+06	2.09909e+07	2.22291e+07	1.82664e+07	1.86512e+07	1.97802e+07	1.93469e+07	2.21732e+07	2.55704e+07	2.14344e+07	4.42691e+07	4.52747e+07	4.39697e+07	2.73261e+07	2.77163e+07	1.79049e+07	9.46059e+06	2.09909e+07	1.93469e+07	2.21732e+07	4.42691e+07	2.73261e+07	2.34374	2.10897	1.41243
Q9DBE9	Ftsj3	pre-rRNA 2'-O-ribose RNA methyltransferase FTSJ3 OS=Mus musculus OX=10090 GN=Ftsj3 PE=1 SV=1	22	11	11	0	69	3	4		1	3	9	3	10		1	9	46	838	95.5	8.38	4.92832e+06	1.0626e+07	5.38719e+06	7.14335e+06	1.26556e+06	1.85669e+06	6.45958e+06	4.42781e+06	4.03006e+06	1.38706e+07	1.40722e+07	4.29496e+06	7.91124e+06	1.00572e+06	1.01738e+06	2.84281e+07	2.70497e+07	2.23707e+07	5.38719e+06	1.85669e+06	4.42781e+06	1.38706e+07	1.01738e+06	2.70497e+07	2.57474	0.547952	6.10905
P17751	Tpi1	Triosephosphate isomerase OS=Mus musculus OX=10090 GN=Tpi1 PE=1 SV=5	46	7	7	0	68		2	1	1	5	6		4	2	4	32	26	249	26.7	7.3	619548	571607	531599	256585	815116	917254	3.27404e+07	3.1269e+07	3.18554e+07	1.209e+06	1.02165e+06	663660	1.16637e+07	1.69119e+07	1.81621e+07	3.99514e+07	3.87978e+07	2.40863e+07	571607	815116	3.18554e+07	1.02165e+06	1.69119e+07	3.87978e+07	1.78734	20.7479	1.21793
Q5PR09	Rpl32	Ribosomal protein L32 OS=Mus musculus OX=10090 GN=Rpl32 PE=2 SV=1	36	7	7	0	68	4	1	1		6	7	17	1	2		18	30	135	15.9	11.41	5.52824e+07	5.55819e+07	5.90977e+07	3.08502e+07	4.38741e+07	3.30625e+07	1.77414e+07	1.55956e+07	1.58296e+07	7.54826e+06	8.66186e+06	8.9324e+06	1.32007e+07	2.66429e+07	1.74053e+07	3.19109e+07	3.0748e+07	3.51665e+07	5.55819e+07	3.30625e+07	1.58296e+07	8.66186e+06	1.74053e+07	3.19109e+07	0.155839	0.526436	2.0159
Q9Z277	Baz1b	Tyrosine-protein kinase BAZ1B OS=Mus musculus OX=10090 GN=Baz1b PE=1 SV=2	13	15	15	0	68	3	4			1	14	7	9			1	51	1479	170.5	8.6	9.66356e+06	6.21244e+06	5.74462e+06	813332	263505	869253	9.82317e+06	9.78018e+06	9.87637e+06	1.33626e+07	1.4488e+07	1.55792e+07	889437	835479	803464	2.59651e+07	2.59527e+07	2.18307e+07	6.21244e+06	813332	9.82317e+06	1.4488e+07	835479	2.59527e+07	2.33209	1.02723	2.64198
P13020	Gsn	Gelsolin OS=Mus musculus OX=10090 GN=Gsn PE=1 SV=3	25	12	12	0	68				1	12	1				1	66	1	780	85.9	6.18	841423	544130	1.01535e+06	1.10113e+06	878318	733026	3.58391e+07	4.10081e+07	4.45713e+07	642014	827329	1.07114e+06	1.02374e+06	1.0983e+06	810717	4.16866e+06	2.59946e+06	2.90777e+06	841423	878318	4.10081e+07	827329	1.02374e+06	2.90777e+06	0.983249	1.16557	0.0709073
P19157	Gstp1	Glutathione S-transferase P 1 OS=Mus musculus OX=10090 GN=Gstp1 PE=1 SV=2	40	6	6	0	67	1	4			6	6	2	11			21	33	210	23.6	7.87	1.40932e+07	1.69556e+07	1.76391e+07	718052	4.02567e+06	1.10737e+06	2.29761e+07	2.11324e+07	2.34694e+07	4.9261e+07	5.78905e+07	5.46669e+07	6.54482e+06	1.18421e+06	352873	5.80489e+07	5.82219e+07	5.88779e+07	1.69556e+07	1.10737e+06	2.29761e+07	5.46669e+07	1.18421e+06	5.82219e+07	3.22412	1.06939	2.53402
Q60696	Pmel	Melanocyte protein PMEL OS=Mus musculus OX=10090 GN=Pmel PE=1 SV=2	14	9	9	0	67	2	7		4		5	4	34		11		18	626	66.3	6.3	8.24837e+06	8.28088e+06	8.40314e+06	3.53039e+06	2.93386e+06	5.74771e+06	1.10934e+06	915703	1.06324e+06	6.67724e+07	6.76129e+07	6.69492e+07	5.63588e+07	5.38885e+07	5.48876e+07	8.56793e+07	8.73552e+07	1.01956e+08	8.28088e+06	3.53039e+06	1.06324e+06	6.69492e+07	5.48876e+07	8.73552e+07	8.08479	15.5472	82.1598
Q99MR8	Mccc1	Methylcrotonoyl-CoA carboxylase subunit alpha, mitochondrial OS=Mus musculus OX=10090 GN=Mccc1 PE=1 SV=2	23	11	12	0	67	11	8	3	3			35	22	5	5			717	79.3	7.83	35690695	2.89486e+07	3.62631e+07	2.70478e+07	3.01056e+07	1.44501e+07	634174	603863	902149	4.37954e+07	4.09877e+07	3.88367e+07	3.02765e+07	1.63536e+07	1.72614e+07	942255	377064	827296	35690695	2.70478e+07	634174	4.09877e+07	1.72614e+07	827296	1.14841	0.638182	1.30453
A0A3B2WBH9	Tjp2	Tight junction protein 2 OS=Mus musculus OX=10090 GN=Tjp2 PE=1 SV=1	12	9	10	1	66	2				10	7	3				43	20	1165	131	6.79	7.26604e+06	7.49194e+06	7.73122e+06	675420	923907	527100	3.65882e+07	3.8089e+07	3.77546e+07	9.30598e+06	5.75584e+06	5.05912e+06	782669	606780	669564	2.27226e+07	1.3164e+07	2.26835e+07	7.49194e+06	675420	3.77546e+07	5.75584e+06	669564	2.26835e+07	0.768271	0.99133	0.600814
G4V4Z0	env	Putative envelope protein OS=Mus musculus OX=10090 GN=env PE=4 SV=1	11	1	6	0	66	4	6		4		3	8	32		9		17	645	69.9	7.96	11508926	1.03251e+07	1.46225e+07	1.07942e+06	497198	795310	258310	478915	62169.7	2.49072e+07	2.50533e+07	2.17136e+07	813151	401506	1.32526e+06	220932	713806	566762	11508926	795310	258310	2.49072e+07	813151	566762	2.16417	1.02243	2.19412
Q99ME9	Gtpbp4	GTP-binding protein 4 OS=Mus musculus OX=10090 GN=Gtpbp4 PE=1 SV=3	27	15	15	0	66	2	4			4	11	2	9			7	48	634	74.1	9.52	1.56928e+07	1.5355e+07	1.90806e+07	9.04813e+06	7.99362e+06	7.20432e+06	4.21788e+06	4.45687e+06	4.5545e+06	5.00391e+07	4.71348e+07	4.97223e+07	854075	1.11968e+06	884118	1.89306e+07	8.78367e+06	1.85028e+07	1.56928e+07	7.99362e+06	4.45687e+06	4.97223e+07	884118	1.85028e+07	3.16848	0.110603	4.15153
P59242-2	Cgn	Isoform 2 of Cingulin OS=Mus musculus OX=10090 GN=Cgn	21	1	18	0	66	1				18		1				65		1183	135.6	5.86	992120	281033	295381	1.05311e+06	1.33223e+06	1.01019e+06	3.09175e+06	4.65192e+06	3.85613e+06	1.41535e+06	1.38859e+06	183498	1.30016e+06	376307	1.30433e+06	299161	626950	57156.8	295381	1.05311e+06	3.85613e+06	1.38859e+06	1.30016e+06	299161	4.70101	1.23459	0.0775805
Q9D8N0	Eef1g	Elongation factor 1-gamma OS=Mus musculus OX=10090 GN=Eef1g PE=1 SV=3	16	6	6	0	65	3	4	1		4	4	7	18	2		18	20	437	50	6.74	2.09484e+07	1.64732e+07	1.62696e+07	9.25905e+06	2.76181e+06	7.63218e+06	2.0457e+07	1.53006e+07	1.98232e+07	4.64372e+07	4.93012e+07	4.98634e+07	1.15415e+07	9.89605e+06	8.11176e+06	1.51814e+07	1.60886e+07	1.51181e+07	1.64732e+07	7.63218e+06	1.98232e+07	4.93012e+07	9.89605e+06	1.51814e+07	2.99282	1.29662	0.765838
A0A1L1SQA8	Rps25	40S ribosomal protein S25 OS=Mus musculus OX=10090 GN=Rps25 PE=1 SV=1	32	4	4	0	65	4	2	3	3	2	3	15	7	11	15	4	13	93	10.3	9.99	5.086e+07	4.97117e+07	6.44702e+07	6.16324e+07	6.18849e+07	5.8055e+07	1.56547e+07	1.70106e+07	1.76534e+07	3.25035e+07	3.4895e+07	3.08233e+07	1.38599e+08	1.41266e+08	1.22778e+08	3.70476e+07	3.90424e+07	4.51573e+07	5.086e+07	6.16324e+07	1.70106e+07	3.25035e+07	1.38599e+08	3.90424e+07	0.639078	2.2488	2.29518
Q6UIL4	Ahnak	AHNAK (Fragment) OS=Mus musculus OX=10090 GN=Ahnak PE=4 SV=1	38	1	17	0	65	6				13		12				53		677	68.7	9.06	902691	824266	548370	143046	43277.7	282313	1.10537e+07	1.16881e+07	1.16535e+07	765441	1.46846e+06	934777	1.32951e+06	360367	886466	1.08938e+06	212601	1.03722e+06	824266	143046	1.16535e+07	934777	886466	1.03722e+06	1.13407	6.19707	0.0890052
F6YUI5	Dkc1	Dyskeratosis congenita 1, dyskerin (Fragment) OS=Mus musculus OX=10090 GN=Dkc1 PE=1 SV=1	47	1	5	0	65	1	3			4	5	2	16			17	30	184	20.8	8.62	1.29344e+06	1.17905e+06	725777	762771	862123	1.48378e+06	5.4967e+06	6.94262e+06	6.55797e+06	857252	13286.2	865432	898175	1.25652e+06	1.38134e+06	1.264e+07	1.17446e+07	1.2457e+07	1.17905e+06	862123	6.55797e+06	857252	1.25652e+06	1.2457e+07	0.727067	1.45747	1.89952
Q8BH59	Slc25a12	Electrogenic aspartate/glutamate antiporter SLC25A12, mitochondrial OS=Mus musculus OX=10090 GN=Slc25a12 PE=1 SV=1	21	8	10	0	64				1	7	7				4	33	27	677	74.5	8.25	492068	507361	1.06485e+06	557350	1.06183e+06	2.15895e+06	9.13688e+06	1.09706e+07	1.09934e+07	9.28403e+06	1.95113e+06	811594	464520	356514	894940	1.26495e+07	1.24354e+07	1.04046e+07	507361	1.06183e+06	1.09706e+07	1.95113e+06	464520	1.24354e+07	3.84565	0.437471	1.13352
P26043	Rdx	Radixin OS=Mus musculus OX=10090 GN=Rdx PE=1 SV=3	13	1	7	0	64	2	7	2	1	3	3	8	23	5	2	14	12	583	68.5	6.2	653486	974889	635878	354554	1.13723e+06	1.16648e+06	95114.2	384686	584410	1.53212e+07	1.82901e+07	1.843e+07	957307	1.2063e+06	723423	1.24937e+06	1.29969e+06	819589	653486	1.13723e+06	384686	1.82901e+07	957307	1.24937e+06	27.9885	0.841788	3.24776
Q61753	Phgdh	D-3-phosphoglycerate dehydrogenase OS=Mus musculus OX=10090 GN=Phgdh PE=1 SV=3	24	9	9	0	64	7		9		5	1	10		22		29	3	533	56.5	6.54	1.51656e+07	1.4749e+07	1.34634e+07	5.75854e+07	6.45381e+07	6.06731e+07	1.97458e+07	1.89172e+07	1.47806e+07	1.0198e+07	8.98676e+06	9.21827e+06	8.20318e+06	8.76966e+06	1.42151e+07	8.10114e+06	8.0582e+06	1.04908e+07	1.4749e+07	6.06731e+07	1.89172e+07	9.21827e+06	8.76966e+06	8.10114e+06	0.625009	0.144539	0.428242
P50543	S100a11	Protein S100-A11 OS=Mus musculus OX=10090 GN=S100a11 PE=1 SV=1	38	3	3	0	64	3	2	2	1	3	1	14	11	12	1	23	3	98	11.1	5.45	5.53961e+07	6.37471e+07	6.79533e+07	1.03688e+08	9.62115e+07	1.1563e+08	5.16473e+07	6.74599e+07	5.15618e+07	3.91162e+07	2.91653e+07	3.78144e+07	679071	1.0076e+07	606123	5.9465e+06	5.15914e+06	2.62133e+06	6.37471e+07	1.03688e+08	5.16473e+07	3.78144e+07	679071	5.15914e+06	0.593194	0.00654919	0.0998917
Q6ZWV7	Rpl35	Large ribosomal subunit protein uL29 OS=Mus musculus OX=10090 GN=Rpl35 PE=1 SV=1	19	2	2	0	64	2	1	2	2	2	2	17	3	9	6	13	16	123	14.5	11.05	7.84493e+07	6.1065e+07	6.61387e+07	1.00036e+08	9.9903e+07	1.11403e+08	2.36858e+07	2.44081e+07	2.34489e+07	1.85843e+07	2.13774e+07	2.48872e+07	1.74952e+08	1.63324e+08	1.59412e+08	7.04286e+07	6.33454e+07	7.40479e+07	6.61387e+07	1.00036e+08	2.36858e+07	2.13774e+07	1.63324e+08	7.04286e+07	0.32322	1.63265	2.97345
B2CY76	Dct	Dopachrome tautomerase OS=Mus musculus OX=10090 GN=Dct PE=2 SV=1	24	10	10	0	63		9		3		2		45		8		10	517	58.4	6.9	5.49102e+06	8.75087e+06	5.56253e+06	2.94859e+06	1.55569e+06	3.64057e+06	1.37913e+06	1.24094e+06	1.7909e+06	8.34519e+07	8.56452e+07	9.22288e+07	2.46537e+07	2.1132e+07	2.14034e+07	1.19309e+07	1.11164e+07	1.19724e+07	5.56253e+06	2.94859e+06	1.37913e+06	8.56452e+07	2.14034e+07	1.19309e+07	15.3968	7.25885	8.65105
Q91V41	Rab14	Ras-related protein Rab-14 OS=Mus musculus OX=10090 GN=Rab14 PE=1 SV=3	40	5	6	1	63	1	1	1	1	6	5	4	3	2	3	30	21	215	23.9	6.21	9.50351e+06	8.0053e+06	1.06311e+07	2.01055e+07	2.2611e+07	2.57563e+07	1.93002e+07	2.2368e+07	2.19521e+07	1.62997e+07	1.12783e+07	1.43353e+07	3.59213e+07	3.88135e+07	4.06722e+07	2.05033e+07	1.90043e+07	2.1268e+07	9.50351e+06	2.2611e+07	2.19521e+07	1.43353e+07	3.88135e+07	2.05033e+07	1.50842	1.71658	0.934001
Q8C854	Myef2	Myelin expression factor 2 OS=Mus musculus OX=10090 GN=Myef2 PE=1 SV=1	23	11	11	0	63	1	9			1	7	2	29			3	29	591	63.3	8.87	17926278	1.81945e+07	1.67043e+07	835465	810158	551541	8.75085e+06	7.24327e+06	9.52499e+06	5.44795e+07	5.573e+07	5.79478e+07	1.00296e+06	876468	763754	2.99008e+07	3.12548e+07	3.41046e+07	17926278	810158	8.75085e+06	5.573e+07	876468	3.12548e+07	3.10884	1.08185	3.57163
Q6ZQM8	Ugt1a7	UDP-glucuronosyltransferase 1A7 OS=Mus musculus OX=10090 GN=Ugt1a7 PE=1 SV=1	27	9	9	0	63	3				9	2	13				48	2	531	59.7	8.35	8.51242e+06	7.75397e+06	7.79088e+06	983592	1.32453e+06	1.06397e+06	4.16562e+07	4.00719e+07	3.93849e+07	1.20467e+06	606960	1.54767e+06	241068	685321	1.00032e+06	4.10249e+06	3.50047e+06	2.79394e+06	7.79088e+06	1.06397e+06	4.00719e+07	1.20467e+06	685321	3.50047e+06	0.154625	0.644117	0.0873548
Q91ZA3	Pcca	Propionyl-CoA carboxylase alpha chain, mitochondrial OS=Mus musculus OX=10090 GN=Pcca PE=1 SV=2	33	15	16	1	62	11	11	3				28	29	5				724	79.9	7.25	63162264	6.12626e+07	5.09048e+07	1.17625e+07	1.40905e+07	1.18408e+07	446353	1.00356e+06	614494	3.43554e+07	2.43159e+07	2.5346e+07	1.07059e+07	1.49249e+07	1.3994e+07	802662	1.20976e+06	1.63916e+06	6.12626e+07	1.18408e+07	614494	2.5346e+07	1.3994e+07	1.20976e+06	0.413727	1.18184	1.96871
Q0PD67	Rab1a	Rab1A OS=Mus musculus OX=10090 GN=Rab1a PE=1 SV=1	27	2	4	1	61	2	2	2	2	4	4	5	5	3	7	24	17	205	22.7	6.21	4.95168e+06	4.43959e+06	4.16629e+06	1.17061e+07	1.42656e+07	1.2673e+07	1.90396e+07	1.97788e+07	2.07315e+07	4.09198e+06	689738	444919	2.50776e+07	1.37163e+07	5.12074e+06	1.75822e+07	1.57961e+07	1.57513e+07	4.43959e+06	1.2673e+07	1.97788e+07	689738	1.37163e+07	1.57961e+07	0.155361	1.08233	0.79864
Q3UFZ6	Caprin1	Caprin-1 dimerization domain-containing protein (Fragment) OS=Mus musculus OX=10090 GN=Caprin1 PE=2 SV=1	34	11	11	0	61	3	11	1	2	2	3	7	32	2	10	6	4	337	37.6	4.75	1.92734e+07	1.71938e+07	1.87277e+07	9.48502e+06	9.49984e+06	6.99881e+06	3.42423e+06	2.42508e+06	2.70159e+06	7.77094e+07	7.80409e+07	7.73295e+07	3.16794e+07	3.12738e+07	2.69549e+07	5.32003e+06	4.64749e+06	4.81461e+06	1.87277e+07	9.48502e+06	2.70159e+06	7.77094e+07	3.12738e+07	4.81461e+06	4.14943	3.29717	1.78214
Q3UHZ3	Dnmt1	DNA (cytosine-5)-methyltransferase OS=Mus musculus OX=10090 GN=Dnmt1 PE=2 SV=1	10	11	11	0	61	4	6				10	15	6				40	1619	183.2	7.83	14595351	1.55923e+07	1.47415e+07	948697	517657	3.41237e+06	1.51357e+06	1.34826e+06	1.38189e+06	2.13554e+07	1.97928e+07	1.76667e+07	973908	423796	900116	1.4913e+07	1.50346e+07	1.79606e+07	1.47415e+07	948697	1.38189e+06	1.97928e+07	900116	1.50346e+07	1.34265	0.948793	10.8798
A0A0N4SVT1	Ddx47	ATP-dependent RNA helicase (Fragment) OS=Mus musculus OX=10090 GN=Ddx47 PE=1 SV=1	24	6	6	0	60	3	3	1		4	5	8	7	1		14	30	380	42.3	8.19	3.8226e+06	8.63445e+06	8.07438e+06	8.29781e+06	6.63532e+06	9.22133e+06	6.47915e+06	6.80849e+06	7.25963e+06	5.67032e+06	1.3518e+07	1.30549e+07	1.60741e+07	1.81873e+07	2.03105e+07	1.80792e+07	1.78673e+07	1.70743e+07	8.07438e+06	8.29781e+06	6.80849e+06	1.30549e+07	1.81873e+07	1.78673e+07	1.61683	2.19182	2.62426
Q04750	Top1	DNA topoisomerase 1 OS=Mus musculus OX=10090 GN=Top1 PE=1 SV=2	20	11	11	0	60	5	8	1	3	1	6	10	23	1	4	3	19	767	90.8	9.33	1.70061e+07	2.02848e+07	2.25087e+07	1.50152e+07	1.62256e+07	1.77635e+07	6.551e+06	6.36045e+06	5.74633e+06	5.23346e+07	4.69116e+07	5.35016e+07	4.06019e+07	3.88033e+07	3.53019e+07	2.16165e+07	2.01556e+07	1.9996e+07	2.02848e+07	1.62256e+07	6.36045e+06	5.23346e+07	3.88033e+07	2.01556e+07	2.57999	2.39149	3.1689
Q4VAG4	Rpl22	Ribosomal protein L22 OS=Mus musculus OX=10090 GN=Rpl22 PE=1 SV=1	39	3	3	0	60	3	2			3	3	11	6			20	23	128	14.8	9.19	7.29067e+07	6.77015e+07	6.25097e+07	3.72876e+06	2.363e+06	7.42806e+06	4.35622e+07	4.61004e+07	4.80985e+07	3.56132e+07	3.95951e+07	3.29372e+07	4.30455e+06	679131	5.40276e+06	6.97723e+07	7.14027e+07	6.89832e+07	6.77015e+07	3.72876e+06	4.61004e+07	3.56132e+07	4.30455e+06	6.97723e+07	0.526033	1.15442	1.51349
Q6GT24	Prdx6	Peroxiredoxin-6 OS=Mus musculus OX=10090 GN=Prdx6 PE=1 SV=1	62	11	11	0	60			9		4	2			45		13	2	224	24.8	6.37	3.87305e+06	3.24424e+06	4.94645e+06	1.67884e+08	1.60492e+08	1.56772e+08	3.7692e+06	4.0381e+06	3.69941e+06	5.36328e+06	702242	3.84819e+06	3.25139e+06	610983	4.82988e+06	2.20451e+06	1.57269e+06	1.95974e+06	3.87305e+06	1.60492e+08	3.7692e+06	3.84819e+06	3.25139e+06	1.95974e+06	0.993581	0.0202589	0.519935
E9PWY9	Farsa	Phenylalanine--tRNA ligase alpha subunit OS=Mus musculus OX=10090 GN=Farsa PE=1 SV=1	18	6	6	0	60	3	1			4	6	6	6			23	25	507	57.4	8.02	6.13342e+06	7.23243e+06	8.63571e+06	579998	838728	604290	1.459e+07	1.32669e+07	1.37339e+07	5.14358e+06	4.0372e+06	5.2901e+06	2.67524e+06	783450	2.35749e+06	1.46793e+07	1.49913e+07	1.07818e+07	7.23243e+06	604290	1.37339e+07	5.14358e+06	2.35749e+06	1.46793e+07	0.711183	3.90125	1.06884
P14824	Anxa6	Annexin A6 OS=Mus musculus OX=10090 GN=Anxa6 PE=1 SV=3	22	10	10	0	59	1		1		10	5	1		4		36	18	673	75.8	5.5	3.53981e+06	2.80661e+06	3.55857e+06	3.00304e+07	2.64649e+07	3.00687e+07	3.65713e+07	3.91113e+07	3.77966e+07	3.95257e+06	654562	2.39697e+06	2.34805e+06	421014	2.54123e+06	1.24614e+07	1.15063e+07	1.19764e+07	3.53981e+06	3.00304e+07	3.77966e+07	2.39697e+06	2.34805e+06	1.19764e+07	0.677146	0.078189	0.316866
P00405	Mtco2	Cytochrome c oxidase subunit 2 OS=Mus musculus OX=10090 GN=Mtco2 PE=1 SV=1	28	6	6	0	59	1				5	5	6				28	25	227	26	4.73	3.86596e+07	3.67948e+07	3.29211e+07	386546	742089	1.13794e+06	1.18836e+08	1.2387e+08	1.22996e+08	1.30779e+07	1.2135e+07	1.28941e+07	311238	742642	521857	6.99262e+07	7.16628e+07	7.61635e+07	3.67948e+07	742089	1.22996e+08	1.28941e+07	521857	7.16628e+07	0.350432	0.703227	0.582643
G3UXA6	Ptbp3	Polypyrimidine tract binding protein 3 OS=Mus musculus OX=10090 GN=Ptbp3 PE=1 SV=1	19	5	7	0	59	3	4	2	1	3	4	11	16	4	3	9	16	554	59.7	8.94	3.64187e+06	4.05367e+06	3.66502e+06	3.107e+06	1.05924e+06	4.2646e+06	5.76788e+06	9.03035e+06	6.06147e+06	7.30604e+06	7.49423e+06	9.50788e+06	978636	4.36863e+06	4.32642e+06	9.10073e+06	9.3997e+06	6.99332e+06	3.66502e+06	3.107e+06	6.06147e+06	7.49423e+06	4.32642e+06	9.10073e+06	2.0448	1.39248	1.50141
Q9CPU4	Mgst3	Glutathione S-transferase 3, mitochondrial OS=Mus musculus OX=10090 GN=Mgst3 PE=1 SV=1	24	4	4	0	58	1				4	1	4				51	3	153	16.9	9.5	4.34737e+06	4.87474e+06	6.93527e+06	590200	998026	263453	4.22264e+07	4.13791e+07	4.70142e+07	1.12857e+06	1.00178e+06	806771	1.23196e+06	566799	545594	5.63146e+06	5.18122e+06	4.38083e+06	4.87474e+06	590200	4.22264e+07	1.00178e+06	566799	5.18122e+06	0.205504	0.960351	0.122701
P97370	Atp1b3	Sodium/potassium-transporting ATPase subunit beta-3 OS=Mus musculus OX=10090 GN=Atp1b3 PE=1 SV=1	19	6	6	0	58	5	5	3	4			11	24	9	14			278	31.8	8.51	50149718	5.093e+07	4.83495e+07	7.05846e+07	7.08625e+07	6.98686e+07	1.00029e+06	951035	357417	1.04641e+08	1.02392e+08	9.26275e+07	1.2171e+08	1.25524e+08	1.35783e+08	529802	620994	655500	50149718	7.05846e+07	951035	1.02392e+08	1.25524e+08	620994	2.04173	1.77834	0.652967
O89086	Rbm3	RNA-binding protein 3 OS=Mus musculus OX=10090 GN=Rbm3 PE=1 SV=1	44	6	6	0	58	1	6		2		1	6	44		2		6	153	16.6	7.5	3.92869e+06	5.46557e+06	5.07043e+06	1.03068e+06	711673	1.00192e+06	916085	1.05048e+06	738363	1.09635e+08	1.08534e+08	1.27403e+08	9.72313e+06	1.1468e+07	8.05239e+06	475201	864753	761726	5.07043e+06	1.00192e+06	916085	1.09635e+08	9.72313e+06	761726	21.6225	9.70449	0.831502
Q9Z1W8	Atp12a	Potassium-transporting ATPase alpha chain 2 OS=Mus musculus OX=10090 GN=Atp12a PE=1 SV=3	5	1	4	0	58	4	3	3	2	1		19	17	11	10	1		1035	114.7	6.33	1872798	1.35824e+06	905580	476267	1.28972e+06	1.04033e+06	596280	906840	1.21197e+06	1.03028e+06	1.384e+06	821996	49439.8	1.47456e+06	944724	1.32204e+06	1.16352e+06	796941	1.35824e+06	1.04033e+06	906840	1.03028e+06	944724	1.16352e+06	0.758541	0.908099	1.28305
Q9D0T1	Snu13	NHP2-like protein 1 OS=Mus musculus OX=10090 GN=Snu13 PE=1 SV=4	32	4	4	0	58	2	2			4	4	6	12			12	28	128	14.2	8.46	2.50808e+07	2.63304e+07	2.3474e+07	7.68065e+06	2.83044e+06	2.97685e+06	3.30952e+07	3.076e+07	3.25415e+07	5.81982e+07	6.2257e+07	5.99101e+07	4.96887e+06	601283	4.3419e+06	6.08615e+07	5.72455e+07	6.79925e+07	2.50808e+07	2.97685e+06	3.25415e+07	5.99101e+07	4.3419e+06	6.08615e+07	2.38869	1.45856	1.87027
A8DUN2	Hbbt1	Beta-globin OS=Mus musculus OX=10090 GN=Hbbt1 PE=3 SV=1	22	5	5	0	58	1	1	1	3	4	3	6	6	5	13	15	13	147	15.7	7.69	1.38973e+07	1.43731e+07	1.51117e+07	3.93303e+07	4.13119e+07	4.23239e+07	3.72891e+07	3.42292e+07	3.66343e+07	3.00996e+07	3.45458e+07	2.96182e+07	1.91679e+08	1.99779e+08	1.94755e+08	4.1786e+07	4.33153e+07	4.31224e+07	1.43731e+07	4.13119e+07	3.66343e+07	3.00996e+07	1.94755e+08	4.31224e+07	2.09417	4.71425	1.1771
P19253	Rpl13a	Large ribosomal subunit protein uL13 OS=Mus musculus OX=10090 GN=Rpl13a PE=1 SV=4	23	6	6	0	57	6			1	5	6	20			1	17	19	203	23.4	11.02	7.56204e+07	7.22223e+07	6.18931e+07	3.91912e+07	4.02263e+07	3.84883e+07	4.15623e+07	4.35734e+07	4.04981e+07	2.11283e+07	2.32723e+07	2.25522e+07	5.87945e+07	5.20604e+07	5.3509e+07	6.03281e+07	6.68161e+07	7.30674e+07	7.22223e+07	3.91912e+07	4.15623e+07	2.25522e+07	5.3509e+07	6.68161e+07	0.31226	1.36533	1.60761
B1AR69	Myh13	Myosin, heavy polypeptide 13, skeletal muscle OS=Mus musculus OX=10090 GN=Myh13 PE=1 SV=1	2	1	5	0	57				1	3	3				1	30	26	1938	223.4	5.57	625455	1.04954e+06	382595	407368	244138	830324	2.72688e+06	1.91074e+06	1.73688e+06	1.48467e+06	232351	1.09293e+06	3.99692e+07	4.61991e+07	2.25481e+07	998434	748837	1.06693e+06	625455	407368	1.91074e+06	1.09293e+06	3.99692e+07	998434	1.74741	98.1156	0.522538
Q4FJL0	Rab10	Rab10 OS=Mus musculus OX=10090 GN=Rab10 PE=1 SV=1	17	1	3	0	56	2	2	3	2	3	3	5	5	4	7	18	17	200	22.5	8.38	290700	862846	1.17074e+06	596758	912050	695860	1.87527e+07	1.81511e+07	1.87081e+07	149910	1.2785e+06	970335	805952	756472	921476	9.71273e+06	1.09604e+07	6.05391e+06	862846	695860	1.87081e+07	970335	805952	9.71273e+06	1.12457	1.15821	0.519174
P70355	Mela	Gag-Pol polyprotein OS=Mus musculus OX=10090 GN=Mela PE=2 SV=1	5	1	7	0	56		7		1		4		35		2		19	1734	193.8	8.97	898180	1.36566e+06	1.37659e+06	845633	1.3436e+06	1.38528e+06	361116	1.20391e+06	731798	2.76368e+07	2.48263e+07	3.48903e+07	952148	1.3586e+06	1.31519e+06	6.01328e+06	6.92312e+06	3.81276e+06	1.36566e+06	1.3436e+06	731798	2.76368e+07	1.31519e+06	6.01328e+06	20.2369	0.978855	8.21713
Q3U9G9	Lbr	Delta(14)-sterol reductase LBR OS=Mus musculus OX=10090 GN=Lbr PE=1 SV=2	16	9	9	0	56			2		5	9			2		23	31	626	71.4	9.36	1.27849e+07	1.18127e+07	1.13876e+07	6.37899e+06	7.68578e+06	7.43473e+06	1.69928e+07	1.70963e+07	1.76635e+07	2.80722e+06	1.06208e+06	2.08435e+06	9.32736e+06	4.31148e+06	5.60412e+06	3.0611e+07	3.05706e+07	3.08096e+07	1.18127e+07	7.43473e+06	1.70963e+07	2.08435e+06	5.60412e+06	3.0611e+07	0.17645	0.753776	1.79051
Q3TV47	Atp1b1	Sodium/potassium-transporting ATPase subunit beta OS=Mus musculus OX=10090 GN=Atp1b1 PE=2 SV=1	19	6	6	0	56	6	1	4		3		27	1	16		12		304	35.2	8.65	7.97952e+07	8.61111e+07	8.61222e+07	9.96496e+07	1.05042e+08	1.00103e+08	1.08081e+07	1.09746e+07	1.22319e+07	1.96983e+07	1.65137e+07	1.77821e+07	2.39111e+06	2.99594e+06	762342	1.23491e+06	1.08972e+06	1.38653e+06	8.61111e+07	1.00103e+08	1.09746e+07	1.77821e+07	2.39111e+06	1.23491e+06	0.206501	0.0238865	0.112524
A1L317	Krt24	Keratin, type I cytoskeletal 24 OS=Mus musculus OX=10090 GN=Krt24 PE=2 SV=2	3	1	3	0	56	2	2	3	1	1	2	14	7	14	5	6	10	512	54	5.01	345225952	3.20926e+08	4.61245e+08	6.07466e+08	4.94707e+08	6.27135e+08	1.13389e+08	1.09333e+08	1.05904e+08	7.83767e+07	8.20532e+07	8.16287e+07	5.3367e+06	1.42882e+06	1.19337e+06	4.22715e+07	3.71453e+07	4.4909e+07	345225952	6.07466e+08	1.09333e+08	8.16287e+07	1.42882e+06	4.22715e+07	0.23645	0.0023521	0.386631
Q8BL97	Srsf7	Serine/arginine-rich splicing factor 7 OS=Mus musculus OX=10090 GN=Srsf7 PE=1 SV=1	22	6	7	1	55	3	6		1	2	2	11	26		3	6	9	267	30.8	11.9	1.82784e+07	1.74308e+07	1.91551e+07	1.9348e+06	1.17547e+06	1.72048e+06	8.33321e+06	1.89274e+06	8.35354e+06	8.95661e+07	1.12689e+08	9.97858e+07	336636	1.09292e+06	789548	7.07798e+06	7.38301e+06	4.34481e+06	1.82784e+07	1.72048e+06	8.33321e+06	9.97858e+07	789548	7.07798e+06	5.45922	0.458911	0.84937
Q3TJD4	Atp5pb	ATP synthase subunit b OS=Mus musculus OX=10090 GN=Atp5pb PE=2 SV=1	36	9	9	0	55	1	1		2	7	5	6	1		3	33	12	256	28.9	9.26	3.3853e+06	4.96508e+06	2.99363e+06	9.87856e+06	9.00037e+06	7.49813e+06	6.58823e+07	6.32896e+07	6.26274e+07	3.35193e+06	2.99003e+06	3.29683e+06	1.76313e+07	1.72636e+07	1.21739e+06	3.20439e+07	2.93785e+07	2.95823e+07	3.3853e+06	9.00037e+06	6.32896e+07	3.29683e+06	1.72636e+07	2.95823e+07	0.973867	1.9181	0.467412
A0A7N9VR94	Ahnak2	AHNAK nucleoprotein 2 OS=Mus musculus OX=10090 GN=Ahnak2 PE=1 SV=1	19	4	4	0	55	4	3			4	3	19	7			13	16	3501	368.2	5.88	3.22716e+07	3.74368e+07	3.24329e+07	1.74883e+06	720475	725239	1.65002e+07	1.73103e+07	1.64686e+07	4.31403e+07	4.30823e+07	3.71808e+07	770054	1.0147e+06	803833	1.87944e+07	2.01916e+07	1.66069e+07	3.24329e+07	725239	1.65002e+07	4.30823e+07	803833	1.87944e+07	1.32835	1.10837	1.13904
F6VQH5	Hnrnpdl	Heterogeneous nuclear ribonucleoprotein D-like (Fragment) OS=Mus musculus OX=10090 GN=Hnrnpdl PE=1 SV=1	13	2	4	0	55	2	3	1	2	3	2	10	13	3	3	13	13	323	35.6	7.8	4.4336e+06	3.46829e+06	3.97273e+06	385866	297573	501048	2.29839e+06	2.4406e+06	3.15453e+06	9.55392e+06	1.09065e+07	7.81485e+06	677324	334487	1.32752e+06	1.57483e+06	1.32627e+06	431681	3.97273e+06	385866	2.4406e+06	9.55392e+06	677324	1.32627e+06	2.40488	1.75534	0.543421
Q497E1	Rps23	40S ribosomal protein S23 OS=Mus musculus OX=10090 GN=Rps23 PE=2 SV=1	24	3	3	0	55	3	1	1	2	2	3	13	6	6	7	9	14	143	15.8	10.37	6.48647e+07	7.9956e+07	7.28294e+07	5.02035e+07	3.54519e+07	5.3715e+07	2.66429e+07	2.47605e+07	2.43549e+07	3.44819e+07	3.79794e+07	3.23752e+07	5.66921e+07	5.99744e+07	5.48948e+07	5.94135e+07	5.33477e+07	6.14237e+07	7.28294e+07	5.02035e+07	2.47605e+07	3.44819e+07	5.66921e+07	5.94135e+07	0.473461	1.12925	2.39953
E9Q133	Cct3	T-complex protein 1 subunit gamma OS=Mus musculus OX=10090 GN=Cct3 PE=1 SV=1	26	9	9	0	55	4	2	3	1	4	4	7	3	4	2	19	20	507	56.5	6.7	2.05005e+07	1.69527e+07	1.85234e+07	8.88624e+06	1.06788e+07	1.01334e+07	4.89626e+06	4.76677e+06	4.51876e+06	1.05256e+07	1.05669e+07	1.06323e+07	5.44991e+06	7.69442e+06	459504	4.08692e+06	4.56701e+06	5.02977e+06	1.85234e+07	1.01334e+07	4.76677e+06	1.05669e+07	5.44991e+06	4.56701e+06	0.570461	0.537817	0.958093
Q7M739	Tpr	Nucleoprotein TPR OS=Mus musculus OX=10090 GN=Tpr PE=1 SV=1	7	11	11	0	54		3			11	4		8			35	11	2357	266.8	5.01	487078	1.91749e+06	717889	932100	633937	960817	1.53521e+07	1.48836e+07	1.41234e+07	9.07456e+06	1.83415e+07	9.7623e+06	620822	723517	756405	1.16331e+07	1.10291e+07	8.11246e+06	717889	932100	1.48836e+07	9.7623e+06	723517	1.10291e+07	13.5986	0.776223	0.741025
Q5DTP7	Chd4	DNA helicase (Fragment) OS=Mus musculus OX=10090 GN=Chd4 PE=2 SV=1	12	16	16	0	54	2	10			2	9	3	19			6	26	1945	220.8	5.94	8.83362e+06	1.09549e+07	9.97859e+06	3.97798e+06	576971	5.43928e+06	2.0903e+06	1.92256e+06	2.37221e+06	3.0604e+07	2.17747e+07	3.09909e+07	6.5203e+06	625500	6.98623e+06	7.00658e+06	7.43274e+06	1.17324e+07	9.97859e+06	3.97798e+06	2.0903e+06	3.0604e+07	6.5203e+06	7.43274e+06	3.06697	1.6391	3.55582
G3X9B1	Heatr1	HEAT repeat-containing protein 1 OS=Mus musculus OX=10090 GN=Heatr1 PE=1 SV=1	12	18	18	0	54	4				2	17	6				2	46	2143	241.9	6.98	6.04377e+06	7.43757e+06	7.73298e+06	492142	1.02342e+06	171353	1.19984e+07	1.10945e+07	1.15963e+07	6.32791e+06	7.83652e+06	7.11448e+06	1.03088e+06	898428	857231	1.09591e+07	1.22717e+07	1.34569e+07	7.43757e+06	492142	1.15963e+07	7.11448e+06	898428	1.22717e+07	0.956559	1.82555	1.05824
Q52KG9	Cct6a	chaperonin containing Tcp1, subunit 6A (Zeta) OS=Mus musculus OX=10090 GN=Cct6a PE=1 SV=1	22	7	7	0	53	3	2	2	2	7	4	12	3	6	3	20	9	531	58	6.9	1.10669e+07	1.36292e+07	9.01083e+06	1.22414e+07	1.22393e+07	1.0246e+07	9.79645e+06	9.99798e+06	1.02705e+07	1.25769e+07	1.29816e+07	1.50019e+07	9.85661e+06	8.19644e+06	1.02211e+07	9.35726e+06	9.59954e+06	8.82941e+06	1.10669e+07	1.22393e+07	9.99798e+06	1.29816e+07	9.85661e+06	9.35726e+06	1.17301	0.805322	0.935916
G3UZI2	Syncrip	Synaptotagmin binding, cytoplasmic RNA interacting protein OS=Mus musculus OX=10090 GN=Syncrip PE=1 SV=1	21	5	8	0	53	2	5		1	4	6	2	14		1	18	18	527	58.7	7.56	6.61428e+06	6.98187e+06	8.29142e+06	7.71734e+06	1.10841e+07	9.86958e+06	7.48975e+06	8.61588e+06	1.25366e+07	1.16989e+07	1.23259e+07	1.57557e+07	2.03484e+07	2.87322e+07	6.00832e+07	8.98528e+06	8.41669e+06	5.76609e+06	6.98187e+06	9.86958e+06	8.61588e+06	1.23259e+07	2.87322e+07	8.41669e+06	1.76541	2.91118	0.976881
Q99M74	Krt82	Keratin, type II cuticular Hb2 OS=Mus musculus OX=10090 GN=Krt82 PE=1 SV=2	3	2	3	0	53	2	1	2	1	3	3	6	2	9	1	20	15	516	57.1	6.25	1.06083e+09	9.80587e+08	7.68323e+08	1.22032e+09	1.07824e+09	1.07645e+09	8.15996e+08	8.92338e+08	8.98789e+08	3.02227e+08	2.80931e+08	2.83114e+08	5.96064e+08	5.42784e+08	5.42989e+08	3.93539e+08	4.27436e+08	5.12202e+08	9.80587e+08	1.07824e+09	8.92338e+08	2.83114e+08	5.42989e+08	4.27436e+08	0.288719	0.503586	0.479007
P99027	Rplp2	Large ribosomal subunit protein P2 OS=Mus musculus OX=10090 GN=Rplp2 PE=1 SV=3	48	4	4	0	53	3	2			3	1	19	17			13	4	115	11.6	4.54	5.16551e+07	5.5086e+07	5.37644e+07	677748	1.12811e+06	1.11544e+06	1.00544e+07	1.23081e+07	9.00609e+06	4.8171e+07	4.50433e+07	4.35719e+07	918940	289885	1.07814e+06	3.59595e+06	5.42793e+06	4.66081e+06	5.37644e+07	1.11544e+06	1.00544e+07	4.50433e+07	918940	4.66081e+06	0.837791	0.823836	0.46356
P63325	Rps10	Small ribosomal subunit protein eS10 OS=Mus musculus OX=10090 GN=Rps10 PE=1 SV=1	33	5	5	0	52	3	1	1	1	4	4	12	1	1	1	17	20	165	18.9	10.15	3.40335e+07	3.38221e+07	3.3957e+07	1.1729e+07	9.25936e+06	451928	3.58993e+07	3.74634e+07	3.26355e+07	2.00868e+07	1.64242e+07	1.7151e+07	2.32278e+07	1.79697e+07	1.49517e+07	4.5848e+07	4.48102e+07	4.83104e+07	3.3957e+07	9.25936e+06	3.58993e+07	1.7151e+07	1.79697e+07	4.5848e+07	0.50508	1.94071	1.27713
Q00PI9	Hnrnpul2	Heterogeneous nuclear ribonucleoprotein U-like protein 2 OS=Mus musculus OX=10090 GN=Hnrnpul2 PE=1 SV=2	16	9	9	0	52	1				9	4	4				35	13	745	84.9	4.89	710863	1.09451e+06	733128	773761	935845	396864	5.3159e+07	5.02267e+07	4.92784e+07	617379	758566	404047	891313	913847	546047	1.75008e+07	1.72716e+07	1.90613e+07	733128	773761	5.02267e+07	617379	891313	1.75008e+07	0.842117	1.15192	0.348437
Q8CGC6	Rbm28	RNA-binding protein 28 OS=Mus musculus OX=10090 GN=Rbm28 PE=1 SV=4	12	7	7	0	52	4	2				7	5	9				38	750	84.2	9.54	6.9355e+06	2.43434e+06	6.31122e+06	869182	1.0467e+06	847113	2.54154e+06	2.56264e+06	2.67516e+06	6.99296e+06	9.48914e+06	3.07227e+06	281026	824291	1.13784e+06	1.60735e+07	1.65631e+07	1.52684e+07	6.31122e+06	869182	2.56264e+06	6.99296e+06	824291	1.60735e+07	1.10802	0.948352	6.27222
Q9CZN7	Shmt2	Serine hydroxymethyltransferase, mitochondrial OS=Mus musculus OX=10090 GN=Shmt2 PE=1 SV=1	25	8	8	0	52		3		3	6	3		11		3	30	8	504	55.7	8.47	1.80102e+06	2.55397e+06	2.89971e+06	7.29953e+06	1.59112e+07	1.38436e+07	1.24076e+07	1.38508e+07	1.43621e+07	1.36208e+07	1.34893e+07	1.3068e+07	2.85492e+07	3.08386e+07	4.02825e+07	7.2217e+06	7.79214e+06	4.10423e+06	2.55397e+06	1.38436e+07	1.38508e+07	1.34893e+07	3.08386e+07	7.2217e+06	5.28172	2.22764	0.521394
Q3UHT6	Fasn	Fatty acid synthase OS=Mus musculus OX=10090 GN=Fasn PE=2 SV=1	8	12	12	0	51		1	7		2	8		2	17		5	27	2504	272.2	6.58	1.16042e+06	661929	859689	2.16595e+07	3.08579e+07	2.79956e+07	1.55954e+06	1.03194e+06	1.06799e+06	1.1307e+07	1.38256e+07	1.24848e+07	6.78617e+06	5.68325e+06	1.02062e+06	8.67949e+06	8.74565e+06	1.46694e+06	859689	2.79956e+07	1.06799e+06	1.24848e+07	5.68325e+06	8.67949e+06	14.5224	0.203005	8.12694
Q60972	Rbbp4	Histone-binding protein RBBP4 OS=Mus musculus OX=10090 GN=Rbbp4 PE=1 SV=5	21	8	8	0	51	2	6			2	4	7	31			4	9	425	47.6	4.89	2.02672e+07	2.03865e+07	2.23612e+07	4.09618e+06	1.31594e+06	4.15192e+06	1.62974e+06	1.81216e+06	2.27588e+06	1.08296e+08	1.0282e+08	1.12341e+08	669045	7.53818e+06	3.4056e+06	2.63234e+06	2.40108e+06	3.48476e+06	2.03865e+07	4.09618e+06	1.81216e+06	1.08296e+08	3.4056e+06	2.63234e+06	5.31216	0.831408	1.45259
Q9D1R9	Rpl34	Large ribosomal subunit protein eL34 OS=Mus musculus OX=10090 GN=Rpl34 PE=1 SV=2	37	6	6	0	50	6	3	4		1	2	18	7	13		6	6	117	13.3	11.47	7.67937e+07	7.07667e+07	6.02099e+07	3.33407e+07	2.52918e+07	3.1397e+07	3.578e+07	3.29992e+07	3.51191e+07	2.68781e+07	2.38701e+07	2.54506e+07	2.47434e+07	4.70217e+06	2.54116e+07	5.66308e+07	6.42004e+07	7.32014e+07	7.07667e+07	3.1397e+07	3.51191e+07	2.54506e+07	2.47434e+07	6.42004e+07	0.35964	0.788083	1.82807
Q8C2E6	Slc16a1	Major facilitator superfamily (MFS) profile domain-containing protein OS=Mus musculus OX=10090 GN=Slc16a1 PE=2 SV=1	15	6	6	0	50	4	2	5	3			17	8	21	4			493	53.2	7.47	2.58182e+07	2.30185e+07	3.26925e+07	5.58892e+07	2.36092e+07	4.41061e+07	1.11138e+06	1.23649e+06	1.40714e+06	1.62003e+07	1.59304e+07	2.0765e+07	3.46698e+07	3.20405e+07	3.10715e+07	1.35808e+06	595917	726021	2.58182e+07	4.41061e+07	1.23649e+06	1.62003e+07	3.20405e+07	726021	0.627476	0.726442	0.587163
P68254	Ywhaq	14-3-3 protein theta OS=Mus musculus OX=10090 GN=Ywhaq PE=1 SV=1	23	3	5	0	50	2	1	3	2	5	2	2	2	5	4	26	11	245	27.8	4.78	4.31001e+06	5.17112e+06	8.70504e+06	1.17768e+07	1.77795e+07	5.70438e+06	7.58025e+06	7.0124e+06	6.70192e+06	3.3125e+06	3.02779e+06	4.24605e+06	1.35662e+07	1.1769e+07	8.71322e+06	2.99566e+06	3.44578e+06	2.01644e+06	5.17112e+06	1.17768e+07	7.0124e+06	3.3125e+06	1.1769e+07	2.99566e+06	0.640577	0.999339	0.427195
Q549A5	Clu	Clusterin OS=Mus musculus OX=10090 GN=Clu PE=1 SV=1	28	12	12	0	50	1		1		11		3		6		41		448	51.6	5.67	619864	758724	745654	281565	271721	850178	2.8095e+07	3.06176e+07	3.0825e+07	919046	240863	459255	552506	983657	914604	529361	748277	700809	745654	281565	3.06176e+07	459255	914604	700809	0.615909	3.24829	0.0228891
Q9D1G1	Rab1b	Ras-related protein Rab-1B OS=Mus musculus OX=10090 GN=Rab1b PE=1 SV=1	27	2	4	0	50	2	2	2	2	4	2	5	5	3	7	19	11	201	22.2	5.73	499241	995456	815638	1.07958e+06	476908	750041	4.95657e+06	5.57629e+06	5.15322e+06	1.11713e+06	673619	1.29898e+06	403265	364858	780162	3.20437e+06	2.88078e+06	1.27667e+06	815638	750041	5.15322e+06	1.11713e+06	403265	2.88078e+06	1.36964	0.537658	0.559025
Q3UQM7	Slc7a5	Large neutral amino acids transporter small subunit 1 OS=Mus musculus OX=10090 GN=Slc7a5 PE=2 SV=1	10	5	5	0	50	2	3	3	2			12	20	14	4			512	55.8	7.9	2.77465e+07	2.86554e+07	3.97218e+07	6.91005e+07	6.35361e+07	7.52533e+07	1.11371e+06	664626	1.30434e+06	7.06674e+07	7.48502e+07	8.00591e+07	6.96809e+07	6.95029e+07	8.18409e+07	2.84091e+06	3.42699e+06	2.84059e+06	2.86554e+07	6.91005e+07	1.11371e+06	7.48502e+07	6.96809e+07	2.84091e+06	2.61208	1.0084	2.55084
Q9JJI8	Rpl38	Large ribosomal subunit protein eL38 OS=Mus musculus OX=10090 GN=Rpl38 PE=1 SV=3	36	3	3	0	50	1	1	1	1	1	3	6	6	6	6	12	14	70	8.2	10.1	3.33204e+07	3.65974e+07	3.35718e+07	802063	436863	1.2032e+06	3.75914e+07	3.49932e+07	3.86677e+07	1.30033e+07	1.31576e+07	1.79614e+07	590770	5.21293e+07	5.11904e+07	5.56038e+07	5.4587e+07	5.74151e+07	3.35718e+07	802063	3.75914e+07	1.31576e+07	5.11904e+07	5.56038e+07	0.391923	63.8234	1.47916
P12787	Cox5a	Cytochrome c oxidase subunit 5A, mitochondrial OS=Mus musculus OX=10090 GN=Cox5a PE=1 SV=2	64	8	8	0	50	4		1		7	1	11		1		37	1	146	16.1	6.54	8.75938e+06	1.07117e+07	1.28057e+07	1.11399e+06	879719	898474	4.25626e+07	4.18842e+07	4.23823e+07	3.34832e+06	4.21662e+06	8.56855e+06	1.01957e+06	875357	863906	7.56084e+06	9.12401e+06	3.85316e+06	1.07117e+07	898474	4.23823e+07	4.21662e+06	875357	7.56084e+06	0.393644	0.974272	0.178396
Q544Y7	Cfl1	Cofilin 1, non-muscle OS=Mus musculus OX=10090 GN=Cfl1 PE=2 SV=1	40	5	5	0	50	1	2	1		4	4	1	2	2		26	19	166	18.5	8.09	1.07913e+06	1.41657e+06	1.60693e+06	1.28486e+07	1.22092e+07	1.37533e+07	4.4556e+07	4.60762e+07	4.71419e+07	1.10542e+07	1.89355e+07	2.00927e+07	1.18361e+07	1.47226e+07	1.00932e+07	3.39523e+07	3.36399e+07	2.5439e+07	1.41657e+06	1.28486e+07	4.60762e+07	1.89355e+07	1.18361e+07	3.36399e+07	13.3672	0.921199	0.730094
P08752	Gnai2	Guanine nucleotide-binding protein G(i) subunit alpha-2 OS=Mus musculus OX=10090 GN=Gnai2 PE=1 SV=5	35	6	8	2	50	2	1			8	3	9	1			29	11	355	40.5	5.45	21431779	1.89789e+07	1.91794e+07	814137	3.23126e+06	3.23575e+06	2.35519e+07	2.38456e+07	2.36426e+07	2.18232e+07	1.63571e+07	1.34486e+07	3.09896e+06	4.97095e+06	3.76817e+06	2.09042e+07	1.90084e+07	2.27024e+07	1.91794e+07	3.23126e+06	2.36426e+07	1.63571e+07	3.76817e+06	2.09042e+07	0.85285	1.16616	0.884177
A0A7S8ZXC7		Gag-Pol polyprotein OS=Mus musculus OX=10090 PE=3 SV=1	5	1	7	6	49		7		1		3		33		2		14	1734	193.9	8.97	3.92989e+06	3.78869e+06	5.97913e+06	798069	772126	759478	783047	1.04114e+06	998210	5.8307e+07	5.71167e+07	5.65191e+07	179086	9.87612e+06	1.03822e+07	1.39357e+07	1.27299e+07	1.37466e+07	3.92989e+06	772126	998210	5.71167e+07	9.87612e+06	1.37466e+07	14.5339	12.7908	13.7713
P62843	Rps15	Small ribosomal subunit protein uS19 OS=Mus musculus OX=10090 GN=Rps15 PE=1 SV=2	56	5	5	0	49	3	1			4	2	9	2			28	10	145	17	10.39	1.53573e+07	1.96818e+07	2.03037e+07	1.32859e+06	1.04438e+06	801157	2.07385e+07	3.13111e+07	3.07752e+07	6.32756e+06	7.03405e+06	5.98755e+06	715329	876678	575527	1.65464e+07	1.58831e+07	9.4769e+06	1.96818e+07	1.04438e+06	3.07752e+07	6.32756e+06	715329	1.58831e+07	0.321493	0.684934	0.516102
Q9DCC5	Cbx3	Cbx3 protein OS=Mus musculus OX=10090 GN=Cbx3 PE=1 SV=1	46	5	5	0	48	3	4			1	3	12	23			1	12	183	20.8	5.33	2.84008e+07	3.08441e+07	2.82221e+07	6.62832e+06	1.64625e+06	2.09248e+06	1.29044e+06	1.91527e+06	1.5449e+06	1.17477e+08	1.15326e+08	1.18492e+08	361228	1.02103e+07	5.02984e+06	9.03044e+06	7.45618e+06	9.26121e+06	2.84008e+07	2.09248e+06	1.5449e+06	1.17477e+08	5.02984e+06	9.03044e+06	4.13639	2.40377	5.84531
D3YYT1	Glyr1	Cytokine-like nuclear factor N-PAC OS=Mus musculus OX=10090 GN=Glyr1 PE=1 SV=1	17	6	6	0	48	1	2			3	6	5	7			12	24	552	60.4	9.13	493087	1.0298e+06	774570	947293	1.05815e+06	618974	8.77505e+06	7.35047e+06	7.40679e+06	473347	8.3939e+06	5.03429e+06	1.04763e+06	385180	701851	1.52946e+07	1.46091e+07	1.24355e+07	774570	947293	7.40679e+06	5.03429e+06	701851	1.46091e+07	6.49946	0.740902	1.97239
Q3UXP2	Ruvbl2	RuvB-like helicase OS=Mus musculus OX=10090 GN=Ruvbl2 PE=2 SV=1	30	11	11	0	48	1	6			5	7	1	16			13	18	463	51.1	5.64	6.55751e+06	7.27868e+06	5.89638e+06	1.01007e+06	4.18307e+06	523143	4.35494e+06	5.82315e+06	6.42516e+06	2.1269e+07	7.67487e+06	2.44761e+07	910172	975972	1.07586e+06	833698	1.00364e+06	3.18682e+06	6.55751e+06	1.01007e+06	5.82315e+06	2.1269e+07	975972	1.00364e+06	3.24346	0.96624	0.172354
P08553	Nefm	Neurofilament medium polypeptide OS=Mus musculus OX=10090 GN=Nefm PE=1 SV=4	2	1	3	0	48	1	2	2	1	1	1	6	17	10	6	3	6	848	95.9	4.77	12599531	1.13725e+07	1.32014e+07	2.94876e+07	2.79697e+07	3.30583e+07	6.35931e+06	6.12112e+06	6.37005e+06	1.23585e+07	8.93074e+06	1.05465e+07	1.8047e+07	1.59997e+07	1.12084e+07	3.466e+06	3.82496e+06	4.84144e+06	12599531	2.94876e+07	6.35931e+06	1.05465e+07	1.59997e+07	3.82496e+06	0.837054	0.542591	0.601475
Q3UXI9	Ilf2	DZF domain-containing protein OS=Mus musculus OX=10090 GN=Ilf2 PE=2 SV=1	23	6	6	0	48	3	5			2	3	8	19			7	14	390	43	5.14	1.34548e+07	1.3041e+07	1.2984e+07	7.83955e+06	6.32561e+06	539074	5.22257e+06	5.23524e+06	5.77159e+06	3.26212e+07	3.71342e+07	3.62384e+07	2.40184e+06	1.11222e+06	3.52356e+06	1.62903e+07	1.71919e+07	1.61498e+07	1.3041e+07	6.32561e+06	5.23524e+06	3.62384e+07	2.40184e+06	1.62903e+07	2.77881	0.379701	3.11167
A0A087WQ25	Ktn1	Kinectin 1 OS=Mus musculus OX=10090 GN=Ktn1 PE=1 SV=1	9	8	8	0	47		2			2	8		8			5	34	1270	145.8	6	1.50244e+06	1.53535e+06	1.41097e+06	626414	697107	412747	3.36202e+06	3.61303e+06	3.43856e+06	6.38599e+06	1.38694e+07	7.33369e+06	1.10011e+06	495022	795109	8.71786e+06	8.96144e+06	7.1981e+06	1.50244e+06	626414	3.43856e+06	7.33369e+06	795109	8.71786e+06	4.88118	1.2693	2.53532
Q9CZU6	Cs	Citrate synthase, mitochondrial OS=Mus musculus OX=10090 GN=Cs PE=1 SV=1	12	5	5	0	47	2	1	1	2	4	4	3	1	1	5	17	20	464	51.7	8.57	1.17179e+07	1.00245e+07	9.19059e+06	1.85022e+07	1.87136e+07	1.77867e+07	1.98924e+07	1.92803e+07	2.07144e+07	7.56677e+06	8.0149e+06	7.83545e+06	3.18261e+07	3.7467e+07	3.17311e+07	2.25246e+07	2.18428e+07	1.98849e+07	1.00245e+07	1.85022e+07	1.98924e+07	7.83545e+06	3.18261e+07	2.18428e+07	0.781633	1.72012	1.09805
Q9D3U7	Macroh2a3	Histone H2A OS=Mus musculus OX=10090 GN=Macroh2a3 PE=2 SV=1	13	1	2	0	46	2	2			2	2	11	17			8	10	208	22.5	10.43	44467314	4.81333e+07	4.56026e+07	242131	457811	916155	4.06691e+07	2.99054e+07	2.99883e+07	1.25123e+08	1.24918e+08	1.32849e+08	525609	1.12196e+06	1.45595e+06	5.21622e+07	5.14492e+07	4.09908e+07	4.56026e+07	457811	2.99883e+07	1.25123e+08	1.12196e+06	5.14492e+07	2.74377	2.45071	1.71564
Q9CRE9	Eif2s3x	protein-synthesizing GTPase (Fragment) OS=Mus musculus OX=10090 GN=Eif2s3x PE=2 SV=1	28	6	6	0	46	3	2			3	5	13	5			5	23	370	40.1	8.07	1.85058e+07	1.84226e+07	1.80878e+07	1.23966e+06	4.80816e+06	5.54498e+06	8.75724e+06	8.68658e+06	9.34944e+06	2.40136e+07	2.38224e+07	1.9733e+07	1.46853e+07	469472	1.66936e+07	1.95754e+07	1.81486e+07	1.35304e+07	1.84226e+07	4.80816e+06	8.75724e+06	2.38224e+07	1.46853e+07	1.81486e+07	1.29311	3.05424	2.07242
Q80T06	Eef1d	Eukaryotic translation elongation factor 1 delta (guanine nucleotide exchange protein) OS=Mus musculus OX=10090 GN=Eef1d PE=1 SV=1	21	4	4	0	46	1	4			3	2	2	23			13	8	281	31.3	5.06	1.07064e+07	1.49101e+07	1.33356e+07	1.91764e+07	736503	1.59718e+07	9.53016e+06	1.03519e+07	1.09921e+07	7.21647e+07	6.68968e+07	6.97298e+07	1.71598e+07	726181	1.0829e+06	9.0376e+06	8.05623e+06	8.2472e+06	1.33356e+07	1.59718e+07	1.03519e+07	6.97298e+07	1.0829e+06	8.2472e+06	5.22885	0.0678008	0.796687
Q9Z0K8	Vnn1	Pantetheinase OS=Mus musculus OX=10090 GN=Vnn1 PE=1 SV=3	26	10	10	0	46	9		3		4		30		6		10		512	57.1	5.94	3.22962e+07	3.34941e+07	3.5434e+07	8.32958e+06	1.03186e+07	9.81809e+06	4.89312e+06	5.78594e+06	5.35256e+06	5.25054e+06	4.09503e+06	3.72409e+06	491781	983888	453631	525105	782464	1.00152e+06	3.34941e+07	9.81809e+06	5.35256e+06	4.09503e+06	491781	782464	0.122261	0.0500893	0.146185
Q8JZU2	Slc25a1	Tricarboxylate transport protein, mitochondrial OS=Mus musculus OX=10090 GN=Slc25a1 PE=1 SV=1	18	5	5	0	46	4		1		4	2	7		1		28	10	311	33.9	9.89	6.97127e+06	1.13797e+07	5.77004e+06	2.361e+06	1.98666e+06	4.258e+06	2.27033e+07	2.82973e+07	3.06848e+07	2.10589e+06	746227	5.59257e+06	2.17629e+06	1.05657e+06	849182	7.91955e+06	6.07848e+06	7.48985e+06	6.97127e+06	2.361e+06	2.82973e+07	2.10589e+06	1.05657e+06	7.48985e+06	0.302081	0.447508	0.264684
Q8VHX6	Flnc	Filamin-C OS=Mus musculus OX=10090 GN=Flnc PE=1 SV=3	2	1	6	0	46	2		3	1	5	1	3		8	3	26	6	2726	290.9	5.95	947959	1.38714e+06	42722.4	92737.5	61310.2	461316	6.65053e+06	5.90548e+06	1.0822e+07	1.35594e+06	280712	337320	912275	770375	1.21541e+06	1.35471e+06	1.18004e+06	372633	947959	92737.5	6.65053e+06	337320	912275	1.18004e+06	0.355838	9.83718	0.177435
Q8BT90	Rps17	40S ribosomal protein S17 (Fragment) OS=Mus musculus OX=10090 GN=Rps17 PE=2 SV=1	31	4	4	0	45	2	1			3	3	11	1			14	19	141	16.1	9.94	4.0703e+07	4.40219e+07	4.40589e+07	4.64777e+06	9.36943e+06	8.32184e+06	1.90068e+07	1.96921e+07	1.80112e+07	2.23756e+07	2.55423e+07	2.66267e+07	8.40184e+06	5.88075e+06	5.10189e+06	2.27597e+07	2.071e+07	1.3133e+07	4.40219e+07	8.32184e+06	1.90068e+07	2.55423e+07	5.88075e+06	2.071e+07	0.580218	0.706664	1.08961
G3UYV7	Rps28	40S ribosomal protein S28 (Fragment) OS=Mus musculus OX=10090 GN=Rps28 PE=1 SV=1	45	3	3	0	45	3	3			2	2	11	17			8	9	56	6.3	9.96	4.01926e+07	3.98115e+07	3.67366e+07	958088	1.05457e+06	991009	1.77395e+07	1.96936e+07	1.87238e+07	7.36689e+07	7.09175e+07	6.86624e+07	659119	1.20658e+06	829842	1.92351e+07	2.22871e+07	2.06648e+07	3.98115e+07	991009	1.87238e+07	7.09175e+07	829842	2.06648e+07	1.78133	0.83737	1.10366
Q8K094	Pvr	Poliovirus receptor OS=Mus musculus OX=10090 GN=Pvr PE=1 SV=1	15	4	4	0	45	3	3	4	2			16	13	13	3			408	44.6	8.06	4.1082e+07	4.16385e+07	4.01126e+07	6.0172e+07	7.84705e+07	6.64825e+07	1.071e+06	785540	959118	9.75199e+07	9.13915e+07	3.63344e+07	4.2351e+07	4.6594e+07	4.83966e+07	615325	1.20463e+06	1.10317e+06	4.1082e+07	6.64825e+07	959118	9.13915e+07	4.6594e+07	1.10317e+06	2.22461	0.700846	1.15019
Q99LF8	Pabpc4	Polyadenylate-binding protein OS=Mus musculus OX=10090 GN=Pabpc4 PE=2 SV=1	14	1	6	0	44	1	4			5	2	6	12			17	9	660	72.2	9.38	116509	200023	82863.7	841096	907947	575525	5.98807e+06	3.54657e+06	4.03497e+06	1.05373e+06	248692	87883.1	582454	458983	481563	2.3534e+06	1.59088e+06	2.992e+06	116509	841096	4.03497e+06	248692	481563	2.3534e+06	2.13453	0.572542	0.583251
Q62150	Rnps1	RNA-binding protein with serine-rich domain 1 OS=Mus musculus OX=10090 GN=Rnps1 PE=2 SV=1	18	5	5	0	44	2	3			3	3	8	11			9	16	365	40.9	10.81	1.07162e+07	1.20345e+07	5.08891e+06	1.41601e+06	1.35473e+06	2.70555e+06	1.4247e+07	1.45665e+07	1.44346e+07	4.11132e+07	4.10251e+07	4.74132e+07	2.98814e+06	7.08111e+06	696865	3.38287e+07	3.42081e+07	3.51971e+07	1.07162e+07	1.41601e+06	1.44346e+07	4.11132e+07	2.98814e+06	3.42081e+07	3.83653	2.11025	2.36987
Q8C2Q8	Atp5c1	ATP synthase subunit gamma OS=Mus musculus OX=10090 GN=Atp5c1 PE=1 SV=1	27	6	6	0	44			1	1	6	5			1	1	28	14	274	30.2	8.84	8.39e+06	524321	1.2294e+06	2.07478e+07	1.95652e+07	1.80267e+07	3.19777e+07	3.10159e+07	3.1713e+07	599903	803019	1.4708e+06	1.51992e+07	1.37061e+07	3.3581e+06	2.08372e+07	1.91332e+07	2.01849e+07	1.2294e+06	1.95652e+07	3.1713e+07	803019	1.37061e+07	2.01849e+07	0.653178	0.700532	0.636486
O88441	Mtx2	Metaxin-2 OS=Mus musculus OX=10090 GN=Mtx2 PE=1 SV=1	31	4	4	0	44	2	1			4	4	4	4			20	16	263	29.7	5.63	4.72441e+06	5.2316e+06	4.36895e+06	1.02848e+06	650743	479675	1.96485e+07	2.10226e+07	2.11535e+07	593581	909875	225588	1.11763e+06	1.23262e+06	502186	1.43432e+07	1.50342e+07	7.51112e+06	4.72441e+06	650743	2.10226e+07	593581	1.11763e+06	1.43432e+07	0.125641	1.71747	0.682276
Q5SSI6	Utp18	U3 small nucleolar RNA-associated protein 18 homolog OS=Mus musculus OX=10090 GN=Utp18 PE=1 SV=1	29	9	9	0	44	2	3			1	9	3	4			3	34	552	61.2	8.78	1.0019e+07	1.12955e+07	1.13797e+07	9.76395e+06	9.63697e+06	9.85839e+06	3.22078e+06	3.57182e+06	3.14509e+06	1.4852e+07	1.61421e+07	1.58943e+07	1.17622e+07	1.22644e+07	1.12457e+07	1.24971e+07	1.35276e+07	1.35775e+07	1.12955e+07	9.76395e+06	3.22078e+06	1.58943e+07	1.17622e+07	1.35276e+07	1.40713	1.20466	4.2001
Q9CRB9	Chchd3	MICOS complex subunit Mic19 OS=Mus musculus OX=10090 GN=Chchd3 PE=1 SV=1	37	6	6	0	43	1	1			5	4	1	1			28	13	227	26.3	8.37	6.20926e+06	6.60962e+06	7.4394e+06	5.87561e+06	9.13541e+06	4.82647e+06	2.64826e+07	2.83984e+07	2.87674e+07	6.49083e+06	4.49352e+06	6.09015e+06	4.11961e+06	6.02445e+06	5.56179e+06	1.11815e+07	1.21206e+07	1.47616e+07	6.60962e+06	5.87561e+06	2.83984e+07	6.09015e+06	5.56179e+06	1.21206e+07	0.921407	0.946588	0.426806
D3Z1M1	Gnb2	Guanine nucleotide binding protein (G protein), beta 2 (Fragment) OS=Mus musculus OX=10090 GN=Gnb2 PE=1 SV=1	30	4	6	1	43	3	1			3	5	10	6			17	10	227	25	7.34	9.9128e+06	1.07536e+07	1.07947e+07	1.09161e+07	7.76362e+06	5.26426e+06	1.26548e+07	1.30563e+07	1.45675e+07	1.58062e+07	1.41043e+07	1.4754e+07	441338	5.11932e+06	5.4339e+06	1.57835e+07	1.57245e+07	1.08626e+07	1.07536e+07	7.76362e+06	1.30563e+07	1.4754e+07	5.11932e+06	1.57245e+07	1.372	0.659398	1.20436
C5H0E8	Gm9392	small monomeric GTPase OS=Mus musculus OX=10090 GN=Gm9392 PE=2 SV=1	31	2	6	4	42			1		5	5			2		23	17	184	21	6.67	4.45641e+06	4.28768e+06	3.94713e+06	329010	2.16082e+06	603944	1.66346e+07	1.82168e+07	1.75955e+07	9.29571e+06	9.59478e+06	9.06448e+06	781316	603636	1.15151e+06	8.75962e+06	8.56301e+06	7.30922e+06	4.28768e+06	603944	1.75955e+07	9.29571e+06	781316	8.56301e+06	2.168	1.29369	0.486658
Q4VA29	Rtraf	RNA transcription, translation and transport factor protein OS=Mus musculus OX=10090 GN=Rtraf PE=1 SV=1	43	7	7	0	42	1	6			3	4	1	16			7	18	244	28.1	6.89	4.57227e+07	4.84107e+07	6.55165e+07	606298	902738	701476	1.72544e+07	1.79418e+07	1.92256e+07	3.72042e+07	2.4294e+07	3.46239e+07	325945	659467	908382	2.04065e+07	2.27783e+07	1.05532e+07	4.84107e+07	701476	1.79418e+07	3.46239e+07	659467	2.04065e+07	0.715213	0.940113	1.13737
A0A0R4J008	Hdac2	Histone deacetylase 2 OS=Mus musculus OX=10090 GN=Hdac2 PE=1 SV=1	19	3	6	3	42	2	4			1	4	2	18			6	16	488	55.3	5.91	9.44288e+06	9.39153e+06	1.42297e+07	2.56783e+06	2.44146e+06	2.72683e+06	5.7409e+06	4.56456e+06	4.20258e+06	3.33265e+07	2.98163e+07	3.13327e+07	725048	169646	398588	1.07258e+07	1.33249e+07	1.2413e+07	9.44288e+06	2.56783e+06	4.56456e+06	3.13327e+07	398588	1.2413e+07	3.31813	0.155223	2.71943
Q4FK57	Ero1a	Ero1l protein OS=Mus musculus OX=10090 GN=Ero1a PE=1 SV=1	29	11	11	0	42				6	3	7				16	6	20	464	54.1	6.54	3.19166e+06	2.28268e+06	2.21366e+06	3.03867e+06	3.42182e+06	3.13293e+06	3.81554e+06	3.22565e+06	3.3667e+06	837064	492190	1.97279e+06	5.67747e+07	2.17914e+07	2.19619e+07	6.19343e+06	6.00983e+06	4.34041e+06	2.28268e+06	3.13293e+06	3.3667e+06	837064	2.19619e+07	6.00983e+06	0.366703	7.01005	1.78508
Q3UZI0	Hnrnpr	RRM domain-containing protein (Fragment) OS=Mus musculus OX=10090 GN=Hnrnpr PE=2 SV=1	20	6	9	3	41	2	6			3	4	5	18			9	9	604	67.6	8.9	2.01565e+07	1.90589e+07	1.788e+07	1.50975e+07	2.04532e+07	1.72643e+07	1.1021e+07	1.11001e+07	1.04819e+07	6.12586e+07	6.36511e+07	6.06636e+07	1.59505e+07	1.85428e+07	2.39998e+07	9.34872e+06	1.25868e+07	1.66974e+07	1.90589e+07	1.72643e+07	1.1021e+07	6.12586e+07	1.85428e+07	1.25868e+07	3.21417	1.07405	1.14207
Q9WUM5	Suclg1	Succinate--CoA ligase [ADP/GDP-forming] subunit alpha, mitochondrial OS=Mus musculus OX=10090 GN=Suclg1 PE=1 SV=4	21	5	5	0	41		2			3	5		5			16	20	346	36.1	9.39	6.43392e+06	5.23694e+06	5.22183e+06	1.25853e+06	3.0512e+06	3.36068e+06	2.07538e+07	2.10848e+07	2.21158e+07	1.4069e+07	1.35782e+07	1.26096e+07	496159	1.32076e+06	451836	3.12685e+07	3.15693e+07	3.54493e+07	5.23694e+06	3.0512e+06	2.10848e+07	1.35782e+07	496159	3.15693e+07	2.59278	0.162611	1.49726
P47915	Rpl29	Large ribosomal subunit protein eL29 OS=Mus musculus OX=10090 GN=Rpl29 PE=1 SV=2	19	3	3	0	41	2		1	1	1	3	12		6	4	6	13	160	17.6	11.84	2.42545e+07	2.37694e+07	1.51503e+07	1.37912e+07	1.4309e+07	1.47788e+07	4.98645e+06	5.44761e+06	4.65909e+06	1.64862e+06	3.74189e+06	955676	1.30244e+07	1.39185e+07	1.63095e+07	1.46446e+07	9.92154e+06	1.72855e+07	2.37694e+07	1.4309e+07	4.98645e+06	1.64862e+06	1.39185e+07	1.46446e+07	0.0693591	0.972706	2.93689
Q3U7Z6	Pgam1	Phosphoglycerate mutase OS=Mus musculus OX=10090 GN=Pgam1 PE=1 SV=1	33	7	7	0	41	1	1	2	1	3	6	1	1	4	3	12	20	254	28.8	7.18	961552	880357	672459	1.12945e+07	1.71737e+07	1.86449e+07	1.58973e+07	1.55943e+07	1.48806e+07	7.65102e+06	1.22216e+06	1.07047e+07	1.62447e+07	1.59822e+07	6.27878e+06	1.9316e+07	2.05779e+07	1.28065e+07	880357	1.71737e+07	1.55943e+07	7.65102e+06	1.59822e+07	1.9316e+07	8.69082	0.930619	1.23866
A8IP69	Ywhag	14-3-3 protein gamma subtype OS=Mus musculus OX=10090 GN=Ywhag PE=1 SV=1	21	2	4	0	41	1	1	1	1	3	4	1	2	2	3	13	20	247	28.3	4.89	928558	734543	580253	1.06161e+06	1.4056e+07	833179	3.12839e+06	3.65518e+06	4.14531e+06	197494	1.24433e+06	883031	836315	732713	774227	2.55286e+06	2.46133e+06	2.47284e+06	734543	1.06161e+06	3.65518e+06	883031	774227	2.47284e+06	1.20215	0.729297	0.676531
P19783	Cox4i1	Cytochrome c oxidase subunit 4 isoform 1, mitochondrial OS=Mus musculus OX=10090 GN=Cox4i1 PE=1 SV=2	36	6	6	0	40	1				6	2	6				28	6	169	19.5	9.23	504948	9.09588e+06	8.22951e+06	7.84058e+06	7.41149e+06	6.09478e+06	5.02768e+07	5.15464e+07	5.01186e+07	4.29898e+06	4.70442e+06	4.1371e+06	1.1841e+07	9.60676e+06	1.07587e+07	1.02544e+07	1.12809e+07	1.21822e+07	8.22951e+06	7.41149e+06	5.02768e+07	4.29898e+06	1.07587e+07	1.12809e+07	0.522386	1.45162	0.224376
Q60737	Csnk2a1	Casein kinase II subunit alpha OS=Mus musculus OX=10090 GN=Csnk2a1 PE=1 SV=2	27	6	6	0	40		1			4	6		2			11	27	391	45.1	7.74	487827	459736	443334	553735	1.15393e+06	604155	1.12875e+07	1.1122e+07	1.06826e+07	590280	1.20347e+06	769897	566719	643773	884886	2.88808e+07	2.97088e+07	2.62341e+07	459736	604155	1.1122e+07	769897	643773	2.88808e+07	1.67465	1.06558	2.59671
Q9CZU5	Farsb	Phenylalanine--tRNA ligase beta subunit OS=Mus musculus OX=10090 GN=Farsb PE=2 SV=1	11	6	6	0	40	2				4	4	3				15	22	589	65.6	7.11	6.76722e+06	6.82852e+06	7.28914e+06	767332	477255	1.0005e+06	4.55018e+06	5.76458e+06	5.79807e+06	2.84031e+06	4.1529e+06	2.58804e+06	673221	701779	618018	7.87214e+06	7.47719e+06	8.25993e+06	6.82852e+06	767332	5.76458e+06	2.84031e+06	673221	7.87214e+06	0.415947	0.877353	1.3656
Q91VB8	Hba-a1	Alpha globin 1 OS=Mus musculus OX=10090 GN=Hba-a1 PE=1 SV=1	11	1	1	0	40	1	1	1	1	1	1	2	8	2	10	6	12	142	15.1	8.22	28824705	2.60167e+07	2.87193e+07	1.18643e+08	1.30492e+08	1.2712e+08	1.45649e+07	1.56589e+07	1.3849e+07	6.14323e+07	5.78233e+07	5.88365e+07	4.77541e+08	4.01681e+08	3.70386e+08	3.85397e+07	3.45313e+07	4.23521e+07	2.87193e+07	1.2712e+08	1.45649e+07	5.88365e+07	4.01681e+08	3.85397e+07	2.04867	3.15986	2.64607
Q8BTI8	Srrm2	Serine/arginine repetitive matrix protein 2 OS=Mus musculus OX=10090 GN=Srrm2 PE=1 SV=3	5	9	9	0	40		3				8		3				37	2703	294.7	12.03	5.67674e+06	4.5105e+06	7.22074e+06	791003	2.92445e+06	696164	2.95517e+06	3.12906e+06	1.9879e+06	1.31671e+07	1.21486e+07	1.71381e+07	7.49041e+06	5.06801e+06	8.40759e+06	1.01954e+07	9.32742e+06	1.11164e+07	5.67674e+06	791003	2.95517e+06	1.31671e+07	7.49041e+06	1.01954e+07	2.31949	9.46951	3.45004
A0A0R4J0Z1	Pdia4	Protein disulfide-isomerase A4 OS=Mus musculus OX=10090 GN=Pdia4 PE=1 SV=1	21	10	10	0	40			1	10	1	1			1	35	2	2	641	72.3	5.22	7.03989e+06	546358	826340	2.75483e+07	3.12395e+07	3.30037e+07	2.59725e+06	3.06322e+06	3.34754e+06	3.86272e+06	4.99463e+06	1.08442e+06	9.55517e+07	6.32989e+07	1.0087e+08	3.4357e+06	3.51962e+06	4.2007e+06	826340	3.12395e+07	3.06322e+06	3.86272e+06	9.55517e+07	3.51962e+06	4.67449	3.05868	1.14899
O09106	Hdac1	Histone deacetylase 1 OS=Mus musculus OX=10090 GN=Hdac1 PE=1 SV=1	15	2	5	0	40	1	3			2	4	1	15			11	13	482	55	5.48	697644	593686	357851	797679	846702	987885	4.37416e+06	3.90661e+06	4.1805e+06	557823	978926	600492	1.03109e+06	816155	632629	6.48737e+06	6.92466e+06	6.96633e+06	593686	846702	4.1805e+06	600492	816155	6.92466e+06	1.01146	0.963922	1.65642
Q9DBH1	Ubtf	HMG box domain-containing protein OS=Mus musculus OX=10090 GN=Ubtf PE=2 SV=1	15	8	8	0	39		2			2	8		3			6	30	752	88.3	9.89	5.05319e+06	2.64286e+06	7.42596e+06	1.02822e+06	1.78132e+06	527953	6.97409e+06	6.40415e+06	5.29553e+06	1.00798e+07	1.25758e+07	1.27639e+07	874040	857806	1.11275e+06	1.57822e+07	1.47218e+07	1.58714e+07	5.05319e+06	1.02822e+06	6.40415e+06	1.25758e+07	874040	1.57822e+07	2.48869	0.850049	2.46438
E9Q1F5	Myo5c	Myosin VC OS=Mus musculus OX=10090 GN=Myo5c PE=1 SV=1	9	7	9	0	39	1				9	2	1				35	3	1742	202.6	7.59	2.81857e+06	382072	887185	627962	462652	539794	1.66723e+07	1.70394e+07	1.8935e+07	653647	449654	919330	761173	1.02169e+06	625576	1.9237e+06	1.83095e+06	1.89279e+06	887185	539794	1.70394e+07	653647	761173	1.89279e+06	0.736765	1.41012	0.111083
Q8CJF7	Ahctf1	Protein ELYS OS=Mus musculus OX=10090 GN=Ahctf1 PE=1 SV=1	7	10	10	0	39		1			2	10		1			9	29	2243	247.5	6.55	2.97693e+06	3.28981e+06	2.9025e+06	988793	486579	1.06955e+06	1.04688e+07	7.41428e+06	1.05301e+07	3.23021e+06	4.08111e+06	3.19021e+06	988316	503642	616477	1.12564e+07	1.26229e+07	1.22496e+07	2.97693e+06	988793	1.04688e+07	3.23021e+06	616477	1.22496e+07	1.08508	0.623464	1.17011
A0A087WSP0	Dst	Dystonin OS=Mus musculus OX=10090 GN=Dst PE=1 SV=1	5	12	15	2	39		1				15		1				38	5175	590.1	5.64	2.51616e+06	2.40547e+06	1.88131e+06	505940	1.09357e+06	835954	1.5228e+06	1.60608e+06	1.33475e+06	4.46218e+06	3.48902e+06	4.24495e+06	808920	537336	796936	8.32826e+06	8.41183e+06	9.75521e+06	2.40547e+06	835954	1.5228e+06	4.24495e+06	796936	8.41183e+06	1.76471	0.953325	5.52394
Q3TGR2	Fgb	Fibrinogen C-terminal domain-containing protein OS=Mus musculus OX=10090 GN=Fgb PE=1 SV=1	6	4	4	0	39	1	2	1	2	3	4	3	8	1	3	14	10	481	54.7	7.08	1.04519e+07	8.8622e+06	8.99979e+06	2.04376e+07	2.64448e+07	2.50911e+07	2.56154e+07	2.07661e+07	2.28318e+07	1.601e+07	1.48428e+07	1.55066e+07	3.47301e+07	3.46672e+07	3.22337e+07	2.37649e+07	2.42242e+07	2.81843e+07	8.99979e+06	2.50911e+07	2.28318e+07	1.55066e+07	3.46672e+07	2.42242e+07	1.723	1.38165	1.06099
Q3UBE4	Sdcbp	PDZ domain-containing protein OS=Mus musculus OX=10090 GN=Sdcbp PE=2 SV=1	33	6	6	0	38		5				4		23				15	299	32.4	7.49	6.73135e+06	6.4624e+06	6.64661e+06	763264	1.14658e+06	511720	2.13826e+06	3.09695e+06	2.61755e+06	6.5772e+07	7.20465e+07	7.42971e+07	1.31875e+06	878803	2.78897e+06	1.00355e+07	1.06681e+07	1.06542e+07	6.64661e+06	763264	2.61755e+06	7.20465e+07	1.31875e+06	1.06542e+07	10.8396	1.72778	4.07029
P62315	Snrpd1	Small nuclear ribonucleoprotein Sm D1 OS=Mus musculus OX=10090 GN=Snrpd1 PE=1 SV=1	28	2	2	0	38	2	2			2	2	5	19			9	5	119	13.3	11.56	2.08718e+07	1.50057e+07	2.93447e+07	760878	391456	739740	1.18937e+07	1.25479e+07	1.27778e+07	7.60859e+07	9.80104e+07	8.75631e+07	1.15898e+06	862515	593845	1.20361e+07	1.30976e+07	1.11288e+07	2.08718e+07	739740	1.25479e+07	8.75631e+07	862515	1.20361e+07	4.19528	1.16597	0.959206
Q99JY0	Hadhb	Trifunctional enzyme subunit beta, mitochondrial OS=Mus musculus OX=10090 GN=Hadhb PE=1 SV=1	25	9	9	0	38	1	3		1	3	8	2	3		4	7	22	475	51.4	9.38	1.15486e+07	1.282e+07	1.02841e+07	1.15037e+07	8.96802e+06	1.19717e+07	7.93294e+06	9.45037e+06	9.36625e+06	1.07025e+07	1.40758e+07	1.29825e+07	2.46766e+07	2.76118e+07	3.24877e+07	1.69581e+07	2.0365e+07	1.43913e+07	1.15486e+07	1.15037e+07	9.36625e+06	1.29825e+07	2.76118e+07	1.69581e+07	1.12416	2.40025	1.81055
Q3THE2	Myl12b	Myosin regulatory light chain 12B OS=Mus musculus OX=10090 GN=Myl12b PE=1 SV=2	44	1	6	5	38	1				6	1	1				34	3	172	19.8	4.84	3.32659e+06	3.19002e+06	2.49874e+06	483642	804066	1.27656e+06	2.59292e+07	2.46524e+07	2.53775e+07	766157	1.16428e+06	2.16923e+06	468114	503407	549544	8.43248e+06	7.4747e+06	6.07479e+06	3.19002e+06	804066	2.53775e+07	1.16428e+06	503407	7.4747e+06	0.364974	0.626077	0.29454
G5E870	Trip12	E3 ubiquitin-protein ligase TRIP12 OS=Mus musculus OX=10090 GN=Trip12 PE=1 SV=1	7	10	10	0	38	1				4	10	1				7	30	2025	224	8.35	1.35026e+06	560680	656485	895606	687125	444576	4.30136e+06	5.0252e+06	4.24183e+06	945888	626888	833856	1.01703e+06	1.29321e+06	662256	1.1148e+07	1.13745e+07	7.23559e+06	656485	687125	4.30136e+06	833856	1.01703e+06	1.1148e+07	1.27018	1.48012	2.59173
Q9D903	Ebna1bp2	Probable rRNA-processing protein EBP2 OS=Mus musculus OX=10090 GN=Ebna1bp2 PE=2 SV=1	21	5	5	0	38	3	3				4	6	13				19	306	34.7	10.08	1.87775e+07	1.67262e+07	1.62455e+07	806244	1.06935e+06	634843	3.16727e+06	3.32574e+06	2.57915e+06	3.50544e+07	3.38579e+07	3.77383e+07	642693	678681	2.31971e+06	2.0995e+07	1.99945e+07	2.47332e+07	1.67262e+07	806244	3.16727e+06	3.50544e+07	678681	2.0995e+07	2.09579	0.841781	6.62874
Q8R5K4	Nol6	Nucleolar protein 6 OS=Mus musculus OX=10090 GN=Nol6 PE=2 SV=2	12	8	9	1	38		2			1	8		2			4	32	1152	129.1	6.79	299317	610559	522724	6.08136e+06	7.15592e+06	6.32266e+06	4.67161e+06	2.97245e+06	4.06125e+06	1.81559e+06	1.1011e+06	319005	997794	691926	800297	1.34856e+07	1.37001e+07	1.05834e+07	522724	6.32266e+06	4.06125e+06	1.1011e+06	800297	1.34856e+07	2.10646	0.126576	3.32056
P62259	Ywhae	14-3-3 protein epsilon OS=Mus musculus OX=10090 GN=Ywhae PE=1 SV=1	21	2	4	0	38	1	1	1	1	4	3	1	2	2	3	16	14	255	29.2	4.74	940408	273474	1.23198e+06	1.12521e+06	159386	1.21036e+06	4.77694e+06	4.68247e+06	4.50319e+06	495453	1.21183e+06	993671	726886	674389	496071	2.94809e+06	2.61729e+06	3.42143e+06	940408	1.12521e+06	4.68247e+06	993671	674389	2.94809e+06	1.05664	0.599344	0.629602
Q8BG81	Poldip3	Polymerase delta-interacting protein 3 OS=Mus musculus OX=10090 GN=Poldip3 PE=1 SV=1	26	7	7	0	37		2				6		5				32	420	46.1	10.05	3.52476e+06	3.30375e+06	3.66683e+06	1.91867e+06	797847	706332	2.70619e+06	2.8851e+06	2.33088e+06	9.99594e+06	9.62421e+06	1.248e+07	810032	935355	404210	1.56077e+07	1.58043e+07	1.97026e+07	3.52476e+06	797847	2.70619e+06	9.99594e+06	810032	1.58043e+07	2.83592	1.01527	5.84007
O35640	Anxa8	Annexin A8 OS=Mus musculus OX=10090 GN=Anxa8 PE=1 SV=2	35	10	10	0	37			1		9	1			1		33	3	327	36.7	5.94	654978	996878	737513	665984	985174	790196	2.03957e+07	1.97861e+07	2.03849e+07	1.15374e+06	687138	877730	895363	1.11984e+06	461143	2.32419e+06	3.8863e+06	2.78481e+06	737513	790196	2.03849e+07	877730	895363	2.78481e+06	1.19012	1.13309	0.136611
Q9EQ61	Pes1	Pescadillo homolog OS=Mus musculus OX=10090 GN=Pes1 PE=1 SV=1	19	9	9	0	37	1	3				8	1	5				31	584	67.8	6.84	1.37348e+06	1.30903e+06	579797	1.1077e+06	801085	657803	7.0913e+06	6.03851e+06	5.91044e+06	1.22355e+06	624306	991888	1.11105e+06	1.15219e+06	648442	1.61022e+07	1.84653e+07	2.11177e+07	1.30903e+06	801085	6.03851e+06	991888	1.11105e+06	1.84653e+07	0.757727	1.38693	3.05792
Q62468	Vil1	Villin-1 OS=Mus musculus OX=10090 GN=Vil1 PE=1 SV=3	23	12	12	0	37	1				12		1				36		827	92.7	6.04	1.14183e+06	1.21088e+06	653624	755060	1.15722e+06	1.08428e+06	1.71418e+07	1.35253e+07	1.71024e+07	906934	843229	1.11274e+06	4.79508e+06	9.03846e+06	8.71627e+06	980452	457560	876262	1.14183e+06	1.08428e+06	1.71024e+07	906934	8.71627e+06	876262	0.794283	8.03874	0.0512363
P50580	Pa2g4	Proliferation-associated protein 2G4 OS=Mus musculus OX=10090 GN=Pa2g4 PE=1 SV=3	26	8	8	0	37	6	6			2	1	21	13			2	1	394	43.7	6.86	24072578	2.54928e+07	2.75033e+07	2.2899e+06	2.79097e+06	1.22404e+06	4.07665e+06	4.96523e+06	5.59567e+06	2.96151e+07	3.06128e+07	3.13972e+07	201864	731537	808354	5.83951e+06	8.82915e+06	7.59333e+06	2.54928e+07	2.2899e+06	4.96523e+06	3.06128e+07	731537	7.59333e+06	1.20084	0.319463	1.5293
D3YZ09	Gar1	H/ACA ribonucleoprotein complex subunit (Fragment) OS=Mus musculus OX=10090 GN=Gar1 PE=1 SV=1	24	5	5	0	37	2	1			1	5	5	1			5	26	198	20.4	10.14	6.40599e+06	7.56379e+06	7.80382e+06	784805	846481	1.16034e+06	1.48512e+07	1.36527e+07	1.42557e+07	3.79518e+06	3.90029e+06	5.90473e+06	970121	498915	1.10811e+06	3.25454e+07	3.2812e+07	2.85126e+07	7.56379e+06	846481	1.42557e+07	3.90029e+06	970121	3.25454e+07	0.515653	1.14606	2.28297
Q3UX80	Snrpf	Sm protein F OS=Mus musculus OX=10090 GN=Snrpf PE=2 SV=1	41	2	2	0	37	2	2			1	1	7	17			7	6	86	9.7	4.67	1.14754e+07	2.28127e+07	2.75182e+07	503939	759960	1.01082e+06	1.27927e+07	1.29722e+07	1.28919e+07	5.44486e+07	7.27756e+07	5.77816e+07	502828	290452	330984	1.09042e+07	9.36154e+06	3.98583e+06	2.28127e+07	759960	1.28919e+07	5.77816e+07	330984	9.36154e+06	2.53287	0.435529	0.726159
Q9ERG0	Lima1	LIM domain and actin-binding protein 1 OS=Mus musculus OX=10090 GN=Lima1 PE=1 SV=3	12	7	7	0	37	1				6	3	6				23	8	753	84	6.6	9.3864e+06	1.08866e+07	1.23716e+07	410987	2.13163e+06	809807	2.10336e+07	2.05504e+07	2.15348e+07	4.61517e+06	5.10566e+06	3.51172e+06	660970	1.12848e+06	838255	9.28563e+06	8.92336e+06	1.13344e+07	1.08866e+07	809807	2.10336e+07	4.61517e+06	838255	9.28563e+06	0.423931	1.03513	0.441466
G3X963	Atad2	ATPase family, AAA domain containing 2 OS=Mus musculus OX=10090 GN=Atad2 PE=1 SV=1	12	10	10	0	37	1	1				10	1	2				34	1364	155.2	7.2	1.81938e+07	1.80963e+07	1.56015e+07	932220	2.97464e+07	2.36947e+07	2.52098e+06	2.49642e+06	2.64961e+06	1.86284e+07	1.51666e+07	1.51216e+07	791933	1.42228e+08	9.91658e+07	1.69075e+07	1.79605e+07	1.72617e+07	1.80963e+07	2.36947e+07	2.52098e+06	1.51666e+07	9.91658e+07	1.72617e+07	0.838104	4.18515	6.84722
Q9CPQ3	Tomm22	Mitochondrial import receptor subunit TOM22 homolog OS=Mus musculus OX=10090 GN=Tomm22 PE=1 SV=3	66	5	5	0	37	4	1			3	3	6	1			16	14	142	15.5	4.34	1.42391e+07	1.63382e+07	1.83093e+07	632808	877203	555550	2.87079e+07	3.03483e+07	2.78412e+07	1.23283e+07	1.24049e+07	8.76918e+06	656706	367401	1.18447e+06	2.9441e+07	2.9278e+07	1.32899e+07	1.63382e+07	632808	2.87079e+07	1.23283e+07	656706	2.9278e+07	0.754572	1.03776	1.01986
Q921N6	Ddx27	Probable ATP-dependent RNA helicase DDX27 OS=Mus musculus OX=10090 GN=Ddx27 PE=1 SV=3	7	5	5	0	37	2	1	1			5	4	3	3			27	760	85.9	9.25	4.40496e+06	4.08925e+06	3.70877e+06	320685	948111	676562	3.90329e+06	3.43404e+06	3.35797e+06	9.61471e+06	6.98445e+06	6.82822e+06	970753	1.12393e+06	977259	1.33565e+07	1.38676e+07	1.63403e+07	4.08925e+06	676562	3.43404e+06	6.98445e+06	977259	1.38676e+07	1.708	1.44445	4.03827
Q641N9	Kpna2	Importin subunit alpha OS=Mus musculus OX=10090 GN=Kpna2 PE=2 SV=1	20	5	5	0	36	4	3		1		3	10	6		1		19	441	47.9	5.39	8.0322e+06	8.87964e+06	8.43611e+06	4.06953e+06	3.89829e+06	5.55842e+06	903920	1.30918e+06	1.15127e+06	1.38355e+07	1.49387e+07	1.4342e+07	921599	590851	762184	7.60727e+06	7.36823e+06	3.37175e+06	8.43611e+06	4.06953e+06	1.15127e+06	1.4342e+07	762184	7.36823e+06	1.70008	0.187291	6.4001
E9Q8F0	Rbm39	RNA binding motif protein 39 OS=Mus musculus OX=10090 GN=Rbm39 PE=1 SV=1	10	3	3	0	36	3	1			2	3	8	3			11	14	415	47	10.52	1.38739e+07	1.63527e+07	1.55412e+07	968100	634145	572289	1.10089e+07	1.14147e+07	1.16099e+07	1.94651e+07	1.92424e+07	2.26811e+07	782674	511303	450905	1.80688e+07	1.76045e+07	1.33713e+07	1.55412e+07	634145	1.14147e+07	1.94651e+07	511303	1.76045e+07	1.25248	0.806287	1.54226
Q6IRT4	Eif3f	Eukaryotic translation initiation factor 3 subunit F OS=Mus musculus OX=10090 GN=Eif3f PE=2 SV=1	14	3	3	0	36	1	2			2	2	3	7			13	13	360	37.9	5.58	743255	2.66722e+06	868411	848624	1.0523e+06	528441	4.38055e+06	4.96377e+06	4.68304e+06	3.93314e+06	7.70699e+06	2.82935e+06	1.27316e+06	504903	568322	6.2101e+06	5.29116e+06	3.92968e+06	868411	848624	4.68304e+06	3.93314e+06	568322	5.29116e+06	4.52912	0.669698	1.12985
Q99LT0	Dpy30	Protein dpy-30 homolog OS=Mus musculus OX=10090 GN=Dpy30 PE=1 SV=1	36	2	2	0	36	2	2			2	2	7	12			12	5	99	11.2	4.88	1.5798e+06	1.87239e+06	1.25839e+06	825634	662489	190559	3.3766e+06	3.24054e+06	3.16001e+06	1.04275e+07	1.11349e+07	1.07341e+07	747521	653942	264683	2.90201e+06	2.75658e+06	1.63284e+06	1.5798e+06	662489	3.24054e+06	1.07341e+07	653942	2.75658e+06	6.7946	0.987099	0.850653
G3X9T7	Lgals9	Galectin OS=Mus musculus OX=10090 GN=Lgals9 PE=1 SV=1	17	5	5	0	36	4	2			2	4	9	3			12	12	353	40	9.31	1.71211e+07	1.97197e+07	2.36825e+07	1.2193e+06	971310	442161	3.50507e+07	3.09645e+07	3.5997e+07	1.3063e+07	1.71862e+07	1.36419e+07	6.3945e+06	4.22973e+06	2.84878e+06	2.09924e+07	2.09825e+07	2.20772e+07	1.97197e+07	971310	3.50507e+07	1.36419e+07	4.22973e+06	2.09924e+07	0.691792	4.35466	0.598915
Q99L45	Eif2s2	Eukaryotic translation initiation factor 2 subunit 2 OS=Mus musculus OX=10090 GN=Eif2s2 PE=1 SV=1	18	6	6	0	36	2	2		1	2	6	5	4		1	6	20	331	38.1	5.8	9.84119e+06	1.17462e+07	9.91226e+06	769310	678477	1.0181e+06	6.87039e+06	8.05786e+06	6.73665e+06	8.4404e+06	7.79544e+06	7.72375e+06	1.0752e+06	652119	1.04163e+06	6.19753e+07	4.8495e+07	7.82446e+07	9.91226e+06	769310	6.87039e+06	7.79544e+06	1.04163e+06	6.19753e+07	0.786444	1.35398	9.02063
Q80U76	Rrs1	Ribosome biogenesis regulatory protein (Fragment) OS=Mus musculus OX=10090 GN=Rrs1 PE=2 SV=2	18	5	5	0	35	1	3				4	2	12				21	373	42.3	10.87	11342010	7.54904e+06	1.0261e+07	4.62432e+07	4.30909e+07	4.47996e+07	936748	1.15217e+06	879345	2.95773e+07	3.04071e+07	2.30138e+07	3.07485e+06	367441	411870	1.63602e+07	1.78384e+07	1.46639e+07	1.0261e+07	4.47996e+07	936748	2.95773e+07	411870	1.63602e+07	2.88251	0.0091936	17.4649
G3X926	Rpf2	Ribosome production factor 2 homolog OS=Mus musculus OX=10090 GN=Rpf2 PE=1 SV=1	29	7	7	0	35	3	4		1	3	5	3	8		1	5	18	273	31.5	9.98	9.73795e+06	9.46689e+06	7.32678e+06	1.58159e+07	1.51225e+07	1.77492e+07	4.7917e+06	5.43818e+06	5.60921e+06	2.21232e+07	2.99311e+07	2.3564e+07	5.46852e+06	856252	5.39133e+06	1.30007e+07	1.29166e+07	9.32589e+06	9.46689e+06	1.58159e+07	5.43818e+06	2.3564e+07	5.39133e+06	1.29166e+07	2.48909	0.340881	2.37517
Q3TR40	Thbs1	Thrombospondin-1 OS=Mus musculus OX=10090 GN=Thbs1 PE=2 SV=1	5	5	5	0	35	1	1	2	5			6	3	9	17			1170	129.5	4.94	7.60803e+06	6.7104e+06	7.7971e+06	3.33522e+07	4.02235e+07	4.2724e+07	1.00544e+06	1.19059e+06	666345	5.05591e+06	4.57962e+06	6.61068e+06	7.64728e+07	8.34712e+07	8.26842e+07	1.00047e+06	723220	782151	7.60803e+06	4.02235e+07	1.00544e+06	5.05591e+06	8.26842e+07	782151	0.66455	2.05562	0.777923
Q3TSG8	Trap1	Heat shock protein 75 kDa, mitochondrial OS=Mus musculus OX=10090 GN=Trap1 PE=2 SV=1	7	2	3	0	35	1	1	1	1	3	1	6	6	6	1	10	6	706	80.1	6.81	1.11803e+06	320608	164587	1.16303e+06	481286	561755	3.84919e+06	4.12757e+06	4.97083e+06	1.0178e+06	844278	537362	862974	1.25813e+06	648411	2.34782e+06	2.674e+06	1.99266e+06	320608	561755	4.12757e+06	844278	862974	2.34782e+06	2.63337	1.53621	0.568813
Q4FJX7	Tinagl1	Lcn7 protein OS=Mus musculus OX=10090 GN=Tinagl1 PE=2 SV=1	22	7	7	0	35	1				6	1	2				31	2	415	46.8	6.47	6.0779e+06	6.18438e+06	7.06204e+06	782226	700290	859326	2.61053e+07	2.28809e+07	2.35897e+07	1.00137e+06	777053	1.34445e+06	433407	1.00051e+06	3.3079e+06	8.89403e+06	8.87547e+06	1.14226e+07	6.18438e+06	782226	2.35897e+07	1.00137e+06	1.00051e+06	8.89403e+06	0.161919	1.27905	0.37703
P17809	Slc2a1	Solute carrier family 2, facilitated glucose transporter member 1 OS=Mus musculus OX=10090 GN=Slc2a1 PE=1 SV=4	9	3	3	0	35		1	2	1	3	3		1	5	1	13	15	492	53.9	8.87	909214	773491	763173	1.34774e+07	1.11396e+07	1.13406e+07	1.41123e+07	1.34937e+07	1.40546e+07	618408	718992	759491	1.44813e+07	1.12698e+07	1.23182e+07	1.2243e+07	1.30435e+07	1.23398e+07	773491	1.13406e+07	1.40546e+07	718992	1.23182e+07	1.23398e+07	0.929542	1.0862	0.877994
Q3TAQ9	Wdr36	WD repeat domain 36 OS=Mus musculus OX=10090 GN=Wdr36 PE=1 SV=1	13	9	9	0	35	2	4			1	8	2	5			1	27	899	99.7	7.11	4.84659e+06	5.91189e+06	5.44527e+06	608090	600449	846259	3.90186e+06	4.62768e+06	3.84451e+06	1.43994e+07	1.9302e+07	1.73875e+07	769967	905866	1.09567e+06	1.03349e+07	1.21409e+07	9.8423e+06	5.44527e+06	608090	3.90186e+06	1.73875e+07	905866	1.03349e+07	3.19314	1.48969	2.6487
Q3U8B9	Rpl7l1	Ribosomal protein L7-like 1 (Fragment) OS=Mus musculus OX=10090 GN=Rpl7l1 PE=2 SV=1	28	4	4	0	35	1	1	1		1	4	5	5	2		4	19	230	26.7	10.9	5.35937e+06	2.02167e+06	6.40476e+06	1.13071e+07	8.94779e+06	817275	1.464e+07	1.41439e+07	1.43894e+07	1.0749e+07	1.2901e+07	1.07885e+07	1.01153e+06	950507	750824	1.48961e+07	1.53393e+07	8.80162e+06	5.35937e+06	8.94779e+06	1.43894e+07	1.07885e+07	950507	1.48961e+07	2.01302	0.106228	1.03522
Q99M87	Dnaja3	DnaJ homolog subfamily A member 3, mitochondrial OS=Mus musculus OX=10090 GN=Dnaja3 PE=1 SV=1	18	6	6	0	35		1			6	6		1			16	18	480	52.4	9.22	2.31054e+06	1.61946e+06	949543	499209	1.31308e+06	482989	8.86874e+06	9.12585e+06	9.96565e+06	1.15315e+07	3.19922e+06	2.36409e+06	802777	1.00458e+06	397837	9.29663e+06	8.80771e+06	6.51812e+06	1.61946e+06	499209	9.12585e+06	3.19922e+06	802777	8.80771e+06	1.97549	1.6081	0.965138
G3X956	Supt16	FACT complex subunit OS=Mus musculus OX=10090 GN=Supt16 PE=1 SV=1	9	5	5	0	35	1	2			3	4	1	9			9	16	1047	119.8	5.66	1.59381e+07	3.73087e+06	1.57427e+06	4.02709e+06	2.44073e+06	868459	5.05212e+06	5.74309e+06	4.87892e+06	3.01091e+07	2.70584e+07	2.78829e+07	1.30937e+07	1.20505e+06	2.30179e+06	1.28986e+07	1.32444e+07	1.28183e+07	3.73087e+06	2.44073e+06	5.05212e+06	2.78829e+07	2.30179e+06	1.28986e+07	7.47357	0.943074	2.5531
Q9CW03	Smc3	Structural maintenance of chromosomes protein 3 OS=Mus musculus OX=10090 GN=Smc3 PE=1 SV=2	14	12	12	0	35		6				8		16				19	1217	141.5	7.18	9.20762e+06	5.75172e+06	7.66238e+06	5.37253e+06	803756	1.25495e+06	2.87934e+06	3.38256e+06	3.07385e+06	1.76244e+07	2.12444e+07	1.57504e+07	538471	776289	715410	3.15548e+06	3.01304e+06	4.2579e+06	7.66238e+06	1.25495e+06	3.07385e+06	1.76244e+07	715410	3.15548e+06	2.30012	0.570069	1.02656
Q3U094	Arpc1b	Actin-related protein 2/3 complex subunit OS=Mus musculus OX=10090 GN=Arpc1b PE=2 SV=1	24	6	6	0	34	1				6	4	1				26	7	372	41	8.15	2.91781e+06	2.77109e+06	2.42678e+06	758017	918814	443071	1.83462e+07	1.88259e+07	1.40281e+07	1.71589e+06	2.85344e+06	2.05056e+06	529150	1.64951e+06	947596	7.73712e+06	7.23369e+06	8.4325e+06	2.77109e+06	758017	1.83462e+07	2.05056e+06	947596	7.73712e+06	0.739984	1.2501	0.421729
Q3UIC2	Cdh2	Cadherin domain-containing protein OS=Mus musculus OX=10090 GN=Cdh2 PE=2 SV=1	11	6	6	0	34	4	2	4	1		1	9	10	9	3		3	906	99.7	4.78	1.70526e+07	3.18171e+07	3.42702e+07	3.99859e+07	2.62469e+07	4.32875e+07	1.40355e+06	1.91638e+06	1.50605e+06	3.91345e+07	4.20363e+07	4.09298e+07	3.48118e+07	6.19977e+07	4.3389e+07	3.6678e+06	3.90309e+06	929716	3.18171e+07	3.99859e+07	1.50605e+06	4.09298e+07	4.3389e+07	3.6678e+06	1.28641	1.08511	2.43537
P62320	Snrpd3	Small nuclear ribonucleoprotein Sm D3 OS=Mus musculus OX=10090 GN=Snrpd3 PE=1 SV=1	32	3	3	0	34	1	3		1	2	2	3	13		1	8	9	126	13.9	10.32	1.14955e+07	1.52983e+07	1.01422e+07	8.60106e+06	1.15476e+07	9.34866e+06	1.18419e+07	1.22275e+07	1.21134e+07	5.56073e+07	5.51997e+07	5.53109e+07	1.7825e+07	1.94739e+07	2.37444e+07	1.30591e+07	1.22226e+07	1.48419e+07	1.14955e+07	9.34866e+06	1.21134e+07	5.53109e+07	1.94739e+07	1.30591e+07	4.81153	2.08307	1.07807
E9QAI5	Cad	CAD protein OS=Mus musculus OX=10090 GN=Cad PE=1 SV=1	6	9	9	0	34			2		5	5			3		20	11	2162	236.1	6.49	949030	594182	568182	428037	894024	1.05117e+06	8.69135e+06	9.42233e+06	8.60225e+06	869533	339076	777395	337686	663038	1.0965e+06	7.84156e+06	7.97998e+06	5.26052e+06	594182	894024	8.69135e+06	777395	663038	7.84156e+06	1.30835	0.741633	0.902226
A0A0R4J1Q0	Edc4	Enhancer of mRNA-decapping protein 4 OS=Mus musculus OX=10090 GN=Edc4 PE=1 SV=1	11	9	9	0	34	1				7	6	1				23	10	1390	150.6	5.68	4.5386e+06	1.96822e+06	2.71065e+06	970965	1.39966e+06	640879	1.04705e+07	1.62411e+07	1.54353e+07	2.68012e+07	2.54646e+07	3.49035e+07	1.08323e+06	1.04047e+06	800433	4.10564e+06	1.04329e+07	3.88342e+06	2.71065e+06	970965	1.54353e+07	2.68012e+07	1.04047e+06	4.10564e+06	9.88734	1.07158	0.265991
A0A0N4SV32	Serbp1	Serpine1 mRNA binding protein 1 OS=Mus musculus OX=10090 GN=Serbp1 PE=1 SV=1	19	5	5	0	34	3	4	1	4	1	1	4	7	3	12	5	3	362	39.6	8.47	5.07186e+06	9.56501e+06	1.69527e+07	9.79754e+06	4.17126e+06	544174	1.43158e+06	5.67699e+06	1.68839e+06	4.1553e+06	6.72868e+06	837426	1.41473e+07	2.50867e+07	6.88703e+06	2.64144e+06	2.55032e+06	791515	9.56501e+06	4.17126e+06	1.68839e+06	4.1553e+06	1.41473e+07	2.55032e+06	0.434427	3.39162	1.51051
Q99JI6	Rap1b	Ras-related protein Rap-1b OS=Mus musculus OX=10090 GN=Rap1b PE=1 SV=2	27	1	5	0	34			1		4	4			2		19	13	184	20.8	5.78	929256	33582.9	1.11277e+06	754645	538217	525394	7.51856e+06	8.03927e+06	7.76298e+06	1.08814e+06	468904	1.05439e+06	578888	939022	339201	4.59031e+06	5.82655e+06	6.23917e+06	929256	538217	7.76298e+06	1.05439e+06	578888	5.82655e+06	1.13466	1.07557	0.750556
Q9CV24	Eif2s1	Eukaryotic translation initiation factor 2 subunit 1 (Fragment) OS=Mus musculus OX=10090 GN=Eif2s1 PE=2 SV=1	38	5	5	0	34	1	4			2	4	5	11			7	11	152	17.1	4.48	1.57507e+07	1.72176e+07	1.47737e+07	3.77648e+06	1.92615e+07	2.59344e+07	3.95688e+06	4.2814e+06	5.32627e+06	2.8276e+07	2.66053e+07	2.67211e+07	3.80022e+07	3.21809e+07	924290	1.26806e+07	1.16156e+07	1.40203e+07	1.57507e+07	1.92615e+07	4.2814e+06	2.67211e+07	3.21809e+07	1.26806e+07	1.69651	1.67074	2.96178
Q8BFR5	Tufm	Elongation factor Tu, mitochondrial OS=Mus musculus OX=10090 GN=Tufm PE=1 SV=1	18	5	5	0	34		2	1	2	3	3		6	2	6	11	9	452	49.5	7.56	969322	577924	572662	1.15645e+07	1.36991e+07	1.26064e+07	2.90958e+07	3.17805e+07	3.02274e+07	1.38536e+07	1.22666e+07	1.22408e+07	1.30414e+07	1.39138e+07	1.18091e+07	1.66018e+07	1.79602e+07	1.23829e+07	577924	1.26064e+07	3.02274e+07	1.22666e+07	1.30414e+07	1.66018e+07	21.2254	1.03451	0.54923
Q80TM2	Tln1	MKIAA1027 protein (Fragment) OS=Mus musculus OX=10090 GN=Tln1 PE=2 SV=4	4	5	6	1	34	1		1		3	6	4		1		10	19	2564	272	6.27	745516	1.17058e+06	1.99021e+06	318847	1.20197e+06	1.136e+06	3.70215e+06	3.64073e+06	3.12567e+06	1.73227e+06	817916	995198	932584	1.03875e+06	702964	4.435e+06	4.71383e+06	3.49355e+06	1.17058e+06	1.136e+06	3.64073e+06	995198	932584	4.435e+06	0.850176	0.820935	1.21816
A2AFQ2	Hsd17b10	Hydroxysteroid (17-beta) dehydrogenase 10 OS=Mus musculus OX=10090 GN=Hsd17b10 PE=1 SV=1	38	1	5	0	34			1		5				1		33		271	28.4	8.76	993097	366827	655582	340230	1.06613e+06	49679.3	1.28488e+07	1.26326e+07	1.45255e+07	271747	617074	301434	795600	225798	717494	2.56914e+06	2.70941e+06	2.43271e+06	655582	340230	1.28488e+07	301434	717494	2.56914e+06	0.459796	2.10885	0.199952
Q6ZWQ9	Myl12a	Myosin, light chain 12A, regulatory, non-sarcomeric OS=Mus musculus OX=10090 GN=Myl12a PE=1 SV=1	44	1	6	0	34	1				6	1	1				30	3	172	19.9	4.81	51041.1	1.49742e+06	1.26537e+06	679711	449970	380456	2.28803e+06	1.91644e+06	2.03318e+06	655066	1.14238e+06	43840.5	77876.5	1.16329e+06	188377	664309	360560	995528	1.26537e+06	449970	2.03318e+06	655066	188377	664309	0.517687	0.418644	0.326733
Q9JLM8	Dclk1	Serine/threonine-protein kinase DCLK1 OS=Mus musculus OX=10090 GN=Dclk1 PE=1 SV=1	12	8	8	0	33		2				8		2				31	756	84.1	8.87	1.07289e+06	1.31828e+06	1.57201e+06	1.29792e+06	583912	920239	577813	1.11822e+06	934524	1.04946e+07	8.39911e+06	6.86613e+06	1.12052e+06	431643	2.76188e+06	2.60344e+07	2.64562e+07	2.45862e+07	1.31828e+06	920239	934524	8.39911e+06	1.12052e+06	2.60344e+07	6.37125	1.21764	27.8585
P12815	Pdcd6	Programmed cell death protein 6 OS=Mus musculus OX=10090 GN=Pdcd6 PE=1 SV=2	52	6	6	0	33	1				5	4	1				22	10	191	21.9	5.4	3.11458e+06	3.20234e+06	3.42672e+06	806977	667217	1.07515e+06	1.92722e+07	1.97865e+07	1.89768e+07	990699	1.3217e+06	789831	1.23963e+06	1.15121e+06	873020	1.44389e+07	1.06575e+07	1.24319e+07	3.20234e+06	806977	1.92722e+07	990699	1.15121e+06	1.24319e+07	0.309367	1.42657	0.645069
A0A1S6GWH5	Uba1	E1 ubiquitin-activating enzyme OS=Mus musculus OX=10090 GN=Uba1 PE=2 SV=1	9	6	6	0	33		1			6	2		1			27	5	1118	124.2	5.99	2.81853e+06	3.38826e+06	3.37092e+06	462692	1.01528e+06	821059	1.35042e+07	1.37338e+07	1.45322e+07	3.03033e+06	3.27174e+06	3.57515e+06	931577	571125	1.03125e+06	8.91967e+06	9.46432e+06	4.4169e+06	3.37092e+06	821059	1.37338e+07	3.27174e+06	931577	8.91967e+06	0.970578	1.1346	0.649471
O70503	Hsd17b12	Very-long-chain 3-oxoacyl-CoA reductase OS=Mus musculus OX=10090 GN=Hsd17b12 PE=1 SV=1	31	6	6	0	33			6	2	2	1			16	4	7	6	312	34.7	9.52	4.48558e+06	3.91883e+06	7.04512e+06	5.62113e+07	6.08223e+07	5.66921e+07	7.20242e+06	6.59092e+06	7.65718e+06	1.11525e+06	1.76135e+06	1.93783e+06	7.00425e+07	7.6132e+07	6.93763e+07	8.27117e+06	9.17081e+06	8.78316e+06	4.48558e+06	5.66921e+07	7.20242e+06	1.76135e+06	7.00425e+07	8.78316e+06	0.39267	1.23549	1.21947
Q9DBS1	Tmem43	Transmembrane protein 43 OS=Mus musculus OX=10090 GN=Tmem43 PE=1 SV=1	25	6	6	0	33	1		1		4	5	1		1		16	15	400	44.8	7.36	4.46899e+06	6.30678e+06	5.36872e+06	1.31039e+07	8.03924e+06	8.72066e+06	1.00387e+07	1.0758e+07	8.67978e+06	547577	983870	1.04149e+06	6.90527e+06	5.25274e+06	538049	1.16631e+07	1.25852e+07	9.83327e+06	5.36872e+06	8.72066e+06	1.00387e+07	983870	5.25274e+06	1.16631e+07	0.18326	0.602333	1.16181
Q3TJ21	Pycr2	Pyrroline-5-carboxylate reductase OS=Mus musculus OX=10090 GN=Pycr2 PE=2 SV=1	30	6	6	0	32	1				6	3	3				17	12	320	33.6	7.5	2.35108e+07	2.25244e+07	1.14296e+07	559326	918773	856730	1.63324e+07	1.59276e+07	1.60955e+07	2.73907e+07	3.12997e+07	2.92046e+07	973469	792669	888475	9.87946e+06	9.88232e+06	1.07141e+07	2.25244e+07	856730	1.60955e+07	2.92046e+07	888475	9.88232e+06	1.29657	1.03705	0.613981
P59999	Arpc4	Actin-related protein 2/3 complex subunit 4 OS=Mus musculus OX=10090 GN=Arpc4 PE=1 SV=3	24	4	4	0	32	2				3	3	7				11	14	168	19.7	8.43	1.45671e+07	1.64111e+07	1.47999e+07	1.67691e+06	3.34074e+06	315728	2.89481e+07	2.75538e+07	2.88005e+07	8.93221e+06	9.7198e+06	6.22233e+06	1.02828e+06	601098	719215	2.07611e+07	2.01899e+07	2.2736e+07	1.47999e+07	1.67691e+06	2.88005e+07	8.93221e+06	719215	2.07611e+07	0.603533	0.428894	0.72086
Q99JG3	Anxa13	Annexin A13 OS=Mus musculus OX=10090 GN=Anxa13 PE=1 SV=3	28	6	6	0	32	1				6		5				27		317	35.9	5.99	8.81814e+06	1.10471e+07	8.36394e+06	782914	550391	233333	1.88312e+07	1.80952e+07	1.72773e+07	367613	2.05101e+06	674978	1.10526e+06	817527	515346	642852	993318	835506	8.81814e+06	550391	1.80952e+07	674978	817527	835506	0.0765442	1.48536	0.0461729
Q5FW75	Actn2	Actinin alpha 2 OS=Mus musculus OX=10090 GN=Actn2 PE=2 SV=1	7	2	6	0	32	1				6	2	1				26	5	894	103.9	5.45	583077	746851	1.01531e+06	869304	718941	663736	2.6521e+07	3.04892e+07	3.02815e+07	544074	669911	1.30617e+06	292102	669656	706410	3.37069e+06	2.36505e+06	1.44461e+06	746851	718941	3.02815e+07	669911	669656	2.36505e+06	0.89698	0.931447	0.0781021
Q810K5	Ybx1	Y box protein 1 OS=Mus musculus OX=10090 GN=Ybx1 PE=2 SV=1	39	6	6	0	32	4	6					10	22					322	35.7	9.88	25503829	2.69297e+07	2.71704e+07	2.19132e+06	1.94189e+06	1.93206e+06	764332	727818	633481	5.41001e+07	5.55146e+07	5.5822e+07	2.97684e+06	4.1298e+06	2.30662e+06	1.30796e+06	944528	842772	2.69297e+07	1.94189e+06	727818	5.55146e+07	2.97684e+06	944528	2.06146	1.53296	1.29775
Q8BX12	Ncoa5	Nuclear receptor coactivator 5 (Fragment) OS=Mus musculus OX=10090 GN=Ncoa5 PE=2 SV=1	20	5	5	0	32		3			2	4		8			7	17	422	45.9	9.5	5.56328e+06	2.49501e+06	4.45317e+06	966752	918642	302547	3.72835e+06	4.10783e+06	4.37157e+06	1.529e+07	1.75228e+07	1.77745e+07	708966	448963	866772	1.6213e+07	1.66164e+07	1.46819e+07	4.45317e+06	918642	4.10783e+06	1.75228e+07	708966	1.6213e+07	3.93492	0.771755	3.94685
Q8BT60	Cpne3	Copine-3 OS=Mus musculus OX=10090 GN=Cpne3 PE=1 SV=2	12	3	5	2	32	1	1			5	3	2	4			16	10	533	59.5	5.78	4.84236e+07	4.60514e+07	4.69011e+07	1.01526e+06	827610	687487	1.54478e+07	1.54864e+07	1.55913e+07	1.24828e+07	1.44474e+07	1.28358e+07	735532	426689	406440	8.60946e+06	9.09922e+06	8.33374e+06	4.69011e+07	827610	1.54864e+07	1.28358e+07	426689	8.60946e+06	0.273679	0.515568	0.555935
Q9CYT3	Hsd17b10	3-hydroxyacyl-CoA dehydrogenase type-2 OS=Mus musculus OX=10090 GN=Hsd17b10 PE=2 SV=1	37	1	5	5	32			1		5	1			1		29	2	261	27.3	9.01	1.05207e+06	749173	742867	570177	1.04824e+06	773141	4.49412e+07	4.87234e+07	4.33391e+07	883607	621108	764397	848683	752970	644631	1.33492e+07	1.24896e+07	9.79609e+06	749173	773141	4.49412e+07	764397	752970	1.24896e+07	1.02032	0.97391	0.277909
Q9D051	Pdhb	Pyruvate dehydrogenase E1 component subunit beta, mitochondrial OS=Mus musculus OX=10090 GN=Pdhb PE=1 SV=1	23	6	6	0	32		2			5	3		4			23	5	359	38.9	6.87	922129	706809	1.08052e+06	709866	731561	536613	1.17274e+07	1.67434e+07	1.13784e+07	2.28086e+06	4.10263e+06	2.4289e+06	383507	968993	1.13516e+06	4.42433e+06	3.72659e+06	1.92615e+06	922129	709866	1.17274e+07	2.4289e+06	968993	3.72659e+06	2.63401	1.36504	0.317768
Q3UMR5	Mcu	Calcium uniporter protein, mitochondrial OS=Mus musculus OX=10090 GN=Mcu PE=1 SV=2	27	7	7	0	31	2				7	1	3				27	1	350	39.7	8.56	883919	3.51294e+06	3.14133e+06	1.61923e+06	765056	2.30058e+06	3.37934e+07	4.99251e+07	3.5775e+07	2.60878e+06	319473	1.04184e+06	3.92329e+07	4.87389e+06	5.42366e+06	6.94853e+06	7.0148e+06	5.02472e+06	3.14133e+06	1.61923e+06	3.5775e+07	1.04184e+06	5.42366e+06	6.94853e+06	0.331656	3.34954	0.194228
Q3U3D3	Vars	Valine--tRNA ligase OS=Mus musculus OX=10090 GN=Vars PE=2 SV=1	6	5	5	0	31	1				5	4	1				20	10	1263	140.1	7.77	673261	480761	1.61204e+06	700276	277724	609528	6.95399e+06	7.68203e+06	6.99196e+06	406253	365726	675734	5.69694e+06	996953	1.41164e+06	3.26693e+06	4.88052e+06	3.02176e+06	673261	609528	6.99196e+06	406253	1.41164e+06	3.26693e+06	0.603411	2.31596	0.467241
Q4VA90	Rab27b	small monomeric GTPase OS=Mus musculus OX=10090 GN=Rab27b PE=2 SV=1	10	1	2	0	31	2	1	1	1	2	1	5	3	2	3	12	6	218	24.6	5.54	1.44913e+06	1.94109e+06	1.34042e+06	769358	32427.1	387425	3.98527e+06	4.34567e+06	4.42008e+06	246911	810482	1.42282e+06	1.16249e+06	148496	427065	473263	728015	744140	1.44913e+06	387425	4.34567e+06	810482	427065	728015	0.559288	1.10232	0.167527
A0A2I3BPG9	Rpl36a-ps1	Ribosomal protein L36A, pseudogene 1 OS=Mus musculus OX=10090 GN=Rpl36a-ps1 PE=3 SV=1	25	3	3	0	31	3		3	2	1	1	10		8	11	1	1	106	12.4	10.51	1.07958e+07	1.94518e+07	2.05772e+07	1.69735e+07	2.01899e+07	2.31891e+07	3.35522e+06	2.59553e+06	1.79284e+06	4.06447e+06	2.86369e+06	3.94306e+06	3.6378e+07	9.1109e+06	3.89444e+07	8.40834e+06	4.80272e+06	7.28423e+06	1.94518e+07	2.01899e+07	2.59553e+06	3.94306e+06	3.6378e+07	7.28423e+06	0.20271	1.80179	2.80645
E9QA63	Macf1	Microtubule-actin cross-linking factor 1, isoforms 1/2/3/4 OS=Mus musculus OX=10090 GN=Macf1 PE=1 SV=2	1	5	7	0	31	1				1	7	3				6	22	7351	831.4	5.44	715884	543343	1.21972e+06	584270	539350	1.12803e+06	1.01634e+06	1.30153e+06	1.44745e+06	502200	1.1771e+06	754805	616961	527611	178959	4.67679e+06	4.86859e+06	4.26748e+06	715884	584270	1.30153e+06	754805	527611	4.67679e+06	1.05437	0.903026	3.59329
Q9JJD8	Cct2	T-complex protein 1 subunit beta OS=Mus musculus OX=10090 GN=Cct2 PE=2 SV=1	10	3	3	0	31	1	1			3	2	6	2			13	10	488	52.4	6.3	6.8595e+06	9.50996e+06	8.22446e+06	667476	651292	958415	8.40596e+06	8.97524e+06	8.56348e+06	4.49924e+06	7.02095e+06	4.16603e+06	676662	1.16602e+06	531060	8.86863e+06	8.23777e+06	4.08267e+06	8.22446e+06	667476	8.56348e+06	4.49924e+06	676662	8.23777e+06	0.547057	1.01376	0.961965
O35598	Adam10	Disintegrin and metalloproteinase domain-containing protein 10 OS=Mus musculus OX=10090 GN=Adam10 PE=1 SV=2	15	8	8	0	31	6	1	6				12	2	17				749	83.9	7.94	36985335	3.68452e+07	4.1006e+07	6.4293e+07	4.39689e+07	4.66912e+07	795342	365960	808085	2.20703e+07	2.12147e+07	2.56136e+07	2.01312e+06	612330	677220	2.31058e+06	1.95088e+06	1.96423e+06	36985335	4.66912e+07	795342	2.20703e+07	677220	1.96423e+06	0.596732	0.0145042	2.46966
Q9CU62	Smc1a	Structural maintenance of chromosomes protein 1A OS=Mus musculus OX=10090 GN=Smc1a PE=1 SV=4	8	7	7	0	31	1	3			1	5	6	4			6	15	1233	143.1	7.64	2.661e+06	3.17062e+06	3.20287e+06	610106	968973	820535	3.79109e+06	4.42708e+06	4.90312e+06	1.0867e+07	5.0405e+06	8.31833e+06	2.20271e+06	684071	621493	6.53875e+06	7.50332e+06	6.94387e+06	3.17062e+06	820535	4.42708e+06	8.31833e+06	684071	6.94387e+06	2.62356	0.833689	1.5685
Q61263	Soat1	Sterol O-acyltransferase 1 OS=Mus musculus OX=10090 GN=Soat1 PE=1 SV=2	10	3	3	0	30	2				3	3	3				13	14	540	63.8	9.01	8.03388e+06	9.09667e+06	8.10303e+06	679509	714519	787659	3.09151e+07	3.31378e+07	3.22813e+07	1.83405e+06	537648	1.70446e+06	661619	732673	836242	5.58561e+07	5.34699e+07	4.54323e+07	8.10303e+06	714519	3.22813e+07	1.70446e+06	732673	5.34699e+07	0.210348	1.02541	1.65637
A0A494B9A6	Msln	Mesothelin OS=Mus musculus OX=10090 GN=Msln PE=1 SV=1	10	5	5	0	30	5		4				22		8				629	69.8	7.59	45864328	4.03391e+07	4.24179e+07	7.82626e+07	6.19806e+07	6.79851e+07	755956	928212	541160	6.95252e+06	5.07648e+06	5.09076e+06	997118	400036	723309	1.95799e+06	2.04291e+06	2.46001e+06	4.24179e+07	6.79851e+07	755956	5.09076e+06	723309	2.04291e+06	0.120014	0.0106392	2.70242
P61620	Sec61a1	Protein transport protein Sec61 subunit alpha isoform 1 OS=Mus musculus OX=10090 GN=Sec61a1 PE=1 SV=2	17	5	5	0	30			3	2	3	3			5	2	12	11	476	52.2	8.06	1.95787e+06	2.90317e+06	612618	2.08332e+07	1.86374e+07	1.86245e+07	1.24368e+07	1.34656e+07	1.25118e+07	3.08778e+06	1.84744e+06	1.49543e+06	5.23597e+07	4.59485e+07	5.51868e+07	1.53699e+07	1.35875e+07	1.34736e+07	1.95787e+06	1.86374e+07	1.25118e+07	1.84744e+06	5.23597e+07	1.35875e+07	0.943595	2.80938	1.08597
Q9WVM1	Racgap1	Rac GTPase-activating protein 1 OS=Mus musculus OX=10090 GN=Racgap1 PE=1 SV=1	18	9	9	0	30	1	2				8	4	7				19	628	70.1	8.51	4.43025e+06	4.81504e+06	4.40803e+06	3.03436e+06	6.45993e+06	956713	1.49497e+06	1.90743e+06	1.56778e+06	1.09891e+07	1.69349e+07	1.5065e+07	8.59573e+06	7.33951e+06	7.34645e+06	1.34002e+07	1.26635e+07	6.46251e+06	4.43025e+06	3.03436e+06	1.56778e+06	1.5065e+07	7.34645e+06	1.26635e+07	3.40048	2.42109	8.07735
Q9D1Y3	Mlana	Melanoma antigen recognized by T-cells 1 OS=Mus musculus OX=10090 GN=Mlana PE=2 SV=1	23	2	2	0	30	1	2		1		1	6	20		2		2	113	12.8	9.25	3.71866e+07	3.81194e+07	4.00116e+07	2.06601e+06	614560	692757	908067	482498	391133	3.86758e+08	3.76491e+08	3.86675e+08	8.72538e+07	7.85126e+07	8.08437e+07	2.05397e+07	1.69549e+07	1.92124e+07	3.81194e+07	692757	482498	3.86675e+08	8.08437e+07	1.92124e+07	10.1438	116.698	39.8185
Q8C4J7	Tbl3	Transducin beta-like protein 3 OS=Mus musculus OX=10090 GN=Tbl3 PE=2 SV=1	20	10	10	0	30	1	1			1	9	1	2			1	26	801	88.2	6.81	711800	1.19027e+06	1.32126e+06	886209	654874	1.23281e+06	4.73317e+06	4.62864e+06	3.83423e+06	1.00277e+06	1.5089e+06	675047	366137	479950	881592	1.8207e+07	1.14464e+07	1.37131e+07	1.19027e+06	886209	4.62864e+06	1.00277e+06	479950	1.37131e+07	0.842471	0.541577	2.96267
P29788	Vtn	Vitronectin OS=Mus musculus OX=10090 GN=Vtn PE=1 SV=2	3	1	1	0	30	1	1	1	1	1	1	2	6	6	4	6	6	478	54.8	5.88	24246612	533276	3.18898e+07	1.05306e+08	9.21372e+07	1.20716e+08	1.74231e+07	1.99078e+07	1.69322e+07	4.20366e+07	5.88361e+07	5.23293e+07	2.26893e+08	2.3699e+08	2.72899e+08	1.25905e+07	1.2913e+07	4.96405e+06	24246612	1.05306e+08	1.74231e+07	5.23293e+07	2.3699e+08	1.25905e+07	2.15821	2.25048	0.722632
Q99LE6	Abcf2	ATP-binding cassette sub-family F member 2 OS=Mus musculus OX=10090 GN=Abcf2 PE=1 SV=1	14	7	7	0	30	3					6	6					24	628	71.7	7.05	9.41577e+06	1.05609e+07	1.17472e+07	1.20045e+06	793748	271945	6.7394e+06	6.67069e+06	6.79327e+06	3.34367e+06	3.58137e+06	3.75377e+06	621816	413255	670867	1.81352e+07	1.65248e+07	1.79276e+07	1.05609e+07	793748	6.7394e+06	3.58137e+06	621816	1.79276e+07	0.339114	0.783392	2.66012
Q80U93	Nup214	Nuclear pore complex protein Nup214 OS=Mus musculus OX=10090 GN=Nup214 PE=1 SV=2	5	6	6	0	30		1			5	5		1			15	14	2085	212.8	7.08	2.87543e+06	2.75726e+06	2.54236e+06	1.28461e+06	726894	1.03232e+06	6.01919e+06	7.41716e+06	4.61199e+06	6.26328e+06	6.63953e+06	9.75977e+06	729575	594300	331400	8.74289e+06	8.14006e+06	5.43265e+06	2.75726e+06	1.03232e+06	6.01919e+06	6.63953e+06	594300	8.14006e+06	2.40802	0.575693	1.35235
Q810A7	Ddx42	ATP-dependent RNA helicase DDX42 OS=Mus musculus OX=10090 GN=Ddx42 PE=1 SV=3	14	8	8	0	29		2				7		3				26	929	101.9	6.98	3.0222e+06	2.67467e+06	2.64827e+06	705778	632669	971024	5.77491e+06	5.63382e+06	6.36239e+06	1.45537e+07	1.60057e+07	1.39832e+07	670692	1.09092e+06	928115	1.93717e+07	2.03554e+07	7.80799e+06	2.67467e+06	705778	5.77491e+06	1.45537e+07	928115	1.93717e+07	5.44132	1.31502	3.35445
Q01853	Vcp	Transitional endoplasmic reticulum ATPase OS=Mus musculus OX=10090 GN=Vcp PE=1 SV=4	12	7	7	0	29		4		4	3	2		7		9	8	5	806	89.3	5.26	3.33581e+06	2.01888e+06	1.7938e+06	3.90796e+06	7.95367e+06	5.8806e+06	1.2827e+06	1.28738e+06	759412	2.2293e+07	1.61734e+07	1.82619e+07	2.74385e+07	2.96892e+07	1.33634e+07	847355	972289	1.17579e+06	2.01888e+06	5.8806e+06	1.2827e+06	1.82619e+07	2.74385e+07	972289	9.04553	4.66594	0.758
Q3TN42	Utp15	U3 small nucleolar RNA-associated protein 15 homolog OS=Mus musculus OX=10090 GN=Utp15 PE=2 SV=1	15	5	5	0	29	1	1			1	5	2	2			2	23	528	59.4	8.81	2.72358e+06	3.22563e+06	3.92203e+06	392750	569010	727409	3.9013e+06	3.76645e+06	3.43585e+06	5.87994e+06	6.29576e+06	7.29292e+06	385382	444797	914224	9.76832e+06	1.03016e+07	9.71163e+06	3.22563e+06	569010	3.76645e+06	6.29576e+06	444797	9.76832e+06	1.95179	0.781704	2.59351
Q9Z0H1	Wdr46	WD repeat-containing protein 46 OS=Mus musculus OX=10090 GN=Wdr46 PE=2 SV=1	15	5	5	0	29	2	2				5	4	4				21	622	69	9.77	6.08321e+06	8.45272e+06	7.12103e+06	1.14157e+06	836164	1.02369e+06	2.85909e+06	1.19992e+06	1.51651e+06	1.25729e+07	1.22757e+07	1.04529e+07	471924	1.15673e+06	732602	1.5367e+07	1.21647e+07	7.53795e+06	7.12103e+06	1.02369e+06	1.51651e+06	1.22757e+07	732602	1.21647e+07	1.72387	0.715645	8.0215
Q922J9	Far1	Fatty acyl-CoA reductase 1 OS=Mus musculus OX=10090 GN=Far1 PE=1 SV=1	16	5	5	0	29	1		1		4	4	5		2		12	10	515	59.4	9.19	4.75994e+06	6.28518e+06	854922	3.71079e+06	3.70217e+06	1.86336e+06	8.62532e+06	1.01063e+07	9.9012e+06	1.79469e+06	1.1939e+06	981840	1.02685e+06	679386	3.21485e+06	9.33121e+06	1.11713e+07	1.03768e+07	4.75994e+06	3.70217e+06	9.9012e+06	1.1939e+06	1.02685e+06	1.03768e+07	0.250823	0.277365	1.04803
Q8C671	Srsf2	RRM domain-containing protein OS=Mus musculus OX=10090 GN=Srsf2 PE=2 SV=1	19	4	4	0	29	3	4			1	1	6	21			1	1	254	29	11.22	2.98873e+07	2.94585e+07	2.74854e+07	3.65153e+07	2.2466e+07	3.24699e+07	3.31346e+06	3.79232e+06	2.92939e+06	4.16036e+07	4.39538e+07	4.24308e+07	579818	5.86311e+06	1.05069e+07	4.57728e+06	5.12015e+06	4.35841e+06	2.94585e+07	3.24699e+07	3.31346e+06	4.24308e+07	5.86311e+06	4.57728e+06	1.44036	0.180571	1.38142
Q9D880	Timm50	Mitochondrial import inner membrane translocase subunit TIM50 OS=Mus musculus OX=10090 GN=Timm50 PE=1 SV=1	11	3	3	0	29			1	1	2	3			1	2	9	17	353	39.8	8.13	1.33492e+06	716404	393345	661110	231516	576052	2.07866e+07	3.74926e+07	3.03267e+07	642052	789221	837540	1.15764e+07	810094	3.96345e+06	1.25462e+07	1.53326e+07	1.3826e+07	716404	576052	3.03267e+07	789221	3.96345e+06	1.3826e+07	1.10164	6.88037	0.4559
Q3UQ44	Iqgap2	Ras GTPase-activating-like protein IQGAP2 OS=Mus musculus OX=10090 GN=Iqgap2 PE=1 SV=2	4	2	3	0	28	1		1	1	2	1	2		6	6	13	1	1575	180.4	5.64	1.65503e+07	2.37358e+07	2.23057e+07	4.16935e+07	4.47397e+07	3.17966e+07	3.43382e+06	3.70523e+06	2.50105e+06	1.01478e+07	1.10687e+07	7.66327e+06	1.43617e+08	1.4154e+08	1.39786e+08	3.44678e+06	3.99405e+06	813701	2.23057e+07	4.16935e+07	3.43382e+06	1.01478e+07	1.4154e+08	3.44678e+06	0.454943	3.39478	1.00377
Q99JF8	Psip1	PC4 and SFRS1-interacting protein OS=Mus musculus OX=10090 GN=Psip1 PE=1 SV=1	14	5	5	0	28	3	4		1		3	4	11		1		12	528	59.7	9.13	6.50303e+06	7.64505e+06	7.51272e+06	3.2861e+06	722083	910279	1.9884e+06	1.60182e+06	1.6725e+06	3.98668e+07	3.66613e+07	3.46306e+07	234784	403385	1.31528e+06	4.11893e+06	4.56043e+06	4.24098e+06	7.51272e+06	910279	1.6725e+06	3.66613e+07	403385	4.24098e+06	4.8799	0.443144	2.53572
P61205	Arf3	ADP-ribosylation factor 3 OS=Mus musculus OX=10090 GN=Arf3 PE=2 SV=2	28	4	5	1	28	1		1	1	4	2	2		1	6	9	10	181	20.6	7.43	1.24334e+07	1.02673e+07	1.72571e+07	5.30851e+07	5.17438e+07	5.38067e+07	4.62412e+06	1.03941e+07	9.98153e+06	3.51474e+06	1.30223e+06	840705	3.89224e+07	3.76415e+07	3.17491e+07	2.05851e+06	1.04873e+07	3.64401e+06	1.24334e+07	5.30851e+07	9.98153e+06	1.30223e+06	3.76415e+07	3.64401e+06	0.104736	0.709079	0.365076
P32233	Drg1	Developmentally-regulated GTP-binding protein 1 OS=Mus musculus OX=10090 GN=Drg1 PE=1 SV=1	11	3	3	0	28	1	2			1	3	1	7			2	18	367	40.5	8.9	1.08653e+06	4.06827e+06	4.49847e+06	807968	885476	606662	6.30971e+06	6.80012e+06	6.24764e+06	8.30385e+06	6.4789e+06	7.03509e+06	889665	1.1989e+06	673277	9.22067e+06	8.19137e+06	6.5149e+06	4.06827e+06	807968	6.30971e+06	7.03509e+06	889665	8.19137e+06	1.72926	1.10111	1.29822
Q6P9R1	Ddx51	ATP-dependent RNA helicase DDX51 OS=Mus musculus OX=10090 GN=Ddx51 PE=1 SV=1	13	5	5	0	28	2	1	1	1	1	4	4	2	3	3	4	12	639	70.3	9.47	827913	3.05557e+07	3.02046e+07	2.88929e+07	2.6267e+07	2.69695e+07	3.83312e+07	3.78435e+07	4.06565e+07	1.46796e+07	1.35167e+07	1.34169e+07	2.98797e+07	2.54149e+07	2.52529e+07	5.21255e+07	5.15119e+07	6.0524e+07	3.02046e+07	2.69695e+07	3.83312e+07	1.35167e+07	2.54149e+07	5.21255e+07	0.447504	0.942356	1.35987
Q3UDI8	Mcm7	DNA replication licensing factor MCM7 OS=Mus musculus OX=10090 GN=Mcm7 PE=2 SV=1	8	4	4	0	28		1			4	3		2			17	9	719	81.1	6.37	2.96876e+06	3.01401e+06	2.41417e+06	691649	784704	1.054e+06	9.50484e+06	9.93336e+06	9.63034e+06	2.98254e+06	4.72982e+06	3.42924e+06	1.02035e+06	1.38969e+06	274800	1.08653e+07	5.03787e+06	4.80652e+06	2.96876e+06	784704	9.63034e+06	3.42924e+06	1.02035e+06	5.03787e+06	1.15511	1.3003	0.523125
Q0KL02	Trio	Triple functional domain protein OS=Mus musculus OX=10090 GN=Trio PE=1 SV=3	2	6	6	0	28		1	1		2	5		2	2		5	19	3102	347.6	6.35	2.78696e+07	2.52481e+07	1.95818e+07	2.08568e+07	1.73053e+07	2.01154e+07	1.39485e+07	1.91763e+07	1.38706e+07	1.72712e+07	1.50533e+07	1.35625e+07	2.24756e+07	2.23221e+07	831656	5.94775e+07	6.00057e+07	6.59376e+07	2.52481e+07	2.01154e+07	1.39485e+07	1.50533e+07	2.23221e+07	6.00057e+07	0.596216	1.1097	4.30195
P45377	Akr1b8	Aldose reductase-related protein 2 OS=Mus musculus OX=10090 GN=Akr1b8 PE=1 SV=2	28	3	5	2	28	1		4		2	1	1		19		5	3	316	36.1	6.37	1.49217e+06	2.87829e+06	2.83022e+06	4.97207e+07	5.01216e+07	1.89963e+07	4.87593e+06	5.01373e+06	3.66474e+06	1.16497e+06	3.16187e+06	1.29148e+06	1.62597e+06	2.29214e+06	4.26926e+06	2.10289e+06	2.4646e+06	2.31828e+06	2.83022e+06	4.97207e+07	4.87593e+06	1.29148e+06	2.29214e+06	2.31828e+06	0.456318	0.0461004	0.475454
A0A2R8VI94	Cd47	CD47 antigen (Rh-related antigen, integrin-associated signal transducer) OS=Mus musculus OX=10090 GN=Cd47 PE=1 SV=1	5	1	1	0	27	1	1	1		1		12	2	9		4		278	30.4	8.72	35733756	5.22604e+07	3.35436e+07	9.06738e+07	9.16405e+07	9.10217e+07	8.77317e+06	6.9699e+06	7.32905e+06	1.815e+07	1.85017e+07	2.26116e+07	1.01044e+07	648967	425445	835718	295683	116332	35733756	9.10217e+07	7.32905e+06	1.85017e+07	648967	295683	0.517766	0.0071298	0.040344
Q9CRB2	Nhp2	H/ACA ribonucleoprotein complex subunit 2 OS=Mus musculus OX=10090 GN=Nhp2 PE=1 SV=1	24	3	3	0	27		2			2	2		7			8	12	153	17.2	8.41	650959	2.21648e+06	1.84883e+06	669196	936419	602253	4.43981e+06	5.05262e+06	4.9006e+06	1.32106e+07	1.59191e+07	1.40135e+07	795092	978151	1.21063e+06	8.54207e+06	7.83475e+06	3.9403e+06	1.84883e+06	669196	4.9006e+06	1.40135e+07	978151	7.83475e+06	7.57965	1.46168	1.59873
Q8BQ02	Hmgb1	HMG box domain-containing protein OS=Mus musculus OX=10090 GN=Hmgb1 PE=2 SV=1	20	3	4	1	27	1	3				2	2	19				6	215	24.9	5.91	9.55168e+06	3.42046e+06	632082	1.00001e+06	2.22728e+06	873858	3.04618e+06	2.56877e+06	3.03425e+06	2.62516e+07	2.90533e+07	3.66507e+07	5.81453e+06	5.38442e+06	5.47323e+06	9.99619e+06	8.92812e+06	9.64775e+06	3.42046e+06	1.00001e+06	3.03425e+06	2.90533e+07	5.47323e+06	9.64775e+06	8.49397	5.47317	3.17961
Q80W39	Sf3b2	Splicing factor 3b, subunit 2 OS=Mus musculus OX=10090 GN=Sf3b2 PE=2 SV=1	8	5	5	0	27	1	5			1	3	1	17			1	8	878	98.1	5.58	5.40788e+06	5.12405e+06	4.99785e+06	2.44895e+06	1.03315e+06	1.25091e+06	1.60519e+06	2.8383e+06	1.98482e+06	3.00728e+07	3.23179e+07	2.89632e+07	1.58402e+06	2.44463e+06	2.60951e+06	2.72913e+06	3.04784e+06	3.04483e+06	5.12405e+06	1.25091e+06	1.98482e+06	3.00728e+07	2.44463e+06	3.04483e+06	5.86895	1.95429	1.53406
Q01279	Egfr	Epidermal growth factor receptor OS=Mus musculus OX=10090 GN=Egfr PE=1 SV=1	10	8	9	1	27	9						27						1210	134.8	6.86	22458464	1.97698e+07	2.18939e+07	1.63344e+07	1.95685e+07	1.68974e+07	562989	576870	701576	1.50379e+06	1.50258e+06	2.33448e+06	7.11946e+06	1.06227e+07	1.06685e+07	433719	974220	515112	2.18939e+07	1.68974e+07	576870	1.50379e+06	1.06227e+07	515112	0.0686853	0.628656	0.892943
Q69ZF7	Cnnm4	Metal transporter CNNM4 OS=Mus musculus OX=10090 GN=Cnnm4 PE=1 SV=2	11	6	6	0	27	5		4				14		13				771	86.6	6.07	1.68917e+07	1.60187e+07	1.59165e+07	2.1304e+07	2.55795e+07	2.18708e+07	1.01521e+06	1.13444e+06	834037	6.14795e+06	4.91984e+06	6.63879e+06	4.76486e+06	7.61762e+06	3.95682e+06	2.43897e+06	2.37656e+06	2.40975e+06	1.60187e+07	2.18708e+07	1.01521e+06	6.14795e+06	4.76486e+06	2.40975e+06	0.3838	0.217864	2.37364
P53395	Dbt	Lipoamide acyltransferase component of branched-chain alpha-keto acid dehydrogenase complex, mitochondrial OS=Mus musculus OX=10090 GN=Dbt PE=1 SV=2	14	5	5	0	27		1			5	1		3			20	4	482	53.2	8.6	736320	808658	783578	776392	793520	750162	1.32311e+07	1.44232e+07	1.35751e+07	2.51535e+06	783640	2.57811e+06	981234	738468	520424	3.24956e+06	2.40375e+06	2.63452e+06	783578	776392	1.35751e+07	2.51535e+06	738468	2.63452e+06	3.21008	0.951154	0.19407
Q3UYD0	Utp14a	U3 small nucleolar RNA-associated protein 14 homolog A OS=Mus musculus OX=10090 GN=Utp14a PE=2 SV=1	13	5	5	0	27		3			1	4		7			6	14	767	87.3	9.2	1.22733e+06	3.11e+06	1.05109e+06	310269	534088	357025	5.53882e+06	4.46119e+06	5.33055e+06	7.23592e+06	7.38236e+06	8.10338e+06	860899	481714	852422	1.07448e+07	1.08422e+07	9.51136e+06	1.22733e+06	357025	5.33055e+06	7.38236e+06	852422	1.07448e+07	6.01499	2.38757	2.0157
Q3TML0	Pdia6	Protein disulfide-isomerase A6 OS=Mus musculus OX=10090 GN=Pdia6 PE=1 SV=1	14	5	5	0	26		1	1	5	1			2	2	16	6		445	48.7	5.19	1.03448e+06	920888	389353	2.39482e+07	1.29901e+07	2.91057e+07	1.30018e+07	1.46622e+07	1.44427e+07	2.20023e+06	2.88361e+06	859195	1.17464e+08	1.17589e+08	1.20259e+08	1.40443e+07	1.57705e+07	1.67962e+07	920888	2.39482e+07	1.44427e+07	2.20023e+06	1.17589e+08	1.57705e+07	2.38925	4.91014	1.09193
A0A0R4J0B4	Cmas	N-acylneuraminate cytidylyltransferase OS=Mus musculus OX=10090 GN=Cmas PE=1 SV=1	10	3	3	0	26	2	1			2	3	2	3			7	14	432	48	8.1	4.03929e+06	978981	372477	550687	4.0894e+06	2.09851e+06	5.4056e+06	9.82448e+06	5.80782e+06	668703	2.9178e+06	2.78131e+06	849224	1.04028e+06	786508	1.22453e+07	1.10243e+07	8.81141e+06	978981	2.09851e+06	5.80782e+06	2.78131e+06	849224	1.10243e+07	2.84103	0.40468	1.89817
A0A0G2JGD2	S100a4	S100 calcium binding protein A4 (Fragment) OS=Mus musculus OX=10090 GN=S100a4 PE=1 SV=1	23	1	1	0	26	1	1	1		1	1	6	6	3		6	5	78	9.1	5.21	12091751	1.19476e+07	9.31461e+06	2.09898e+07	2.01589e+07	4.953e+07	8.95633e+07	8.74134e+07	8.8528e+07	6.08683e+06	6.79947e+06	1.32999e+07	1.10201e+06	1.29885e+06	929079	2.6897e+06	3.54687e+06	3.99674e+06	1.19476e+07	2.09898e+07	8.8528e+07	6.79947e+06	1.10201e+06	3.54687e+06	0.569107	0.0525019	0.0400649
Q63961	Eng	Endoglin OS=Mus musculus OX=10090 GN=Eng PE=1 SV=2	7	4	4	0	26		4		3				14		12			653	70	6.2	3.62325e+06	5.38204e+06	8.99123e+06	1.15269e+07	8.54864e+06	1.00529e+07	670036	901538	787640	7.58979e+07	7.73343e+07	7.59846e+07	8.94649e+07	8.66886e+07	8.55651e+07	772457	869684	1.03876e+06	5.38204e+06	1.00529e+07	787640	7.59846e+07	8.66886e+07	869684	14.1182	8.62327	1.10417
D9J301	Pdlim5	ENH isoform 1d OS=Mus musculus OX=10090 GN=Pdlim5 PE=1 SV=1	10	4	4	0	26		4			2	2		10			9	7	574	61.8	7.91	832555	817012	143694	731402	1.54927e+06	461283	7.44558e+06	6.40277e+06	7.54176e+06	1.07463e+07	9.33096e+06	9.96083e+06	712851	620041	2.32593e+06	4.98515e+06	4.21586e+06	5.49851e+06	817012	731402	7.44558e+06	9.96083e+06	712851	4.98515e+06	12.1918	0.974636	0.669545
Q6ZWQ0	Syne2	Nesprin-2 OS=Mus musculus OX=10090 GN=Syne2 PE=1 SV=2	2	10	10	0	26	1			2	4	6	6			2	4	14	6874	782.2	5.33	1.96932e+07	2.27671e+07	2.09841e+07	2.0302e+07	2.20257e+07	2.89885e+07	1.79337e+06	1.70516e+06	1.6376e+06	4.14214e+06	4.37285e+06	5.03676e+06	4.99592e+07	8.18235e+07	1.42785e+08	2.60323e+06	3.41899e+06	3.04159e+06	2.09841e+07	2.20257e+07	1.70516e+06	4.37285e+06	8.18235e+07	3.04159e+06	0.208388	3.7149	1.78376
Q3UKC1	Tax1bp1	Tax1-binding protein 1 homolog OS=Mus musculus OX=10090 GN=Tax1bp1 PE=1 SV=2	11	6	6	0	26	1	4			2	2	2	11			8	5	814	93.6	5.33	7.18803e+06	6.78781e+06	6.92058e+06	2.79661e+06	1.74948e+06	1.45593e+06	4.66649e+06	4.88978e+06	4.11467e+06	3.37816e+07	2.34907e+07	3.43886e+07	970997	446715	905001	3.38894e+06	4.26769e+06	5.2645e+06	6.92058e+06	1.74948e+06	4.66649e+06	3.37816e+07	905001	4.26769e+06	4.88133	0.517298	0.91454
Q544U7	Rab27a	small monomeric GTPase OS=Mus musculus OX=10090 GN=Rab27a PE=1 SV=1	10	1	2	0	26	1	1	1	1	1	2	4	3	2	3	6	8	221	25	5.36	14115590	1.22108e+07	1.08404e+07	366044	178391	849994	927033	1.8113e+06	510683	2.05533e+07	1.53688e+07	1.79499e+07	1.29038e+06	413767	978587	9.03132e+06	8.89336e+06	1.32336e+07	1.22108e+07	366044	927033	1.79499e+07	978587	9.03132e+06	1.47	2.67341	9.74218
Q9Z2I8	Suclg2	Succinate--CoA ligase [GDP-forming] subunit beta, mitochondrial OS=Mus musculus OX=10090 GN=Suclg2 PE=1 SV=3	23	6	6	0	26	1				6	1	1				21	4	433	46.8	7.02	2.74944e+06	2.55235e+06	2.4275e+06	943199	769164	396565	8.20171e+06	8.47705e+06	8.52927e+06	1.10902e+06	3.29892e+06	897033	758624	572968	927044	2.33933e+06	2.35625e+06	2.71868e+06	2.55235e+06	769164	8.47705e+06	1.10902e+06	758624	2.35625e+06	0.434508	0.986297	0.277956
Q8R3C6	Rbm19	Probable RNA-binding protein 19 OS=Mus musculus OX=10090 GN=Rbm19 PE=1 SV=1	7	4	4	0	26	1	2			2	4	3	3			2	18	952	106	6.57	1.59117e+06	1.4031e+06	2.21361e+06	749867	370321	748097	1.20329e+06	1.18264e+06	1.30375e+06	2.25791e+06	1.76127e+06	2.08009e+06	868394	1.07496e+06	483124	6.97485e+06	6.54913e+06	6.7657e+06	1.59117e+06	748097	1.20329e+06	2.08009e+06	868394	6.7657e+06	1.30727	1.1608	5.62267
Q0PD54	Rab6a	Rab6A OS=Mus musculus OX=10090 GN=Rab6a PE=2 SV=1	17	2	3	0	26	1	1	1	1	2	2	4	3	2	3	7	7	208	23.6	5.54	335652	135004	787339	256505	1.27249e+06	1.05224e+06	5.33422e+06	6.85662e+06	5.5129e+06	149669	314450	1.22942e+06	718511	907550	294039	8.90307e+06	9.06903e+06	9.48731e+06	335652	1.05224e+06	5.5129e+06	314450	718511	9.06903e+06	0.936835	0.682837	1.64506
O54962	Banf1	Barrier-to-autointegration factor OS=Mus musculus OX=10090 GN=Banf1 PE=1 SV=1	37	3	3	0	26	3	1			1	1	13	4			5	4	89	10.1	6.09	3.04584e+07	3.28031e+07	3.29467e+07	420576	724926	909149	3.40063e+06	4.32262e+06	3.65814e+06	2.2416e+07	2.4172e+07	2.55253e+07	1.01301e+06	1.20066e+06	927711	4.79384e+06	4.94377e+06	1.51296e+06	3.28031e+07	724926	3.65814e+06	2.4172e+07	1.01301e+06	4.79384e+06	0.736879	1.3974	1.31046
Q6NY00	Aldoa	Fructose-bisphosphate aldolase OS=Mus musculus OX=10090 GN=Aldoa PE=2 SV=1	22	5	5	0	26		1		2	2	4		4		5	7	10	364	39.3	8.25	1.80167e+06	2.43735e+06	4.53993e+06	1.25065e+06	1.79835e+06	2.21646e+06	1.12896e+07	1.2583e+07	1.21702e+07	1.27438e+07	1.39413e+07	9.87655e+06	4.25653e+06	1.07128e+06	2.50316e+06	9.45948e+06	9.18297e+06	5.93231e+06	2.43735e+06	1.79835e+06	1.21702e+07	1.27438e+07	2.50316e+06	9.18297e+06	5.22854	1.39192	0.754548
E9Q4F4	Snrpe	Small nuclear ribonucleoprotein E OS=Mus musculus OX=10090 GN=Snrpe PE=1 SV=1	12	2	2	0	25	1	2			1	1	3	11			6	5	91	10.9	8.48	9.01294e+06	587504	1.08725e+07	299236	862934	680044	1.03572e+07	1.13677e+07	1.21315e+07	6.08489e+07	5.76009e+07	6.11574e+07	544099	902709	933807	1.00414e+07	1.02853e+07	6.00205e+06	9.01294e+06	680044	1.13677e+07	6.08489e+07	902709	1.00414e+07	6.75128	1.32743	0.883332
Q3UMB0	Melk	Maternal embryonic leucine zipper kinase OS=Mus musculus OX=10090 GN=Melk PE=2 SV=1	3	1	1	0	25	1	1			1	1	2	7			4	12	643	72.7	8.72	1.05023e+06	987545	429529	214750	556936	587674	1.87281e+06	1.58757e+06	1.60661e+06	2.16232e+06	2.27595e+06	2.06945e+06	260576	1.41983e+06	350731	1.08307e+07	9.63074e+06	4.19302e+06	987545	556936	1.60661e+06	2.16232e+06	350731	9.63074e+06	2.18959	0.629752	5.99445
Q3U0V1	Khsrp	Far upstream element-binding protein 2 OS=Mus musculus OX=10090 GN=Khsrp PE=1 SV=2	12	7	7	0	25		7						25					748	76.7	7.33	5.98314e+06	5.03679e+06	4.15428e+06	1.65991e+06	912208	2.14895e+06	769710	985971	1.0594e+06	4.32355e+07	4.03386e+07	4.16636e+07	4.54214e+06	4.36086e+06	1.98779e+06	1.71936e+06	1.52681e+06	1.22219e+06	5.03679e+06	1.65991e+06	985971	4.16636e+07	4.36086e+06	1.52681e+06	8.27186	2.62716	1.54854
P27048	Snrpb	Small nuclear ribonucleoprotein-associated protein B OS=Mus musculus OX=10090 GN=Snrpb PE=1 SV=1	16	3	3	0	25	1	3			1	1	1	13			5	6	231	23.6	10.9	8.04496e+06	6.7225e+06	5.63244e+06	1.17062e+06	793661	9.39473e+06	2.57749e+06	2.94686e+06	2.70681e+06	4.17044e+07	4.59123e+07	4.09682e+07	2.57648e+06	1.08686e+06	415345	3.9885e+06	3.02382e+06	3.85423e+06	6.7225e+06	1.17062e+06	2.70681e+06	4.17044e+07	1.08686e+06	3.85423e+06	6.2037	0.928454	1.4239
H7BX95	Srsf1	Serine/arginine-rich splicing factor 1 OS=Mus musculus OX=10090 GN=Srsf1 PE=1 SV=1	29	6	6	0	25	5	5				1	7	17				1	253	28.3	10.08	1.56594e+07	1.62083e+07	1.67855e+07	1.00636e+06	521379	771952	2.12466e+06	1.83424e+06	2.17925e+06	3.57408e+07	3.88522e+07	3.72335e+07	76750.3	1.31455e+06	1.06617e+06	2.40526e+06	3.12973e+06	1.08554e+06	1.62083e+07	771952	2.12466e+06	3.72335e+07	1.06617e+06	2.40526e+06	2.29718	1.38113	1.13207
Q80YP5	Itga5	Integrin alpha 5 (Fibronectin receptor alpha) OS=Mus musculus OX=10090 GN=Itga5 PE=2 SV=1	6	5	5	0	25	2	5		1			4	16		5			1053	114.9	5.95	9.87077e+06	1.36812e+07	1.34791e+07	8.54895e+06	6.96721e+06	6.89389e+06	658936	822629	647352	4.96759e+07	5.0264e+07	4.82551e+07	1.98063e+07	2.28269e+07	1.90788e+07	935041	805749	927167	1.34791e+07	6.96721e+06	658936	4.96759e+07	1.98063e+07	927167	3.68541	2.84279	1.40707
A0A0N4SUH4	Pum3	Pumilio RNA-binding family member 3 OS=Mus musculus OX=10090 GN=Pum3 PE=1 SV=1	12	5	5	0	24	1	1			2	5	1	4			6	13	648	72.9	9.66	4.78219e+06	4.31229e+06	4.41154e+06	703932	523696	786401	5.26128e+06	4.27318e+06	4.48366e+06	5.08854e+06	6.12583e+06	4.73221e+06	688566	363961	872436	1.64749e+07	1.73862e+07	1.88137e+07	4.41154e+06	703932	4.48366e+06	5.08854e+06	688566	1.73862e+07	1.15346	0.978171	3.87767
Q3V471	Lgals3	Galectin (Fragment) OS=Mus musculus OX=10090 GN=Lgals3 PE=2 SV=1	28	4	4	0	24	2				3		5				19		186	19.9	9.5	1.33536e+07	1.28787e+07	4.44431e+06	5.68713e+06	5.78428e+06	584905	2.80066e+07	2.60233e+07	2.69073e+07	4.68677e+06	3.84293e+06	4.03416e+06	844418	784927	611938	1.60702e+06	2.39142e+06	2.11697e+06	1.28787e+07	5.68713e+06	2.69073e+07	4.03416e+06	784927	2.11697e+06	0.313244	0.138018	0.0786763
P35278	Rab5c	Ras-related protein Rab-5C OS=Mus musculus OX=10090 GN=Rab5c PE=1 SV=2	18	2	3	1	24				1	3	3				1	9	14	216	23.4	8.41	911208	795505	629148	9.18758e+06	8.76595e+06	9.78456e+06	1.03703e+07	1.04924e+07	1.11586e+07	753182	1.22931e+06	1.00147e+06	1.71521e+07	1.69572e+07	1.62948e+07	1.07364e+07	1.17499e+07	1.13773e+07	795505	9.18758e+06	1.04924e+07	1.00147e+06	1.69572e+07	1.13773e+07	1.25891	1.84566	1.08433
Q9WVT6	Ca14	Carbonic anhydrase 14 OS=Mus musculus OX=10090 GN=Ca14 PE=1 SV=1	18	5	5	0	24		4		3				17		7			337	37.5	6.35	1.41877e+07	1.30127e+07	1.3945e+07	2.0892e+06	1.31335e+06	2.76654e+06	846483	713973	898736	3.44961e+07	3.23136e+07	3.48e+07	2.59707e+07	4.68295e+07	5.30061e+07	562278	864622	856787	1.3945e+07	2.0892e+06	846483	3.44961e+07	4.68295e+07	856787	2.47372	22.4151	1.01217
Q8K301	Ddx52	Probable ATP-dependent RNA helicase DDX52 OS=Mus musculus OX=10090 GN=Ddx52 PE=2 SV=2	15	5	5	0	24	1	1			2	5	2	1			6	15	598	67.4	9.57	607943	692016	1.76599e+06	599961	404186	1.04487e+06	4.68278e+06	4.28117e+06	3.23138e+06	1.90901e+06	722912	760247	702877	973158	1.04874e+06	1.26382e+07	1.38779e+07	8.15571e+06	692016	599961	4.28117e+06	760247	973158	1.26382e+07	1.0986	1.62204	2.95204
E9Q317	Sap18b	Histone deacetylase complex subunit SAP18 OS=Mus musculus OX=10090 GN=Sap18b PE=1 SV=1	34	5	5	0	24	2	3				2	5	10				9	172	19.6	9.8	2.75542e+06	2.39299e+06	4.64191e+06	605219	658437	404326	2.83563e+06	611239	1.42661e+06	8.75176e+06	1.28147e+07	1.20785e+07	764517	1.5078e+06	754318	7.54427e+06	7.86869e+06	1.31497e+06	2.75542e+06	605219	1.42661e+06	1.20785e+07	764517	7.54427e+06	4.38354	1.26321	5.28825
D3Z494	Akr1b10	Aldo-keto reductase family 1, member B10 (aldose reductase) OS=Mus musculus OX=10090 GN=Akr1b10 PE=1 SV=1	14	1	3	0	24			2		2	2			11		4	9	288	32.7	7.01	1.49797e+06	773218	1.26694e+06	391155	804140	386862	1.68155e+06	1.38302e+06	1.16849e+06	944466	1.37526e+06	180207	87523.5	492905	1.28719e+06	1.64437e+06	1.85956e+06	1.76932e+06	1.26694e+06	391155	1.38302e+06	944466	492905	1.76932e+06	0.745469	1.26013	1.27932
A1A4T2	Ganab	Alpha glucosidase 2 alpha neutral subunit OS=Mus musculus OX=10090 GN=Ganab PE=1 SV=1	9	6	6	0	24			3	5	2	1			13	7	2	2	966	109.3	6.15	450744	485387	1.04219e+06	4.38618e+07	3.53413e+07	4.84553e+07	2.9725e+06	2.85602e+06	3.26162e+06	860615	518033	1.02505e+06	5.62229e+07	3.97162e+07	6.33191e+07	2.90863e+06	3.014e+06	2.70349e+06	485387	4.38618e+07	2.9725e+06	860615	5.62229e+07	2.90863e+06	1.77305	1.28182	0.978511
F8VQJ3	Lamc1	Laminin, gamma 1 OS=Mus musculus OX=10090 GN=Lamc1 PE=1 SV=1	3	4	4	0	24	1		1		4		2		1		21		1607	177.1	5.19	4.36722e+06	4.37801e+06	4.60155e+06	1.1573e+06	546711	281440	1.46325e+07	1.50393e+07	1.42282e+07	3.61137e+06	2.74076e+06	2.17261e+06	691803	962312	1.20943e+06	1.44231e+06	1.2768e+06	793127	4.37801e+06	546711	1.46325e+07	2.74076e+06	962312	1.2768e+06	0.62603	1.76018	0.0872574
Q3UDS4	Sqor	FAD/NAD(P)-binding domain-containing protein OS=Mus musculus OX=10090 GN=Sqor PE=2 SV=1	27	9	9	0	24			1		9				1		23		450	50.2	9.16	3.22057e+07	2.5445e+07	2.64761e+07	1.44059e+07	1.95529e+07	1.54511e+07	9.12673e+06	1.01976e+07	9.42006e+06	2.70993e+06	8.7048e+06	5.18314e+06	1.54355e+07	622262	431694	1.01736e+06	1.05442e+06	1.1242e+06	2.64761e+07	1.54511e+07	9.42006e+06	5.18314e+06	622262	1.05442e+06	0.195767	0.0402731	0.111933
Q8R326	Pspc1	Paraspeckle component 1 OS=Mus musculus OX=10090 GN=Pspc1 PE=1 SV=1	10	5	5	0	24	1	4			1	3	1	10			6	7	523	58.7	6.67	1.28439e+07	1.44053e+07	1.32215e+07	5.60272e+06	918083	1.51192e+06	7.61283e+06	6.73263e+06	7.06171e+06	2.59306e+07	2.53983e+07	2.57721e+07	841240	1.37685e+06	1.47334e+06	8.05585e+06	7.57834e+06	7.3119e+06	1.32215e+07	1.51192e+06	7.06171e+06	2.57721e+07	1.37685e+06	7.57834e+06	1.94925	0.910658	1.07316
P43406	Itgav	Integrin alpha-V OS=Mus musculus OX=10090 GN=Itgav PE=1 SV=2	13	11	11	0	24	11	1					23	1					1044	115.3	5.63	2.15277e+07	2.52856e+07	2.5718e+07	1.02538e+07	1.00821e+07	7.95716e+06	520554	662669	536898	1.33721e+07	1.37547e+07	8.68226e+06	5.96363e+06	1.05837e+06	1.02995e+06	1.23295e+06	1.24497e+06	773530	2.52856e+07	1.00821e+07	536898	1.33721e+07	1.05837e+06	1.23295e+06	0.528845	0.104976	2.29643
Q8R4R6	Nup35	Nucleoporin NUP35 OS=Mus musculus OX=10090 GN=Nup35 PE=1 SV=2	24	4	4	0	24		1			3	3		2			10	12	325	34.8	9.25	754074	573215	779851	812268	1.00369e+06	1.1397e+06	7.82256e+06	8.22289e+06	7.90157e+06	6.77699e+06	4.71914e+06	6.23807e+06	967923	771717	747821	1.23545e+07	1.28315e+07	1.28173e+07	754074	1.00369e+06	7.90157e+06	6.23807e+06	771717	1.28173e+07	8.27249	0.768876	1.62212
Q9R0N5	Syt5	Synaptotagmin-5 OS=Mus musculus OX=10090 GN=Syt5 PE=1 SV=1	3	1	1	0	24	1	1	1	1	1	1	2	4	6	3	5	4	386	43.1	9.6	4.15625e+06	1.30158e+06	2.58008e+06	7.2079e+06	4.08369e+06	2.38936e+06	1.9223e+06	1.95837e+07	1.15097e+06	1.98783e+07	1.63887e+07	1.6374e+07	29380.9	818714	1.01014e+06	1.05245e+08	1.07005e+08	1.22914e+08	2.58008e+06	4.08369e+06	1.9223e+06	1.63887e+07	818714	1.07005e+08	6.35201	0.200484	55.6652
P59708	Sf3b6	Splicing factor 3B subunit 6 OS=Mus musculus OX=10090 GN=Sf3b6 PE=1 SV=1	32	3	3	0	24	1	2			1	2	5	7			5	7	125	14.6	9.38	6254768	6.84814e+06	6.85048e+06	393945	1.00786e+06	835370	5.79832e+06	6.35932e+06	6.47364e+06	1.45222e+07	1.71787e+07	1.51421e+07	635059	911922	6.49683e+06	8.86391e+06	9.83172e+06	7.39907e+06	6.84814e+06	835370	6.35932e+06	1.51421e+07	911922	8.86391e+06	2.21113	1.09164	1.39385
Q3UUX9	Gdi2	Rab GDP dissociation inhibitor OS=Mus musculus OX=10090 GN=Gdi2 PE=2 SV=1	16	5	5	0	23	2				3	4	2				16	5	445	50.5	6.47	687919	1.61869e+06	1.42126e+06	1.03698e+06	941706	785355	5.9474e+06	6.62729e+06	5.50963e+06	920561	1.25163e+06	1.82136e+06	623975	879727	486745	4.79513e+06	5.78395e+06	2.06829e+06	1.42126e+06	941706	5.9474e+06	1.25163e+06	623975	4.79513e+06	0.880649	0.662601	0.806256
M1VMF6	Mta1	Metastasis-associated protein MTA1 isoform 9 OS=Mus musculus OX=10090 GN=Mta1 PE=2 SV=1	13	6	7	0	23		3				5		5				18	730	82.3	9.22	815507	1.26719e+06	1.52894e+06	1.1934e+06	762474	1.0363e+06	1.2329e+06	1.20802e+06	1.33118e+06	4.34447e+06	5.00222e+06	4.28512e+06	1.06031e+06	699996	862956	1.06159e+07	1.00263e+07	1.05756e+07	1.26719e+06	1.0363e+06	1.2329e+06	4.34447e+06	862956	1.05756e+07	3.42842	0.83273	8.57776
Q3UQQ4	Dhx8	RNA helicase OS=Mus musculus OX=10090 GN=Dhx8 PE=2 SV=1	3	1	2	0	23	2	1			2	2	6	4			6	7	1244	142.5	8.13	97508928	1.0266e+08	8.63574e+07	1.37509e+06	1.49332e+06	637074	7.5682e+07	7.17939e+07	5.75433e+07	1.15489e+06	4.03228e+06	852715	1.28351e+06	1.27137e+06	1.20327e+06	3.19745e+07	2.22499e+07	8.92756e+06	97508928	1.37509e+06	7.17939e+07	1.15489e+06	1.27137e+06	2.22499e+07	0.0118439	0.924575	0.309914
P06745	Gpi	Glucose-6-phosphate isomerase OS=Mus musculus OX=10090 GN=Gpi PE=1 SV=4	9	3	3	0	23	1	1			2	2	3	3			7	10	558	62.7	8.13	1.87636e+06	880929	1.3328e+06	447148	780951	1.32807e+06	3.10723e+06	3.36882e+06	3.13294e+06	1.16072e+06	992213	593102	1.30775e+06	971771	540447	5.70646e+06	6.0344e+06	3.28757e+06	1.3328e+06	780951	3.13294e+06	992213	971771	5.70646e+06	0.744457	1.24434	1.82144
Q3TZP3	Mta2	Metastasis-associated protein MTA2 OS=Mus musculus OX=10090 GN=Mta2 PE=2 SV=1	15	7	8	1	23	1	6	1			4	1	10	1			11	668	75	9.72	13300912	1.22943e+07	1.26101e+07	600376	1.49723e+06	699380	2.01061e+06	1.86425e+06	2.22001e+06	2.75696e+07	3.10715e+07	3.18051e+07	997798	307195	685935	4.98953e+06	4.74449e+06	4.89842e+06	1.26101e+07	699380	2.01061e+06	3.10715e+07	685935	4.89842e+06	2.46402	0.980776	2.43629
Q4KL76	Hspe1	10 kDa heat shock protein, mitochondrial OS=Mus musculus OX=10090 GN=Hspe1 PE=1 SV=1	19	2	2	0	23			2	2		1			6	11		6	102	11	8.35	4.64854e+06	3.19518e+06	5.11083e+06	5.29727e+07	4.06809e+07	5.06494e+07	1.99601e+06	3.17873e+06	2.30092e+06	834636	2.38303e+06	3.11853e+06	6.96342e+07	7.02409e+07	6.40391e+07	3.00303e+06	2.67519e+06	3.29643e+06	4.64854e+06	5.06494e+07	2.30092e+06	2.38303e+06	6.96342e+07	3.00303e+06	0.51264	1.37483	1.30514
P48771	Cox7a2	Cytochrome c oxidase subunit 7A2, mitochondrial OS=Mus musculus OX=10090 GN=Cox7a2 PE=1 SV=2	28	2	2	0	23	1				2	2	3				10	10	83	9.3	10.27	1.70217e+07	1.426e+07	1.30787e+07	1.92079e+06	210038	876176	1.97705e+07	1.90482e+07	1.96332e+07	771364	3.12297e+06	5.21888e+06	7.33621e+06	1.18198e+06	528936	1.02127e+07	1.13947e+07	1.38036e+07	1.426e+07	876176	1.96332e+07	3.12297e+06	1.18198e+06	1.13947e+07	0.219002	1.34902	0.58038
Q3TET0	Cct7	T-complex protein 1 subunit eta OS=Mus musculus OX=10090 GN=Cct7 PE=2 SV=1	11	5	5	0	22	3	1		1	1	1	15	2		1	2	2	544	59.6	7.84	6.61738e+06	1.36214e+07	1.17946e+07	567939	1.16101e+06	2.25731e+06	509012	867294	871860	6.42187e+06	842780	1.0927e+07	654103	1.91791e+07	2.4215e+07	390218	314022	1.04438e+06	1.17946e+07	1.16101e+06	867294	6.42187e+06	1.91791e+07	390218	0.544475	16.5193	0.449926
Q8R3Q1	F3	Tissue factor OS=Mus musculus OX=10090 GN=F3 PE=2 SV=1	17	1	3	0	22	3	1	2				12	3	7				294	32.9	9.41	32972854	4.2817e+07	4.01978e+07	6.5549e+07	8.0494e+06	1.35682e+06	157318	754736	849517	1.71297e+07	1.53388e+07	2.17052e+07	1.64845e+07	2.05698e+07	1.05415e+06	427576	1.51747e+06	1.31138e+06	4.01978e+07	8.0494e+06	754736	1.71297e+07	1.64845e+07	1.31138e+06	0.426136	2.04792	1.73754
Q3UYQ4	Api5	Apoptosis inhibitor 5 OS=Mus musculus OX=10090 GN=Api5 PE=2 SV=1	16	6	6	0	22	1	6				1	1	17				4	524	59	7.34	5.06394e+06	5.08657e+06	6.95492e+06	822389	917280	780973	1.24219e+06	2.3931e+06	2.39508e+06	3.76142e+07	3.97371e+07	3.69972e+07	267347	748103	797513	4.03618e+06	3.7613e+06	3.47235e+06	5.08657e+06	822389	2.3931e+06	3.76142e+07	748103	3.7613e+06	7.39481	0.90967	1.57172
Q3TUQ5	Pnn	Pinin OS=Mus musculus OX=10090 GN=Pnn PE=1 SV=1	9	6	6	0	22	2	4				3	5	8				9	726	82.5	7.01	5.31745e+06	930899	5.79193e+06	1.79047e+06	3.69025e+06	3.10105e+06	1.41396e+07	1.37778e+07	1.44687e+07	2.43124e+07	2.35404e+07	2.23384e+07	284262	4.07018e+06	954840	1.40893e+07	1.31535e+07	1.4906e+07	5.31745e+06	3.10105e+06	1.41396e+07	2.35404e+07	954840	1.40893e+07	4.42701	0.307909	0.996442
Q8C570	Rae1	mRNA export factor OS=Mus musculus OX=10090 GN=Rae1 PE=1 SV=1	13	3	3	0	22		1			2	3		1			8	13	368	40.9	7.83	560869	639709	716991	674591	1.08005e+06	988289	7.92816e+06	6.65494e+06	6.58802e+06	6.56481e+06	5.19914e+06	5.69376e+06	1.02741e+06	1.00785e+06	558215	8.5091e+06	7.82672e+06	7.23444e+06	639709	988289	6.65494e+06	5.69376e+06	1.00785e+06	7.82672e+06	8.90055	1.0198	1.17608
Q8BGY2	Eif5a2	Eukaryotic translation initiation factor 5A-2 OS=Mus musculus OX=10090 GN=Eif5a2 PE=1 SV=3	20	3	3	0	22	1	1			3	2	1	1			13	7	153	16.8	5.58	5.08e+06	2.78689e+06	5.41306e+06	1.206e+06	785928	600787	1.0637e+07	1.11718e+07	1.24021e+07	4.11521e+06	3.14943e+06	3.35798e+06	982053	754510	724344	4.41785e+06	4.80792e+06	5.88516e+06	5.08e+06	785928	1.11718e+07	3.35798e+06	754510	4.80792e+06	0.66102	0.960023	0.430361
G3X925	Pklr	Pyruvate kinase OS=Mus musculus OX=10090 GN=Pklr PE=1 SV=1	4	1	2	0	22	1		1	1	2	1	6		4	1	6	5	574	62.2	7.09	1.30372e+06	896807	950180	1.4251e+06	629398	1.18436e+06	3.13353e+06	2.39027e+06	2.6114e+06	1.25488e+06	1.00388e+06	691457	1.2478e+06	846652	1.09277e+06	8.50635e+06	5.31673e+06	7.03118e+06	950180	1.18436e+06	2.6114e+06	1.00388e+06	1.09277e+06	7.03118e+06	1.05651	0.922662	2.69249
P19536	Cox5b	Cytochrome c oxidase subunit 5B, mitochondrial OS=Mus musculus OX=10090 GN=Cox5b PE=1 SV=1	30	3	3	0	22	1				3	1	4				12	6	128	13.8	8.38	1.37439e+07	1.43981e+07	1.54596e+07	5.00104e+06	4.61597e+06	3.39925e+06	2.88106e+07	3.03201e+07	2.8111e+07	5.63761e+06	1.28553e+07	5.979e+06	6.01166e+06	4.32105e+06	5.41528e+06	8.95286e+06	7.70335e+06	9.1407e+06	1.43981e+07	4.61597e+06	2.88106e+07	5.979e+06	5.41528e+06	8.95286e+06	0.415264	1.17316	0.310748
Q8VHK9	Dhx36	ATP-dependent DNA/RNA helicase DHX36 OS=Mus musculus OX=10090 GN=Dhx36 PE=1 SV=2	4	3	3	0	22	1	1			1	3	2	1			5	14	1001	113.8	8.29	960194	681618	1.18479e+06	562694	1.15177e+06	788739	2.57435e+06	3.00685e+06	2.67222e+06	824277	1.4582e+06	864773	997986	812696	973831	4.43594e+06	4.03076e+06	2.6157e+06	960194	788739	2.67222e+06	864773	973831	4.03076e+06	0.900623	1.23467	1.50839
Q5FW76	Rab38	Ras-related protein Rab OS=Mus musculus OX=10090 GN=Rab38 PE=2 SV=1	24	4	4	0	22		1		1		4		1		1		20	211	23.8	7.77	3.05065e+06	3.37127e+06	2.05559e+06	2.74857e+06	1.96807e+06	2.36534e+06	1.49379e+06	678248	644936	7.10132e+06	6.53982e+06	7.28942e+06	1.43855e+07	1.43434e+07	1.75799e+07	2.0586e+07	1.94981e+07	2.14554e+07	3.05065e+06	2.36534e+06	678248	7.10132e+06	1.43855e+07	2.0586e+07	2.32781	6.0818	30.3517
Q9CPQ1	Cox6c	Cytochrome c oxidase subunit 6C OS=Mus musculus OX=10090 GN=Cox6c PE=1 SV=3	53	4	4	0	22				1	4	2				1	19	2	76	8.5	10.14	5.26271e+06	5.2717e+06	4.54163e+06	1.19008e+06	1.00109e+06	2.65369e+06	4.21015e+07	4.44999e+07	4.32614e+07	1.65321e+06	3.77414e+06	2.00741e+06	8.8913e+06	681768	1.39705e+06	1.62225e+07	7.29151e+06	1.98447e+07	5.26271e+06	1.19008e+06	4.32614e+07	2.00741e+06	1.39705e+06	1.62225e+07	0.38144	1.17391	0.374989
Q9D8L3	Ssr4	Translocon-associated protein subunit delta OS=Mus musculus OX=10090 GN=Ssr4 PE=1 SV=1	25	3	3	0	22	1				3	2	1				13	8	173	19	5.78	4.16934e+06	5.32949e+06	5.26935e+06	968094	312037	716787	2.49303e+07	2.4875e+07	2.43821e+07	924812	783183	2.64635e+06	357347	550881	820845	2.42781e+07	2.41334e+07	1.66736e+07	5.26935e+06	716787	2.4875e+07	924812	550881	2.41334e+07	0.175508	0.768542	0.970187
P0DP27	Calm2	Calmodulin-2 OS=Mus musculus OX=10090 GN=Calm2 PE=1 SV=1	32	3	3	0	22	2	1			3	2	3	4			12	3	149	16.8	4.22	1.01051e+07	1.10234e+07	1.11026e+07	1.26017e+06	1.20771e+06	562566	1.38615e+07	1.44568e+07	1.34785e+07	1.85211e+07	1.94019e+07	2.09768e+07	2.58069e+06	839345	746832	6.99941e+06	6.6657e+06	7.81717e+06	1.10234e+07	1.20771e+06	1.38615e+07	1.94019e+07	839345	6.99941e+06	1.76007	0.69499	0.504953
Q8CD14	Ddx54	RNA helicase OS=Mus musculus OX=10090 GN=Ddx54 PE=2 SV=1	6	3	3	0	21	2	1			1	3	5	4			1	11	909	100.7	9.52	3.07603e+06	2.2248e+06	3.6764e+06	597718	797792	1.06433e+06	3.24372e+06	1.97429e+06	2.545e+06	2.99211e+06	4.19758e+06	5.58402e+06	760693	353890	518125	5.60184e+06	5.12374e+06	2.456e+06	3.07603e+06	797792	2.545e+06	4.19758e+06	518125	5.12374e+06	1.36461	0.649448	2.01326
A0A0U1RNL7	Bckdk	Protein-serine/threonine kinase OS=Mus musculus OX=10090 GN=Bckdk PE=1 SV=1	10	2	2	0	21		1			2	1		1			12	8	335	38	9.42	1.22664e+06	898984	755475	644229	1.42177e+06	1.09483e+06	3.46755e+06	3.51318e+06	3.75696e+06	1.13266e+06	462529	824242	1.04575e+06	869069	788178	2.76963e+06	2.84439e+06	1.21055e+06	898984	1.09483e+06	3.51318e+06	824242	869069	2.76963e+06	0.91686	0.793791	0.788353
Q7TSL7	Acin1	Apoptotic chromatin condensation inducer 1 OS=Mus musculus OX=10090 GN=Acin1 PE=2 SV=1	15	6	6	0	21	1	5				2	1	13				7	581	67.1	8.09	5.60331e+06	1.97423e+06	4.92454e+06	706746	812361	1.14253e+06	746844	687066	825121	1.7497e+07	1.84489e+07	1.97171e+07	737527	712524	676801	863612	1.43332e+06	670163	4.92454e+06	812361	746844	1.84489e+07	712524	863612	3.74632	0.877103	1.15635
Q91VX2	Ubap2	Ubiquitin-associated protein 2 OS=Mus musculus OX=10090 GN=Ubap2 PE=1 SV=1	8	6	6	0	21		6				1		20				1	1132	117.9	7.72	5.29301e+06	4.38813e+06	5.71651e+06	874517	579252	308265	712787	1.06745e+06	1.30077e+06	3.40805e+07	2.64315e+07	3.45369e+07	3.91184e+06	750794	858200	486431	91668.4	1.04808e+06	5.29301e+06	579252	1.06745e+06	3.40805e+07	858200	486431	6.43878	1.48157	0.455693
P11031	Sub1	Activated RNA polymerase II transcriptional coactivator p15 OS=Mus musculus OX=10090 GN=Sub1 PE=1 SV=3	43	5	5	0	21	1	5					1	20					127	14.4	9.6	8.37938e+06	8.24735e+06	9.65148e+06	1.20701e+06	924682	282569	1.1451e+06	843178	775027	7.76492e+07	8.2641e+07	8.52985e+07	6.14337e+06	4.93982e+06	5.03649e+06	652067	491066	731482	8.37938e+06	924682	843178	8.2641e+07	5.03649e+06	652067	9.86242	5.44673	0.773345
Q80WR0	Nup153	Nucleoporin 153 OS=Mus musculus OX=10090 GN=Nup153 PE=2 SV=1	8	7	7	0	21		2			3	5		3			4	14	1462	152	8.84	4.94173e+06	4.85569e+06	5.92452e+06	193542	836131	822573	4.77336e+06	4.40713e+06	3.85752e+06	5.51061e+06	6.99684e+06	4.61713e+06	1.11526e+06	780467	795245	5.03226e+06	7.28211e+06	6.21887e+06	4.94173e+06	822573	4.40713e+06	5.51061e+06	795245	6.21887e+06	1.11512	0.966778	1.41109
Q8BSH9	Nap1l1	Nucleosome assembly protein 1-like 1 OS=Mus musculus OX=10090 GN=Nap1l1 PE=1 SV=1	12	3	3	0	21	1	2			1	3	1	4			1	15	383	44.6	4.56	3.11068e+06	3.4248e+06	4.59587e+06	804413	559049	977028	4.56417e+06	4.69512e+06	3.65255e+06	679929	5.45823e+06	6.65058e+06	603327	658339	638502	1.24253e+07	1.1915e+07	6.68559e+06	3.4248e+06	804413	4.56417e+06	5.45823e+06	638502	1.1915e+07	1.59374	0.793749	2.61055
A0A141CM24	ND4	NADH-ubiquinone oxidoreductase chain 4 OS=Mus musculus OX=10090 GN=ND4 PE=3 SV=1	8	2	2	0	21	1		1		1	2	5		2		6	8	459	51.8	9.38	1.69196e+06	2.35174e+06	1.57969e+06	653115	1.02463e+06	1.03438e+06	3.0073e+06	296382	3.34535e+06	1.19046e+06	280070	785408	926173	579964	831502	2.34877e+06	2.16423e+06	729998	1.69196e+06	1.02463e+06	3.0073e+06	785408	831502	2.16423e+06	0.4642	0.811513	0.719658
Q3UXS8	Srsf10	RRM domain-containing protein OS=Mus musculus OX=10090 GN=Srsf10 PE=2 SV=1	19	4	4	0	21		1			3	2		2			8	11	262	31.2	11.21	911403	423573	1.03605e+06	387556	724404	915192	4.69288e+06	5.88152e+06	4.12879e+06	6.15976e+06	5.66352e+06	6.3668e+06	1.03673e+06	685522	1.03914e+06	8.86889e+06	7.49635e+06	5.4802e+06	911403	724404	4.69288e+06	6.15976e+06	1.03673e+06	7.49635e+06	6.75855	1.43115	1.59739
Q2VPR3	Chtop	2500003M10Rik protein (Fragment) OS=Mus musculus OX=10090 GN=Chtop PE=2 SV=1	18	3	3	0	21				1	1	3				1	2	18	233	24.9	12.23	1.0704e+07	1.48865e+07	1.66223e+07	1.553e+07	1.63302e+07	1.95967e+07	3.79881e+06	3.57836e+06	3.87407e+06	2.1864e+07	2.22749e+07	2.30539e+07	2.00818e+07	1.82992e+07	2.26879e+07	1.52399e+07	2.03702e+07	1.99314e+07	1.48865e+07	1.63302e+07	3.79881e+06	2.22749e+07	2.00818e+07	1.99314e+07	1.49631	1.22973	5.24674
Q921F4	Hnrnpll	Heterogeneous nuclear ribonucleoprotein L-like OS=Mus musculus OX=10090 GN=Hnrnpll PE=1 SV=3	10	4	4	0	21		1			1	4		4			2	15	591	64.1	5.85	1.69723e+06	1.57518e+06	2.03181e+06	716383	608788	737206	2.16736e+06	1.85557e+06	2.15655e+06	8.62808e+06	7.75673e+06	1.03151e+07	919703	197195	591326	6.2459e+06	6.10192e+06	2.85245e+06	1.69723e+06	716383	2.15655e+06	8.62808e+06	591326	6.10192e+06	5.08361	0.825433	2.82948
Q3TWW8	Srsf6	Serine/arginine-rich splicing factor 6 OS=Mus musculus OX=10090 GN=Srsf6 PE=1 SV=1	9	2	3	1	21	1	1			1	2	2	4			1	14	339	39	11.46	1.32013e+07	2.21224e+07	2.15375e+07	801225	796658	310014	3.88776e+08	3.98714e+08	3.78821e+08	2.08404e+07	1.83711e+07	2.19089e+07	703432	2.89812e+06	699333	1.15957e+08	1.12211e+08	1.29531e+08	2.15375e+07	796658	3.88776e+08	2.08404e+07	703432	1.15957e+08	0.967633	0.882979	0.298261
Q3V3R1	Mthfd1l	Monofunctional C1-tetrahydrofolate synthase, mitochondrial OS=Mus musculus OX=10090 GN=Mthfd1l PE=1 SV=2	11	8	8	0	21				5	3	4				6	4	11	977	105.7	7.02	463125	865581	1.09802e+06	3.8774e+06	7.57721e+06	9.40741e+06	5.74268e+06	5.6389e+06	6.13512e+06	503136	1.11009e+06	906051	2.57118e+07	2.38685e+07	2.27937e+07	7.18693e+06	7.21672e+06	5.98429e+06	865581	7.57721e+06	5.74268e+06	906051	2.38685e+07	7.18693e+06	1.04676	3.15003	1.25149
Q8BP48	Metap1	Methionine aminopeptidase 1 OS=Mus musculus OX=10090 GN=Metap1 PE=1 SV=1	16	5	5	0	21	2				5	3	2				14	5	386	43.2	7.17	4.58227e+06	5.47561e+06	4.33266e+06	668853	635532	449384	5.06869e+06	7.40945e+06	7.18691e+06	3.27053e+06	5.0511e+06	4.20685e+06	953479	1.32216e+06	788122	3.8295e+06	4.43088e+06	3.93541e+06	4.58227e+06	635532	7.18691e+06	4.20685e+06	953479	3.93541e+06	0.918071	1.50029	0.54758
E9Q5G3	Kif23	Kinesin-like protein KIF23 OS=Mus musculus OX=10090 GN=Kif23 PE=1 SV=1	10	6	6	0	21	2	1				6	2	1				18	953	108.7	8.66	1.16099e+07	1.12286e+07	1.22406e+07	1.05522e+06	1.01184e+06	694859	1.78881e+06	1.26911e+06	1.8124e+06	1.33095e+07	8.67989e+06	8.70982e+06	857625	1.24545e+06	3.12627e+06	1.3514e+07	1.34813e+07	1.18706e+07	1.16099e+07	1.01184e+06	1.78881e+06	8.70982e+06	1.24545e+06	1.34813e+07	0.750204	1.23087	7.53647
Q9DCA5	Brix1	Ribosome biogenesis protein BRX1 homolog OS=Mus musculus OX=10090 GN=Brix1 PE=1 SV=3	27	6	6	0	21	1				2	6	1				3	17	353	41.2	10.02	6.55067e+06	5.29196e+06	6.37925e+06	663860	960211	687586	1.5394e+07	1.55908e+07	1.74598e+07	5.2703e+06	4.76879e+06	1.14206e+06	1.00223e+06	582764	515603	2.01467e+07	2.06015e+07	2.04944e+07	6.37925e+06	687586	1.55908e+07	4.76879e+06	582764	2.04944e+07	0.747546	0.847551	1.31452
P08030	Aprt	Adenine phosphoribosyltransferase OS=Mus musculus OX=10090 GN=Aprt PE=1 SV=2	41	5	5	0	21	3	1			4		3	2			16		180	19.7	6.79	3.878e+06	5.81447e+06	3.47888e+06	694587	849094	720043	8.16829e+06	8.64502e+06	8.45878e+06	621957	1.16888e+06	2.26132e+06	714332	933934	977087	5.27798e+06	4.06172e+06	2.99182e+06	3.878e+06	720043	8.45878e+06	1.16888e+06	933934	4.06172e+06	0.301413	1.29705	0.480178
Q9CXK8	Nip7	60S ribosome subunit biogenesis protein NIP7 homolog OS=Mus musculus OX=10090 GN=Nip7 PE=1 SV=1	59	6	6	0	20	1				1	5	2				4	14	180	20.4	8.24	3.77335e+06	3.22585e+06	3.93814e+06	1.16851e+06	664880	842769	3.8887e+06	2.82288e+06	2.73042e+06	3.35621e+06	3.75713e+06	3.5772e+06	750897	877869	762740	1.18565e+07	1.17126e+07	1.32217e+07	3.77335e+06	842769	2.82288e+06	3.5772e+06	762740	1.18565e+07	0.948016	0.90504	4.20015
Q8R3N1	Nop14	Nucleolar protein 14 OS=Mus musculus OX=10090 GN=Nop14 PE=1 SV=2	7	4	4	0	20	1				1	3	1				1	18	860	98.7	7.59	975763	714886	700013	747337	991974	1.16521e+06	3.47925e+06	2.94269e+06	3.03605e+06	569203	561565	489985	831870	914740	450528	1.21279e+07	1.21764e+07	7.7747e+06	714886	991974	3.03605e+06	561565	831870	1.21279e+07	0.785532	0.8386	3.99464
P34884	Mif	Macrophage migration inhibitory factor OS=Mus musculus OX=10090 GN=Mif PE=1 SV=2	18	3	3	0	20		1			2	3		3			6	11	115	12.5	7.34	3.82399e+06	2.71255e+06	3.72912e+06	5.06727e+06	7.038e+06	5.57379e+06	7.52718e+07	7.57804e+07	7.59986e+07	1.90696e+07	2.03277e+07	1.93651e+07	6.99226e+06	881795	6.37659e+06	6.06503e+07	5.86662e+07	7.07276e+07	3.72912e+06	5.57379e+06	7.57804e+07	1.93651e+07	6.37659e+06	6.06503e+07	5.19295	1.14403	0.800343
Q3TKT4	Smarca4	Transcription activator BRG1 OS=Mus musculus OX=10090 GN=Smarca4 PE=1 SV=1	4	6	6	0	20	2	2				5	2	8				10	1613	181.3	8	5.18765e+06	5.87697e+06	7.60245e+06	522916	994152	1.18236e+06	2.55747e+06	2.49142e+06	2.37585e+06	1.1995e+07	1.25614e+07	6.62979e+06	1.09346e+06	945653	1.20557e+06	7.26529e+06	7.07539e+06	5.84268e+06	5.87697e+06	994152	2.49142e+06	1.1995e+07	1.09346e+06	7.07539e+06	2.04102	1.0999	2.8399
A0A1L1STE6	Idh3a	Isocitrate dehydrogenase [NAD] subunit, mitochondrial OS=Mus musculus OX=10090 GN=Idh3a PE=1 SV=1	10	3	3	0	20			1		1	3			2		5	13	384	41.5	6.93	688510	316016	574436	763188	712934	360566	5.26055e+06	4.14142e+06	4.83922e+06	2.87024e+06	2.5846e+06	3.42514e+06	684648	198193	869227	5.02152e+06	6.01833e+06	6.45883e+06	574436	712934	4.83922e+06	2.87024e+06	684648	6.01833e+06	4.99662	0.960324	1.24366
A0A338P6M3	Polr2h	Polymerase (RNA) II (DNA directed) polypeptide H OS=Mus musculus OX=10090 GN=Polr2h PE=1 SV=1	22	2	2	0	20	1	2				1	6	12				2	91	10	6.51	1.9424e+06	1.52224e+06	1.88133e+06	89267.4	1.15463e+06	738249	1.32771e+06	1.96293e+06	1.76592e+06	8.78521e+06	8.57234e+06	7.01885e+06	1.09817e+06	744182	1.08748e+06	1.74561e+06	1.86096e+06	879063	1.88133e+06	738249	1.76592e+06	8.57234e+06	1.08748e+06	1.74561e+06	4.55652	1.47305	0.988495
Q6PAC3	Dcaf13	DDB1- and CUL4-associated factor 13 OS=Mus musculus OX=10090 GN=Dcaf13 PE=1 SV=2	20	6	6	0	20	1				1	5	1				2	17	445	51.4	9.32	4.88296e+06	3.23189e+06	2.77975e+06	119969	701043	540307	3.89595e+06	3.9308e+06	3.53444e+06	2.22418e+06	2.2421e+06	520176	191425	546828	687398	7.49008e+06	7.33401e+06	6.86787e+06	3.23189e+06	540307	3.89595e+06	2.22418e+06	546828	7.33401e+06	0.688196	1.01207	1.88247
Q80X50	Ubap2l	Ubiquitin-associated protein 2-like OS=Mus musculus OX=10090 GN=Ubap2l PE=1 SV=1	4	3	3	0	20	1	2	1		1	2	1	4	2		6	7	1107	116.7	7.11	5.36071e+06	6.15824e+06	7.37883e+06	1.04963e+06	216767	1.03529e+06	4.36453e+06	4.12003e+06	3.75526e+06	1.52337e+07	1.27265e+07	1.65895e+07	892549	424576	703702	5.85162e+06	5.06327e+06	6.15515e+06	6.15824e+06	1.03529e+06	4.12003e+06	1.52337e+07	703702	5.85162e+06	2.4737	0.679715	1.42029
Q62425	Ndufa4	Cytochrome c oxidase subunit NDUFA4 OS=Mus musculus OX=10090 GN=Ndufa4 PE=1 SV=2	27	2	2	0	20	1	2		2		1	1	12		3		4	82	9.3	9.52	2.71576e+07	3.1024e+07	2.72797e+07	2.79895e+07	2.65062e+07	3.05412e+07	1.99604e+06	1.16356e+06	1.55985e+06	4.8883e+07	5.81318e+07	5.82631e+07	3.55539e+07	6.05414e+07	5.8164e+07	6.50071e+06	5.84236e+06	6.40295e+06	2.72797e+07	2.79895e+07	1.55985e+06	5.81318e+07	5.8164e+07	6.40295e+06	2.13095	2.07807	4.10485
Q9JKR6	Hyou1	Hypoxia up-regulated protein 1 OS=Mus musculus OX=10090 GN=Hyou1 PE=1 SV=1	12	7	7	0	20			1	2	5				3	4	13		999	111.1	5.19	345148	897961	797535	486558	1.19993e+06	331126	6.74772e+06	4.85371e+06	5.49541e+06	783880	828496	790280	631139	862160	729203	2.79336e+06	3.2473e+06	2.64794e+06	797535	486558	5.49541e+06	790280	729203	2.79336e+06	0.990903	1.4987	0.508308
Q3TZI3	Sf1	Splicing factor 1 OS=Mus musculus OX=10090 GN=Sf1 PE=2 SV=1	16	5	5	0	19	1	4			1	1	1	15			2	1	548	59.7	9.36	10575044	8.79079e+06	1.03812e+07	979614	665966	1.21978e+06	2.97896e+06	2.02185e+06	2.23506e+06	3.86136e+07	4.06749e+07	3.77793e+07	4.77945e+06	3.87578e+06	3.16473e+06	5.07024e+06	6.27044e+06	6.66478e+06	1.03812e+07	979614	2.23506e+06	3.86136e+07	3.87578e+06	6.27044e+06	3.71957	3.95644	2.80549
P61750	Arf4	ADP-ribosylation factor 4 OS=Mus musculus OX=10090 GN=Arf4 PE=1 SV=2	30	3	4	0	19	1		1		3	2	2		1		9	7	180	20.4	7.14	3.73173e+06	3.33163e+06	3.89983e+06	1.75962e+06	2.17219e+06	680891	6.50453e+06	6.15925e+06	6.2086e+06	6.04743e+06	5.91761e+06	5.49657e+06	1.42949e+06	664546	1.78392e+06	5.03735e+06	1.77836e+06	4.3993e+06	3.73173e+06	1.75962e+06	6.2086e+06	5.91761e+06	1.42949e+06	4.3993e+06	1.58575	0.812385	0.708581
P62274	Rps29	Small ribosomal subunit protein uS14 OS=Mus musculus OX=10090 GN=Rps29 PE=1 SV=2	34	2	2	0	19	2				2	2	4				7	8	56	6.7	10.13	16814022	2.18429e+07	1.67401e+07	532208	1.07897e+06	380204	2.06666e+07	2.12543e+07	2.24213e+07	4.1491e+06	2.9946e+06	3.46627e+06	827399	957458	268521	3.17823e+07	2.95514e+07	3.48793e+07	16814022	532208	2.12543e+07	3.46627e+06	827399	3.17823e+07	0.206153	1.55465	1.49534
Q3TI99	Ldha	L-lactate dehydrogenase OS=Mus musculus OX=10090 GN=Ldha PE=2 SV=1	20	4	5	1	19	1	1	3	2		1	1	5	8	4		1	332	36.5	7.74	5.83372e+06	5.67928e+06	6.59402e+06	1.3716e+07	3.43601e+07	3.55448e+07	1.77311e+06	2.00565e+06	2.77434e+06	1.69448e+07	1.56594e+07	1.91406e+07	2.36171e+07	2.1225e+07	2.32645e+07	3.45125e+06	2.8618e+06	2.32531e+06	5.83372e+06	3.43601e+07	2.00565e+06	1.69448e+07	2.32645e+07	2.8618e+06	2.90463	0.677078	1.42687
F8WHU5	Pds5b	PDS5 cohesin associated factor B OS=Mus musculus OX=10090 GN=Pds5b PE=1 SV=1	5	4	5	0	19		1			1	5		1			1	17	1449	164.7	8.54	751022	1.87656e+06	447703	832027	466189	437049	3.95975e+06	3.40844e+06	4.11247e+06	956420	5.21455e+06	887481	905959	1.04626e+06	790504	1.08334e+07	1.22498e+07	1.06753e+07	751022	466189	3.95975e+06	956420	905959	1.08334e+07	1.27349	1.94333	2.73588
Q99J29	Scpep1	Carboxypeptidase OS=Mus musculus OX=10090 GN=Scpep1 PE=2 SV=1	8	3	3	0	19		1				3		1				18	452	50.9	5.78	725960	999429	901670	417545	999228	513775	718597	825988	1.14335e+06	1.16068e+06	974423	3.00881e+06	880632	738298	828769	9.44811e+06	8.85161e+06	6.77915e+06	901670	513775	825988	1.16068e+06	828769	8.85161e+06	1.28725	1.6131	10.7164
P80315	Cct4	T-complex protein 1 subunit delta OS=Mus musculus OX=10090 GN=Cct4 PE=1 SV=3	17	5	5	0	19	2	2	1	1	4		3	3	2	1	10		539	58	8.02	8.6826e+06	9.41482e+06	8.12696e+06	1.05271e+06	8.65383e+06	995009	5.60079e+06	5.73512e+06	5.47568e+06	3.48703e+06	6.14123e+06	3.29776e+06	9.35135e+06	8.95062e+06	1.0727e+07	5.38776e+06	5.52431e+06	4.01961e+06	8.6826e+06	1.05271e+06	5.60079e+06	3.48703e+06	9.35135e+06	5.38776e+06	0.401611	8.88312	0.961964
Q8BJW5	Nol11	Nucleolar protein 11 OS=Mus musculus OX=10090 GN=Nol11 PE=2 SV=1	3	1	1	0	19	1				1	1	6				6	7	723	80.8	5.92	3.66726e+06	5.82755e+06	5.05338e+06	890020	695017	1.22292e+06	4.08919e+06	4.71459e+06	5.68392e+06	1.26655e+06	60785	423681	853088	340410	1.37209e+06	9.75034e+06	1.00076e+07	1.02058e+07	5.05338e+06	890020	4.71459e+06	423681	853088	1.00076e+07	0.083841	0.958504	2.12269
Q58E35	Rplp1	Ribosomal protein, large, P1 OS=Mus musculus OX=10090 GN=Rplp1 PE=1 SV=1	14	1	1	0	19	1	1			1	1	3	5			6	5	114	11.5	4.32	52538276	6.00538e+07	6.39775e+07	315530	818233	1.21321e+06	3.15732e+07	3.13419e+07	2.78962e+07	4.34182e+07	4.44118e+07	5.83875e+07	897457	312664	1.43619e+06	1.32342e+07	1.30078e+07	2.73614e+06	6.00538e+07	818233	3.13419e+07	4.44118e+07	897457	1.30078e+07	0.739534	1.09682	0.415027
Q4FK79	Ssr3	Translocon-associated protein subunit gamma OS=Mus musculus OX=10090 GN=Ssr3 PE=2 SV=1	8	1	1	0	19				1	1	1				3	6	10	185	21.1	9.61	3.21551e+06	3.7716e+06	5.50544e+06	1.78724e+07	2.4137e+07	1.93599e+07	2.23552e+07	2.5594e+07	2.37357e+07	1.15102e+06	965233	1.25272e+06	2.27731e+07	3.06742e+07	3.16062e+07	2.83697e+07	2.74511e+07	1.53497e+07	3.7716e+06	1.93599e+07	2.37357e+07	1.15102e+06	3.06742e+07	2.74511e+07	0.30518	1.58442	1.15653
Q9JJ28	Flii	Protein flightless-1 homolog OS=Mus musculus OX=10090 GN=Flii PE=1 SV=1	6	4	4	0	19	1				4	1	1				15	3	1271	144.7	6.06	2.19292e+06	1.63877e+06	1.75406e+06	725198	821125	770836	7.75789e+06	7.82343e+06	8.03101e+06	1.57347e+06	1.94397e+06	658516	929821	855490	579754	3.04926e+06	3.40885e+06	2.59493e+06	1.75406e+06	770836	7.82343e+06	1.57347e+06	855490	3.04926e+06	0.897046	1.10982	0.38976
G3UW94	U2af1	U2 small nuclear ribonucleoprotein auxiliary factor (U2AF) 1 OS=Mus musculus OX=10090 GN=U2af1 PE=1 SV=1	20	4	4	0	18			1		1	3			1		3	14	239	27.8	8.68	617193	1.03563e+06	1.20666e+06	292480	1.35625e+06	781167	5.05696e+06	2.69271e+06	2.9643e+06	885389	475843	676719	1.12668e+06	1.07188e+06	1.05218e+06	8.5815e+06	8.4981e+06	6.89784e+06	1.03563e+06	781167	2.9643e+06	676719	1.07188e+06	8.4981e+06	0.653439	1.37215	2.86682
Q5M9N6	Rpl37a	Rpl37a protein OS=Mus musculus OX=10090 GN=Rpl37a PE=2 SV=1	48	3	3	0	18	3		1			2	7		5			6	82	9	10.37	1.25597e+07	1.35346e+07	1.52851e+07	6.68501e+06	5.06316e+06	4.12528e+06	3.93026e+06	3.05624e+06	4.12587e+06	2.68565e+06	3.11038e+06	1.50127e+06	4.38948e+06	230574	2.83825e+06	2.55252e+06	2.62374e+06	5.20233e+06	1.35346e+07	5.06316e+06	3.93026e+06	2.68565e+06	2.83825e+06	2.62374e+06	0.198429	0.560568	0.667573
Q3UGB8	Derl1	Derlin OS=Mus musculus OX=10090 GN=Derl1 PE=2 SV=1	8	2	2	0	18				1	1	2				2	6	10	251	28.8	9.51	1.0209e+06	647663	390576	6.80572e+06	4.52633e+06	5.32984e+06	9.43314e+06	1.0196e+07	1.01541e+07	743696	3.52278e+06	2.38364e+06	2.68225e+07	2.39604e+07	2.95208e+07	1.20266e+07	1.02782e+07	1.06129e+07	647663	5.32984e+06	1.01541e+07	2.38364e+06	2.68225e+07	1.06129e+07	3.68036	5.03252	1.04518
Q9D945	Llph	Protein LLP homolog OS=Mus musculus OX=10090 GN=Llph PE=1 SV=1	29	3	3	0	18		1				3		4				14	130	15.4	10.36	1.3752e+06	491657	905798	680460	290510	306770	638051	1.0293e+06	1.48247e+06	4.54017e+06	4.73103e+06	5.20808e+06	984418	1.36267e+06	1.05715e+06	5.75267e+06	6.19516e+06	9.23862e+06	905798	306770	1.0293e+06	4.73103e+06	1.05715e+06	6.19516e+06	5.22305	3.44606	6.01879
E9QP00	Tra2a	Transformer 2 alpha OS=Mus musculus OX=10090 GN=Tra2a PE=1 SV=1	5	1	1	0	18		1			1	1		6			6	6	282	32.6	11.27	16231644	1.49512e+07	1.6479e+07	1.20857e+06	1.19293e+06	900443	1.05686e+07	9.05626e+06	9.69197e+06	4.04485e+07	3.75363e+07	5.6127e+07	672771	458604	1.31629e+06	1.76292e+07	1.78744e+07	1.73621e+07	16231644	1.19293e+06	9.69197e+06	4.04485e+07	672771	1.76292e+07	2.49195	0.563964	1.81895
E9Q9E1	Eif4g1	Eukaryotic translation initiation factor 4, gamma 1 OS=Mus musculus OX=10090 GN=Eif4g1 PE=1 SV=1	3	4	4	0	18	1		1	1	1	2	2		2	1	6	7	1593	175.2	5.38	5.0153e+06	6.96668e+06	5.04703e+06	9.60935e+06	1.38476e+07	1.17001e+07	3.01294e+06	2.9572e+06	3.29103e+06	4.37313e+06	4.09971e+06	4.20104e+06	1.78686e+07	2.39103e+07	2.64077e+07	2.50775e+06	2.12878e+06	1.90903e+06	5.04703e+06	1.17001e+07	3.01294e+06	4.20104e+06	2.39103e+07	2.12878e+06	0.832378	2.0436	0.706546
P61327	Magoh	Protein mago nashi homolog OS=Mus musculus OX=10090 GN=Magoh PE=2 SV=1	48	5	5	0	18	2	3			1	3	2	8			2	6	146	17.2	6.11	5.48428e+06	6.63101e+06	8.33951e+06	379975	913890	745721	1.32147e+07	1.25648e+07	1.29423e+07	1.49679e+07	1.60373e+07	1.62333e+07	545760	848791	509313	1.9952e+07	2.07736e+07	1.86456e+07	6.63101e+06	745721	1.29423e+07	1.60373e+07	545760	1.9952e+07	2.41854	0.731856	1.54161
Q9D1D4	Tmed10	Transmembrane emp24 domain-containing protein 10 OS=Mus musculus OX=10090 GN=Tmed10 PE=1 SV=1	16	3	3	0	18	1				3	3	1				8	9	219	24.9	6.7	3.94754e+06	4.19196e+06	5.55931e+06	987081	757147	1.03205e+06	1.72028e+07	1.70872e+07	1.74203e+07	5.70315e+06	6.0191e+06	5.90386e+06	1.01724e+06	264626	982032	1.22132e+07	1.31816e+07	1.22504e+07	4.19196e+06	987081	1.72028e+07	5.90386e+06	982032	1.22504e+07	1.40838	0.994885	0.712116
Q3TTM6	Pmpca	Uncharacterized protein OS=Mus musculus OX=10090 GN=Pmpca PE=2 SV=1	8	2	2	0	18	1		1	1	2	1	5		1	1	8	3	524	58.2	6.83	949607	814114	819838	896980	1.0651e+06	1.04295e+06	4.11366e+06	4.71644e+06	4.87555e+06	848807	451544	779174	177123	513303	476214	1.01165e+06	440579	1.50046e+06	819838	1.04295e+06	4.71644e+06	779174	476214	1.01165e+06	0.9504	0.456604	0.214494
Q05D44	Eif5b	Eukaryotic translation initiation factor 5B OS=Mus musculus OX=10090 GN=Eif5b PE=1 SV=2	6	3	3	0	18		1			3	2		3			9	6	1216	137.5	5.59	2.71394e+06	2.79746e+06	3.1251e+06	697966	858211	545258	7.7566e+06	8.447e+06	8.04173e+06	4.96449e+06	4.70995e+06	718372	638760	742200	784091	1.02495e+07	1.00206e+07	8.35834e+06	2.79746e+06	697966	8.04173e+06	4.70995e+06	742200	1.00206e+07	1.68365	1.06337	1.24608
A0A6Q6PUT5	Prpf40a	Pre-mRNA processing factor 40A (Fragment) OS=Mus musculus OX=10090 GN=Prpf40a PE=1 SV=1	6	3	3	0	18	1	3			1	1	1	10			1	6	966	109.8	8.12	1.01813e+07	7.80033e+06	8.85863e+06	1.82304e+06	425604	875314	2.51137e+06	3.00696e+06	2.73444e+06	1.76094e+07	1.79685e+07	1.74694e+07	6.29589e+06	765788	837825	5.72486e+06	6.23111e+06	5.5786e+06	8.85863e+06	875314	2.73444e+06	1.76094e+07	837825	5.72486e+06	1.98783	0.95717	2.09361
Q9DC51	Gnai3	Guanine nucleotide-binding protein G(i) subunit alpha-3 OS=Mus musculus OX=10090 GN=Gnai3 PE=1 SV=3	10	1	3	0	18	1				3	1	5				10	3	354	40.5	5.69	10940268	403964	1.41859e+06	1.43431e+06	890585	215221	1.03423e+07	8.56124e+06	8.8554e+06	3.28331e+06	484369	83957.6	840962	1.45366e+06	909041	3.45879e+06	4.37295e+06	2.64078e+06	1.41859e+06	890585	8.8554e+06	484369	909041	3.45879e+06	0.341445	1.02072	0.390585
F8WHP8	Atp5j2	ATP synthase subunit f, mitochondrial OS=Mus musculus OX=10090 GN=Atp5j2 PE=1 SV=1	30	2	2	0	18				1	2	1				1	12	5	76	9	9.88	173954	1.43916e+06	2.01866e+06	8.66849e+06	9.65917e+06	8.91743e+06	3.20495e+07	3.43418e+07	3.4875e+07	1.61419e+06	592057	925343	3.48822e+07	3.0666e+07	3.63109e+07	1.95621e+07	2.06741e+07	2.02193e+07	1.43916e+06	8.91743e+06	3.43418e+07	925343	3.48822e+07	2.02193e+07	0.642976	3.91169	0.588766
E9PU96	Urb1	URB1 ribosome biogenesis 1 homolog (S. cerevisiae) OS=Mus musculus OX=10090 GN=Urb1 PE=1 SV=1	3	4	4	0	18	1	1				3	6	6				6	2277	254.7	6.96	1.19154e+06	717427	1.33694e+06	576136	625329	695854	1.68385e+06	1.87343e+06	1.72858e+06	1.7876e+06	1.4865e+06	1.37301e+06	595744	680886	1.07801e+06	3.58123e+06	3.78951e+06	1.7352e+06	1.19154e+06	625329	1.72858e+06	1.4865e+06	680886	3.58123e+06	1.24755	1.08884	2.07177
P84089	Erh	Enhancer of rudimentary homolog OS=Mus musculus OX=10090 GN=Erh PE=1 SV=1	47	5	5	0	18	2	4				1	2	15				1	104	12.3	5.92	2.49652e+07	2.20013e+07	2.38679e+07	818128	653937	530304	6.88671e+06	7.12471e+06	6.57447e+06	7.61592e+07	7.69251e+07	7.84326e+07	197333	617452	525025	5.83142e+06	5.73849e+06	6.89628e+06	2.38679e+07	653937	6.88671e+06	7.69251e+07	525025	5.83142e+06	3.22295	0.802867	0.846765
Q9D6F6	Dynll1	Dynein light chain OS=Mus musculus OX=10090 GN=Dynll1 PE=2 SV=1	51	2	3	1	18		1			3	1		1			13	4	89	10.3	7.4	8.04591e+06	6.42335e+06	7.42426e+06	1.43007e+06	902973	372415	1.85023e+07	1.95733e+07	1.26717e+07	900309	7.87369e+06	1.62802e+06	845238	690972	860662	1.71603e+07	1.90981e+07	2.28837e+07	7.42426e+06	902973	1.85023e+07	1.62802e+06	845238	1.90981e+07	0.219284	0.936061	1.0322
Q8VCT0	Ldlr	Low density lipoprotein receptor OS=Mus musculus OX=10090 GN=Ldlr PE=2 SV=1	10	6	6	0	18	3		4				9		9				862	94.9	5.02	5.36012e+06	1.41807e+07	1.53445e+07	1.64427e+07	1.81939e+07	7.96885e+06	323457	745810	582561	6.94743e+06	1.10277e+07	7.15656e+06	178536	4.07783e+06	1.00772e+07	510471	941849	955190	1.41807e+07	1.64427e+07	582561	7.15656e+06	4.07783e+06	941849	0.504668	0.248002	1.61674
Q3TJF2	Ola1	Obg-like ATPase 1 OS=Mus musculus OX=10090 GN=Ola1 PE=2 SV=1	13	3	3	0	18	1	1			3	1	3	2			9	4	396	44.8	7.52	947266	657730	1.01575e+06	778872	759547	777395	4.55075e+06	5.17749e+06	5.31299e+06	656000	360500	893110	714417	834360	1.08081e+06	4.14021e+06	3.463e+06	2.62046e+06	947266	777395	5.17749e+06	656000	834360	3.463e+06	0.692519	1.07328	0.668857
Q3UKJ7	Smu1	WD40 repeat-containing protein SMU1 OS=Mus musculus OX=10090 GN=Smu1 PE=2 SV=2	7	3	3	0	18		2			1	2		4			2	12	513	57.5	7.18	6.19207e+06	6.86995e+06	5.37833e+06	821636	1.17829e+06	578709	4.13829e+06	4.20309e+06	3.14381e+06	8.43343e+06	1.73136e+07	1.61375e+07	673113	830349	648350	6.97411e+06	7.32733e+06	9.07912e+06	6.19207e+06	821636	4.13829e+06	1.61375e+07	673113	7.32733e+06	2.60616	0.819235	1.77062
Q7TMF3	Ndufa12	NADH dehydrogenase [ubiquinone] 1 alpha subcomplex subunit 12 OS=Mus musculus OX=10090 GN=Ndufa12 PE=1 SV=2	30	3	3	0	18	1				2	2	1				7	10	145	17.1	9.36	2.12994e+06	2.00555e+06	1.8657e+06	584086	858278	731626	5.40737e+06	5.6171e+06	6.15584e+06	854494	1.20749e+06	797824	494634	1.20845e+06	805114	6.0122e+06	6.53613e+06	6.18609e+06	2.00555e+06	731626	5.6171e+06	854494	805114	6.18609e+06	0.426064	1.10045	1.1013
Q61686	Cbx5	Chromobox protein homolog 5 OS=Mus musculus OX=10090 GN=Cbx5 PE=1 SV=1	24	4	4	0	18	1	3				1	5	11				2	191	22.2	5.86	6.29068e+06	6.72929e+06	7.92672e+06	1.84009e+07	2.30632e+07	2.07451e+07	1.25572e+06	1.6726e+06	1.21279e+06	2.99814e+07	2.86022e+07	3.07826e+07	2.81134e+07	3.54331e+07	4.01097e+07	1.55885e+06	863785	1.59834e+06	6.72929e+06	2.07451e+07	1.25572e+06	2.99814e+07	3.54331e+07	1.55885e+06	4.45536	1.70802	1.2414
Q3TUR1	Stt3a	dolichyl-diphosphooligosaccharide--protein glycotransferase OS=Mus musculus OX=10090 GN=Stt3a PE=2 SV=1	9	5	5	0	17			1	1	3	2			1	1	8	7	705	80.6	8.1	541812	924790	832669	447622	1.02437e+06	898830	2.28607e+07	2.17447e+07	2.27716e+07	879493	1.05495e+06	1.04335e+06	638323	861677	722472	1.88216e+07	2.04751e+07	2.41101e+07	832669	898830	2.27716e+07	1.04335e+06	722472	2.04751e+07	1.25302	0.803791	0.899151
Q3TJ51	Idh1	Isocitrate dehydrogenase [NADP] OS=Mus musculus OX=10090 GN=Idh1 PE=2 SV=1	15	4	5	0	17				1	5					3	14		414	46.6	7.43	641273	466054	335726	711377	637933	835108	8.68532e+06	7.36375e+06	7.30908e+06	1.15497e+06	1.2045e+06	765496	563348	727546	944686	1.02026e+06	1.79738e+06	2.06507e+06	466054	711377	7.36375e+06	1.15497e+06	727546	1.79738e+06	2.47819	1.02273	0.244085
Q99MJ9	Ddx50	ATP-dependent RNA helicase DDX50 OS=Mus musculus OX=10090 GN=Ddx50 PE=2 SV=1	9	4	4	0	17		1				4		2				15	734	82.1	9.25	987837	681292	7.23699e+06	1.05613e+06	1.01776e+06	350381	1.65611e+06	2.88668e+06	2.70464e+06	1.46746e+07	1.52059e+07	600984	901602	1.07882e+06	874669	1.29668e+07	1.23625e+07	8.47223e+06	987837	1.01776e+06	2.70464e+06	1.46746e+07	901602	1.23625e+07	14.8553	0.885871	4.57085
Q3UWP8	Calr	Calreticulin (Fragment) OS=Mus musculus OX=10090 GN=Calr PE=2 SV=1	11	3	3	0	17		1		3				1		16			368	42.2	4.74	6.73522e+06	3.3109e+06	6.81429e+06	1.47011e+07	1.39753e+07	9.68686e+06	1.8208e+06	1.82032e+06	1.29108e+06	1.06765e+07	5.62487e+06	1.2615e+07	3.88577e+07	6.9586e+07	6.59446e+07	2.0034e+06	1.78155e+06	2.24992e+06	6.73522e+06	1.39753e+07	1.82032e+06	1.06765e+07	6.59446e+07	2.0034e+06	1.58517	4.71867	1.10058
B2RY56	Rbm25	RNA-binding protein 25 OS=Mus musculus OX=10090 GN=Rbm25 PE=1 SV=2	7	4	4	0	17		3				2		7				10	838	99.5	6.32	1.2585e+07	1.64861e+07	1.18982e+07	2.00157e+06	1.96494e+06	2.1072e+06	3.81009e+06	3.09958e+06	4.31599e+06	2.51502e+07	3.03002e+07	2.54391e+07	581592	1.04586e+06	680886	1.6464e+07	1.24701e+07	7.89572e+06	1.2585e+07	2.00157e+06	3.81009e+06	2.54391e+07	680886	1.24701e+07	2.02139	0.340177	3.27293
P97384	Anxa11	Annexin A11 OS=Mus musculus OX=10090 GN=Anxa11 PE=1 SV=2	11	3	4	0	17	1				4	1	1				13	3	503	54	7.66	3.00222e+06	131406	3.68148e+06	243258	844971	1.03727e+06	8.62389e+06	9.73175e+06	9.27938e+06	2.92369e+06	885518	2.88453e+06	1.14507e+06	616715	540500	6.11735e+06	6.71246e+06	4.06042e+06	3.00222e+06	844971	9.27938e+06	2.88453e+06	616715	6.11735e+06	0.960799	0.729865	0.659241
Q00993	Axl	Tyrosine-protein kinase receptor UFO OS=Mus musculus OX=10090 GN=Axl PE=1 SV=2	10	6	6	0	17	5		3				13		4				888	98.1	5.74	2.03113e+07	2.09542e+07	2.36166e+07	627665	6.1404e+06	9.18068e+06	328042	987893	1.04288e+06	3.59106e+06	7.60799e+06	5.23589e+06	847633	1.39917e+06	811402	656028	769202	743964	2.09542e+07	6.1404e+06	987893	5.23589e+06	847633	743964	0.249873	0.138042	0.753081
A2AGT5	Ckap5	Cytoskeleton-associated protein 5 OS=Mus musculus OX=10090 GN=Ckap5 PE=1 SV=1	5	8	8	0	17	1	7				2	1	12				4	2032	225.5	7.96	3.57045e+06	4.59218e+06	7.07228e+06	770233	914313	777737	3.20956e+07	3.33689e+07	3.25553e+07	2.45506e+07	2.63803e+07	2.14361e+07	2.56158e+07	1.26308e+06	7.90414e+06	4.08697e+08	4.01072e+08	5.03429e+08	4.59218e+06	777737	3.25553e+07	2.45506e+07	7.90414e+06	4.08697e+08	5.34618	10.163	12.5539
O70194	Eif3d	Eukaryotic translation initiation factor 3 subunit D OS=Mus musculus OX=10090 GN=Eif3d PE=1 SV=2	15	5	5	0	17	3				1	4	3				3	11	548	63.9	6.05	7.53409e+06	8.28417e+06	8.09093e+06	787815	1.10182e+06	553598	3.84906e+06	8.90438e+06	4.07089e+06	7.18349e+06	5.54845e+06	8.08301e+06	368303	812153	398090	1.05924e+07	1.1175e+07	9.32919e+06	8.09093e+06	787815	4.07089e+06	7.18349e+06	398090	1.05924e+07	0.887844	0.505309	2.60198
E9Q3E2	Synpo	Synaptopodin OS=Mus musculus OX=10090 GN=Synpo PE=1 SV=1	7	4	4	0	17		1			1	4		4			2	11	1100	117.4	9.64	1.05142e+06	603431	590262	1.06092e+06	625665	790180	2.44752e+06	2.24073e+06	1.74909e+06	5.35517e+06	6.61317e+06	6.00518e+06	606376	671252	1.05503e+06	1.08655e+07	1.11905e+07	7.60487e+06	603431	790180	2.24073e+06	6.00518e+06	671252	1.08655e+07	9.95171	0.849493	4.84912
Q03137	Epha4	Ephrin type-A receptor 4 OS=Mus musculus OX=10090 GN=Epha4 PE=1 SV=2	8	5	6	0	17	6		2				11		6				986	109.7	6.51	1.0136e+07	1.11009e+07	1.3643e+07	1.7036e+07	1.32524e+07	1.38088e+07	473759	772808	1.21219e+06	6.78672e+06	8.05867e+06	7.51602e+06	7.31103e+06	9.24577e+06	6.84082e+06	902468	974712	728873	1.11009e+07	1.38088e+07	772808	7.51602e+06	7.31103e+06	902468	0.677064	0.529448	1.16778
A0A498WGK2	Nars	asparagine--tRNA ligase OS=Mus musculus OX=10090 GN=Nars PE=1 SV=1	11	5	5	0	17		1			5	2		1			11	5	558	64.2	5.86	918844	599284	699387	1.03054e+06	635644	486416	8.02264e+06	7.0864e+06	8.79189e+06	952552	456834	923130	780075	888996	421201	2.36336e+06	2.80298e+06	2.02754e+06	699387	635644	8.02264e+06	923130	780075	2.36336e+06	1.31991	1.22722	0.294587
Q810U4-2	Nrcam	Isoform 2 of Neuronal cell adhesion molecule OS=Mus musculus OX=10090 GN=Nrcam	6	5	5	0	17		5						17					1186	131.2	6.06	5.92827e+06	5.51791e+06	7.48677e+06	998148	774689	917966	414128	247119	902840	3.65783e+07	3.6949e+07	3.46353e+07	1.20213e+06	1.16076e+06	858725	531788	602651	1.03347e+06	5.92827e+06	917966	414128	3.65783e+07	1.16076e+06	602651	6.17014	1.26449	1.45523
P11983	Tcp1	T-complex protein 1 subunit alpha OS=Mus musculus OX=10090 GN=Tcp1 PE=1 SV=3	26	10	10	0	17	4		1		4	3	5		1		8	3	556	60.4	6.16	7.28804e+06	8.41067e+06	7.66452e+06	3.29692e+06	2.62722e+06	2.54545e+06	5.00176e+06	4.85537e+06	5.92034e+06	4.17452e+06	2.13595e+06	3.65056e+06	594058	1.04128e+06	374865	8.09954e+06	6.88907e+06	8.0138e+06	7.66452e+06	2.62722e+06	5.00176e+06	3.65056e+06	594058	8.0138e+06	0.476294	0.226117	1.6022
Q3TVK4	Capzb	F-actin-capping protein subunit beta OS=Mus musculus OX=10090 GN=Capzb PE=2 SV=1	20	3	3	0	17	1				2	2	1				9	7	272	30.6	5.81	833599	952204	830670	1.72593e+07	1.73155e+07	180450	7.5233e+06	6.53652e+06	7.95952e+06	1.22249e+06	1.03677e+06	619387	9.34616e+06	761151	420905	4.00171e+06	3.57807e+06	1.82887e+06	833599	1.72593e+07	7.5233e+06	1.03677e+06	761151	3.57807e+06	1.24372	0.0441009	0.475598
B2RSV4	Sf3b3	Splicing factor 3b, subunit 3 OS=Mus musculus OX=10090 GN=Sf3b3 PE=2 SV=1	5	4	4	0	17		4						17					1217	135.5	5.26	2.39316e+06	3.51079e+06	2.94416e+06	783933	1.18194e+06	523305	630661	559195	744555	2.75353e+07	3.88938e+07	3.7478e+07	912189	5.85795e+06	5.94937e+06	1.13486e+06	724274	326949	2.94416e+06	783933	630661	3.7478e+07	5.85795e+06	724274	12.7296	7.47251	1.14844
Q3U6X7	Cdk2	Protein kinase domain-containing protein OS=Mus musculus OX=10090 GN=Cdk2 PE=2 SV=1	32	5	6	1	16		3				4		5				11	298	33.9	8.68	7.12957e+06	6.74577e+06	5.23144e+06	743474	753573	498821	1.11889e+06	1.32162e+06	1.40832e+06	1.49142e+07	1.45031e+07	1.53696e+07	817248	894222	941804	6.76058e+06	7.19923e+06	1.70944e+06	6.74577e+06	743474	1.32162e+06	1.49142e+07	894222	6.76058e+06	2.2109	1.20276	5.11539
Q6P5B0	Rrp12	RRP12-like protein OS=Mus musculus OX=10090 GN=Rrp12 PE=1 SV=1	5	4	4	0	16	1					4	2					14	1295	143	8.91	993266	523015	992054	552095	872458	719459	4.19541e+06	3.04712e+06	3.44811e+06	2.51481e+06	2.09228e+06	593851	535069	444593	3.22217e+06	9.30546e+06	9.8741e+06	8.05234e+06	992054	719459	3.44811e+06	2.09228e+06	535069	9.30546e+06	2.10903	0.74371	2.69872
Q9CVB6	Arpc2	Actin-related protein 2/3 complex subunit 2 OS=Mus musculus OX=10090 GN=Arpc2 PE=1 SV=3	10	3	3	0	16	1				3	1	1				14	1	300	34.3	7.36	8.18612e+06	8.51901e+06	4.84716e+06	574693	710567	2.23628e+06	1.2729e+07	1.18923e+07	1.03754e+07	668186	3.9265e+06	3.61456e+06	3.02637e+06	1.98986e+06	2.21718e+06	6.82553e+06	7.28502e+06	7.50209e+06	8.18612e+06	710567	1.18923e+07	3.61456e+06	2.21718e+06	7.28502e+06	0.441547	3.1203	0.61258
P26443	Glud1	Glutamate dehydrogenase 1, mitochondrial OS=Mus musculus OX=10090 GN=Glud1 PE=1 SV=1	11	5	5	0	16	1		1		4	1	3		1		10	2	558	61.3	8	1.33808e+07	1.06735e+07	1.07877e+07	1.75721e+07	1.4207e+07	1.41742e+07	7.87197e+06	6.17154e+06	6.09999e+06	8.42071e+06	7.67631e+06	6.60198e+06	1.46575e+07	1.67884e+07	1.40549e+07	8.84367e+06	9.61552e+06	1.1279e+07	1.07877e+07	1.4207e+07	6.17154e+06	7.67631e+06	1.46575e+07	9.61552e+06	0.711581	1.03171	1.55804
H3BKR2	Gnb1	Guanine nucleotide binding protein (G protein), beta 1 (Fragment) OS=Mus musculus OX=10090 GN=Gnb1 PE=1 SV=8	15	2	4	0	16		1			1	3		3			6	7	273	30.2	6.21	372088	2.00663e+06	1.03986e+06	878827	848933	436270	4.70404e+06	4.43155e+06	4.70552e+06	1.51804e+07	1.51974e+07	1.23236e+07	256016	655770	584617	9.75389e+06	9.01053e+06	4.36963e+06	1.03986e+06	848933	4.70404e+06	1.51804e+07	584617	9.01053e+06	14.5984	0.688649	1.91549
Q3V1X4	Surf6	Ribosomal RNA-processing protein 14/surfeit locus protein 6 C-terminal domain-containing protein OS=Mus musculus OX=10090 GN=Surf6 PE=2 SV=1	3	2	2	0	16		1			2	2		3			4	9	355	41.2	10.52	912436	4.04265e+06	795453	930827	895071	309419	1.80879e+06	1.94419e+06	1.32765e+06	928071	495306	8.76993e+06	695541	397553	719951	8.57187e+06	8.90145e+06	9.1173e+06	912436	895071	1.80879e+06	928071	695541	8.90145e+06	1.01713	0.777079	4.92121
Q9QYA2	Tomm40	Mitochondrial import receptor subunit TOM40 homolog OS=Mus musculus OX=10090 GN=Tomm40 PE=1 SV=3	15	4	4	0	16	2				2	3	2				8	6	361	37.9	7.74	1.01493e+07	1.06548e+07	1.04154e+07	1.03187e+06	399873	805889	8.89809e+06	7.81358e+06	8.15602e+06	2.7397e+06	2.36759e+06	4.23578e+06	852541	1.33486e+06	785397	8.02699e+06	7.88339e+06	9.25012e+06	1.04154e+07	805889	8.15602e+06	2.7397e+06	852541	8.02699e+06	0.263045	1.05789	0.98418
A0A1S6GWI0	Ndufa8	NADH dehydrogenase [ubiquinone] 1 alpha subcomplex subunit 8 OS=Mus musculus OX=10090 GN=Ndufa8 PE=2 SV=1	9	1	1	0	16	1				1	1	4				6	6	206	23.8	9.14	6763171	1.11283e+07	8.78843e+06	980946	777916	293414	1.41235e+07	1.4177e+07	1.25695e+07	6.5984e+06	7.70027e+06	8.25866e+06	912076	23135.6	329182	9.99604e+06	8.54135e+06	5.84055e+06	8.78843e+06	777916	1.41235e+07	7.70027e+06	329182	8.54135e+06	0.876183	0.423159	0.604759
Q8JZM7	Cdc73	Parafibromin OS=Mus musculus OX=10090 GN=Cdc73 PE=1 SV=1	7	3	3	0	16	1				2	3	1				2	13	531	60.5	9.61	727821	361771	1.02928e+06	797553	1.06536e+06	587509	1.25493e+06	1.53127e+06	1.72182e+06	766386	593861	1.32033e+06	177673	820055	334544	3.84465e+06	3.45034e+06	3.42928e+06	727821	797553	1.53127e+06	766386	334544	3.45034e+06	1.05299	0.419463	2.25325
E9PVA8	Gcn1	Stalled ribosome sensor GCN1 OS=Mus musculus OX=10090 GN=Gcn1 PE=1 SV=1	3	5	5	0	16	3		1		3	1	3		2		5	6	2671	292.8	7.36	2.12901e+07	2.12576e+07	2.144e+07	1.01939e+07	6.88734e+06	8.32098e+06	2.06827e+07	2.17495e+07	2.25604e+07	2.17281e+07	2.07498e+07	1.99317e+07	2.41546e+07	2.42426e+07	2.51322e+07	2.65771e+07	2.69825e+07	3.23768e+07	2.12901e+07	8.32098e+06	2.17495e+07	2.07498e+07	2.42426e+07	2.69825e+07	0.97462	2.91343	1.2406
Q64364	Cdkn2a	Tumor suppressor ARF OS=Mus musculus OX=10090 GN=Cdkn2a PE=1 SV=1	14	2	2	0	16	1				2	1	1				13	2	169	19.2	12.16	3.85322e+06	324014	3.67773e+06	1.66941e+06	766449	630934	1.24562e+07	1.41381e+07	1.5776e+07	1.38791e+06	1.0136e+06	3.17082e+06	450792	572354	675651	954090	623599	1.1443e+06	3.67773e+06	766449	1.41381e+07	1.38791e+06	572354	954090	0.377382	0.746761	0.0674835
Q6A068	Cdc5l	Cell division cycle 5-like protein OS=Mus musculus OX=10090 GN=Cdc5l PE=1 SV=2	11	5	5	0	16	2	1				5	2	3				11	802	92.1	8.02	2.78459e+06	2.96766e+06	3.03038e+06	633494	910805	924277	2.65911e+06	2.42269e+06	2.53896e+06	6.54492e+06	6.6048e+06	5.20859e+06	680401	992635	984368	9.33593e+06	9.06845e+06	4.45695e+06	2.96766e+06	910805	2.53896e+06	6.54492e+06	984368	9.06845e+06	2.20542	1.08077	3.57172
Q9CYH2	Prxl2a	Peroxiredoxin-like 2A OS=Mus musculus OX=10090 GN=Prxl2a PE=1 SV=2	11	2	2	0	16			1		2				5		11		218	24.4	9.17	639903	396357	901539	1.5386e+07	1.70877e+07	1.36115e+07	1.42698e+07	1.39644e+07	1.33979e+07	677157	1.3132e+06	284262	374664	6.19418e+06	1.00429e+06	3.68196e+06	3.34675e+06	3.24931e+06	639903	1.5386e+07	1.39644e+07	677157	1.00429e+06	3.34675e+06	1.05822	0.0652731	0.239663
E9Q4G8	Alcam	Activated leukocyte cell adhesion molecule OS=Mus musculus OX=10090 GN=Alcam PE=1 SV=1	10	4	4	0	16	2	1	3				8	1	7				555	61.9	6.06	1.31655e+07	1.64848e+07	1.44533e+07	1.87246e+07	1.396e+07	2.41768e+07	476323	479863	927768	1.02389e+07	1.48057e+07	1.03201e+07	767548	5.96764e+06	6.46331e+06	892234	573458	776287	1.44533e+07	1.87246e+07	479863	1.03201e+07	5.96764e+06	776287	0.714035	0.318706	1.61773
Q4FJQ6	Serpinb6a	Serpinb6a protein OS=Mus musculus OX=10090 GN=Serpinb6a PE=1 SV=1	15	4	4	0	16	1		1		4		2		1		13		378	42.6	5.74	6.55954e+06	5.38368e+06	7.31717e+06	3.68915e+06	3.67032e+06	1.79487e+06	6.46818e+06	6.93074e+06	1.04155e+07	1.30111e+06	1.47987e+06	3.22042e+06	522720	685719	981133	1.70914e+06	1.5696e+06	1.59796e+06	6.55954e+06	3.67032e+06	6.93074e+06	1.47987e+06	685719	1.59796e+06	0.225605	0.186828	0.230561
Q3TIJ5	Bop1	Ribosome biogenesis protein BOP1 OS=Mus musculus OX=10090 GN=Bop1 PE=2 SV=1	10	4	4	0	15		1			1	4		3			1	11	731	83.1	8.63	2.68301e+06	3.32826e+06	3.7466e+06	2.74271e+06	998145	540511	2.97549e+06	3.77474e+06	4.60594e+06	1.0842e+07	1.51241e+07	1.11225e+07	801481	1.46594e+07	669857	1.42975e+07	1.36417e+07	6.23065e+06	3.32826e+06	998145	3.77474e+06	1.11225e+07	801481	1.36417e+07	3.34185	0.802971	3.61395
E9QKZ2	Ipo9	Importin 9 OS=Mus musculus OX=10090 GN=Ipo9 PE=1 SV=1	4	2	2	0	15	1	1			2	1	4	1			9	1	1040	115.9	4.82	3.18396e+06	3.3523e+06	2.73972e+06	349075	209367	954521	3.3074e+06	3.2041e+06	4.1427e+06	3.01367e+06	2.91023e+06	384981	608354	431606	537247	2.71225e+06	1.86762e+06	524529	3.18396e+06	349075	3.3074e+06	2.91023e+06	537247	1.86762e+06	0.914029	1.53906	0.564679
Q8BGV7	Kctd13	BTB/POZ domain-containing adapter for CUL3-mediated RhoA degradation protein 1 OS=Mus musculus OX=10090 GN=Kctd13 PE=2 SV=1	2	1	2	0	15			1	1	2	2			1	1	9	4	329	36.4	6.99	1.12097e+06	917549	1.6953e+06	456448	50363.2	1.15215e+06	4.06775e+07	4.03615e+07	3.85819e+07	4.53494e+06	2.11878e+06	2.40865e+06	720207	1.2305e+06	1.12879e+06	1.08598e+07	1.11113e+07	1.24599e+07	1.12097e+06	456448	4.03615e+07	2.40865e+06	1.12879e+06	1.11113e+07	2.14873	2.47299	0.275294
Q08943	Ssrp1	FACT complex subunit SSRP1 OS=Mus musculus OX=10090 GN=Ssrp1 PE=1 SV=2	8	4	4	0	15	1	3				2	3	6				6	708	80.8	6.76	4.38619e+06	6.03843e+06	7.13819e+06	1.46852e+06	1.28875e+06	3.62529e+06	1.04525e+07	1.15731e+07	9.74563e+06	2.69725e+07	2.64821e+07	1.89216e+07	3.03021e+06	3.07126e+06	605376	1.47016e+07	1.43169e+07	1.36933e+07	6.03843e+06	1.46852e+06	1.04525e+07	2.64821e+07	3.03021e+06	1.43169e+07	4.38559	2.06344	1.36971
Q9EQ06	Hsd17b11	Estradiol 17-beta-dehydrogenase 11 OS=Mus musculus OX=10090 GN=Hsd17b11 PE=1 SV=1	24	4	4	0	15	1				4		3				12		298	32.9	8.66	1.57576e+06	838839	2.06404e+06	1.12335e+06	565283	734918	1.1908e+07	1.26844e+07	1.48688e+07	1.25277e+06	1.11063e+06	598647	993492	674178	474330	3.53807e+06	3.66009e+06	3.03337e+06	1.57576e+06	734918	1.26844e+07	1.11063e+06	674178	3.53807e+06	0.704819	0.917351	0.278931
Q9CT19	Hmgb2	HMG box domain-containing protein (Fragment) OS=Mus musculus OX=10090 GN=Hmgb2 PE=2 SV=3	13	1	2	0	15	1	2				1	2	9				4	191	21.7	9.86	8681983	7.87392e+06	1.49077e+06	201184	1.07808e+06	1.47817e+06	2.3764e+06	1.74651e+06	1.85498e+06	8.42835e+07	6.65291e+06	8.79332e+07	1.7777e+07	1.31055e+07	6.81362e+06	1.44109e+07	1.46006e+07	1.83362e+07	7.87392e+06	1.07808e+06	1.85498e+06	8.42835e+07	1.31055e+07	1.46006e+07	10.7041	12.1563	7.87103
Q5SVX3	Ddx56	ATP-dependent RNA helicase OS=Mus musculus OX=10090 GN=Ddx56 PE=2 SV=1	11	4	4	0	15	1	2				2	1	5				9	546	61.2	9.17	495346	708708	914087	484851	626057	402205	1.36958e+06	921358	1.50429e+06	623906	1.40563e+06	1.25565e+06	730761	548541	944254	4.85187e+06	5.42083e+06	5.6058e+06	708708	484851	1.36958e+06	1.25565e+06	730761	5.42083e+06	1.77174	1.50719	3.95803
Q9R0L6	Pcm1	Pericentriolar material 1 protein OS=Mus musculus OX=10090 GN=Pcm1 PE=1 SV=2	1	2	2	0	15		1			1	2		2			5	8	2025	228.7	5.01	334828	836426	159656	728436	727773	532173	3.32144e+06	3.07402e+06	3.61099e+06	520567	613034	712488	801764	167930	393208	8.43584e+06	7.69734e+06	8.18554e+06	334828	727773	3.32144e+06	613034	393208	8.18554e+06	1.83089	0.54029	2.46445
Q9JIF7	Copb1	Coatomer subunit beta OS=Mus musculus OX=10090 GN=Copb1 PE=1 SV=1	3	2	2	0	15				1	2	1				1	8	6	953	107	6	6.43586e+06	4.22514e+06	5.99948e+06	1.36867e+06	939147	687878	4.0557e+06	4.31556e+06	4.43441e+06	995700	5.76455e+06	6.1332e+06	1.17023e+07	8.36131e+06	8.76619e+06	2.66502e+06	2.68125e+06	1.39825e+06	5.99948e+06	939147	4.31556e+06	5.76455e+06	8.76619e+06	2.66502e+06	0.960841	9.33421	0.617538
Q5SUF2	Luc7l3	Luc7-like protein 3 OS=Mus musculus OX=10090 GN=Luc7l3 PE=1 SV=1	3	1	1	0	15	1	1			1	1	2	5			3	5	432	51.4	9.77	1198841	1.79339e+06	1.79739e+06	799539	434488	1.02572e+06	1.70044e+07	1.85087e+07	1.73113e+07	4.66067e+06	5.54348e+06	3.51004e+06	741562	1.30379e+06	985522	8.80322e+06	9.49269e+06	6.08759e+06	1.79339e+06	799539	1.73113e+07	4.66067e+06	985522	8.80322e+06	2.5988	1.23261	0.508526
A0A1Y7VMH3	Vrk1	Vaccinia related kinase 1 OS=Mus musculus OX=10090 GN=Vrk1 PE=1 SV=1	11	3	3	0	15		1			1	3		3			3	9	413	46.8	8.69	1.03611e+06	537081	703276	607148	1.22951e+06	912335	4.17468e+06	3.03642e+06	3.36889e+06	980170	698061	2.70487e+06	272139	990181	347873	1.23757e+07	1.26469e+07	1.02811e+07	703276	912335	3.36889e+06	980170	347873	1.23757e+07	1.39372	0.3813	3.67354
P59108	Cpne2	Copine-2 OS=Mus musculus OX=10090 GN=Cpne2 PE=1 SV=1	4	1	2	0	15	1	1			2	1	2	4			4	5	548	61	5.96	506889	872882	1.20318e+06	1.48991e+06	1.27386e+06	1.25652e+06	3.45466e+06	4.18556e+06	3.70773e+06	1.24819e+06	1.44115e+06	663587	1.52043e+06	745325	1.00352e+06	1.39808e+06	1.42824e+06	1.13585e+06	872882	1.27386e+06	3.70773e+06	1.24819e+06	1.00352e+06	1.39808e+06	1.42996	0.787778	0.377071
Q8R2M2	Dnttip2	Deoxynucleotidyltransferase terminal-interacting protein 2 OS=Mus musculus OX=10090 GN=Dnttip2 PE=1 SV=1	6	4	4	0	15	1	1			1	3	1	3			1	10	758	84.2	6.44	6.10388e+06	5.50917e+06	4.16961e+06	847841	883560	507931	5.48156e+06	9.78427e+06	5.11153e+06	8.92806e+06	7.90678e+06	7.63839e+06	770087	755791	863434	1.16968e+07	1.08475e+07	9.95474e+06	5.50917e+06	847841	5.48156e+06	7.90678e+06	770087	1.08475e+07	1.4352	0.908292	1.9789
Q91W10	Slc39a8	Metal cation symporter ZIP8 OS=Mus musculus OX=10090 GN=Slc39a8 PE=1 SV=1	2	2	2	0	15			1	2					6	9			462	50.1	5.86	1.13676e+06	635724	578600	2.70889e+07	2.89786e+07	2.87022e+07	659012	1.00108e+06	1.00336e+06	4.97184e+06	4.28318e+06	3.4014e+06	1.88071e+08	1.96384e+08	1.86817e+08	354225	400154	362878	635724	2.87022e+07	1.00108e+06	4.28318e+06	1.88071e+08	362878	6.73748	6.55249	0.362487
Q3UCW4	Ctsd	Cathepsin D OS=Mus musculus OX=10090 GN=Ctsd PE=2 SV=1	16	4	4	0	14		1		1		3		5		1		8	410	44.9	7.15	1.88341e+06	2.09347e+06	2.36099e+06	535257	723919	600382	1.36326e+06	2.07386e+06	1.82824e+06	9.79909e+06	9.75994e+06	1.0629e+07	831952	514580	731553	1.30676e+07	1.31973e+07	1.0241e+07	2.09347e+06	600382	1.82824e+06	9.79909e+06	731553	1.30676e+07	4.68078	1.21848	7.14763
Q8K368	Fanci	Fanconi anemia group I protein homolog OS=Mus musculus OX=10090 GN=Fanci PE=1 SV=2	2	2	2	0	14	1					2	6					8	1330	149.2	6.16	563016	720551	1.2468e+06	1.09916e+06	918751	668654	390189	575892	630722	640232	633357	422423	798706	709456	1.1327e+06	1.38111e+06	1.00507e+06	804686	720551	918751	575892	633357	798706	1.00507e+06	0.87899	0.869339	1.74524
P23116	Eif3a	Eukaryotic translation initiation factor 3 subunit A OS=Mus musculus OX=10090 GN=Eif3a PE=1 SV=5	6	6	6	0	14	1	1			2	4	4	1			5	4	1344	161.8	6.77	8.4857e+06	8.00213e+06	7.25427e+06	4.33185e+06	3.47881e+06	990131	4.92075e+06	3.80797e+06	4.41447e+06	1.07054e+07	9.02184e+06	8.2104e+06	586894	623199	7.66534e+06	4.78885e+06	4.23939e+06	3.97376e+06	8.00213e+06	3.47881e+06	4.41447e+06	9.02184e+06	623199	4.23939e+06	1.12743	0.179141	0.96034
F6RYD0	Phldb1	Pleckstrin homology like domain, family B, member 1 (Fragment) OS=Mus musculus OX=10090 GN=Phldb1 PE=1 SV=1	2	1	2	1	14			1	1	1	2			1	1	6	6	832	93.5	7.59	3.78677e+07	3.84582e+07	2.84174e+07	2.03888e+07	2.16153e+07	1.8558e+07	1.08817e+08	1.08318e+08	1.09575e+08	1.19478e+07	1.09826e+07	1.04275e+07	4.75707e+07	4.61912e+07	4.76796e+07	4.0406e+07	4.16739e+07	4.52818e+07	3.78677e+07	2.03888e+07	1.08817e+08	1.09826e+07	4.75707e+07	4.16739e+07	0.290027	2.33318	0.382974
Q3TJI7	Yes1	Tyrosine-protein kinase OS=Mus musculus OX=10090 GN=Yes1 PE=1 SV=1	7	2	3	0	14		1			1	2		2			5	7	541	60.6	6.64	692766	649238	50643.7	1.32306e+06	776727	674671	2.97473e+06	3.08723e+06	3.02609e+06	516535	1.01122e+06	682933	686996	716738	772431	3.44859e+06	2.89731e+06	3.34709e+06	649238	776727	3.02609e+06	682933	716738	3.34709e+06	1.0519	0.922766	1.10608
Q8C1B7	Septin11	Septin-11 OS=Mus musculus OX=10090 GN=Septin11 PE=1 SV=4	5	1	2	1	14	1	2			1	1	1	7			4	2	431	49.7	6.68	1.11978e+07	1.06619e+07	9.14137e+06	1.18494e+06	9.10679e+06	1.15141e+07	4.23713e+06	3.81681e+06	4.16981e+06	3.82927e+07	4.18092e+07	3.5288e+07	910419	798576	6.75533e+06	5.31926e+06	5.98764e+06	6.31572e+06	1.06619e+07	9.10679e+06	4.16981e+06	3.82927e+07	910419	5.98764e+06	3.59154	0.0999715	1.43595
Q45VK6	Ilf3	Nuclear factor 90 OS=Mus musculus OX=10090 GN=Ilf3 PE=2 SV=1	12	6	6	0	14		2				4		2				12	716	78	8.31	4.77643e+06	4.12027e+06	4.33148e+06	3.52752e+06	3.93132e+06	3.98005e+06	1.477e+06	864809	345144	1.44084e+07	1.92329e+07	1.68549e+07	683747	758454	791915	5.80656e+06	6.44443e+06	7.73775e+06	4.33148e+06	3.93132e+06	864809	1.68549e+07	758454	6.44443e+06	3.89125	0.192926	7.45185
O35375	Nrp2	Neuropilin-2 OS=Mus musculus OX=10090 GN=Nrp2 PE=1 SV=2	6	4	4	0	14		4						14					931	104.6	5.24	6.854e+06	4.1542e+06	4.76806e+06	1.50224e+07	953607	1.28152e+07	303686	1.2488e+06	772240	4.04741e+07	3.81669e+07	3.97402e+07	4.62495e+07	5.12136e+07	4.75151e+07	1.3389e+06	1.39509e+06	1.46408e+06	4.76806e+06	1.28152e+07	772240	3.97402e+07	4.75151e+07	1.39509e+06	8.33467	3.70772	1.80656
P54823	Ddx6	Probable ATP-dependent RNA helicase DDX6 OS=Mus musculus OX=10090 GN=Ddx6 PE=1 SV=1	6	2	2	0	14	1	2			1		3	6			5		483	54.2	8.66	6.19166e+06	6.2177e+06	8.38077e+06	527881	3.73023e+06	596690	5.14922e+06	5.04567e+06	5.48053e+06	8.15878e+06	1.19763e+07	1.04406e+07	6.73904e+06	5.51278e+06	6.50295e+06	5.16665e+06	5.13179e+06	5.80865e+06	6.2177e+06	596690	5.14922e+06	1.04406e+07	6.50295e+06	5.16665e+06	1.67917	10.8984	1.00338
E9PW43	Gm10320	Predicted pseudogene 10320 OS=Mus musculus OX=10090 GN=Gm10320 PE=3 SV=1	32	3	3	0	14		2	1	1	1	2		8	1	1	2	2	113	11.8	11.58	4.42381e+06	4.48271e+06	6.62717e+06	1.04985e+06	4.75529e+06	5.55376e+06	2.39661e+06	3.11365e+06	1.863e+06	2.41992e+07	2.32968e+07	2.42412e+07	1.9756e+07	1.69505e+07	2.13804e+07	3.95822e+06	5.1496e+06	3.23721e+06	4.48271e+06	4.75529e+06	2.39661e+06	2.41992e+07	1.9756e+07	3.95822e+06	5.39834	4.15453	1.65159
Q3TAH3	Npm3	Nucleoplasmin core domain-containing protein OS=Mus musculus OX=10090 GN=Npm3 PE=2 SV=1	30	3	3	0	14	1	1	1		2	1	1	2	2		5	4	175	19	4.82	4.87575e+06	4.26207e+06	744119	1.77746e+07	2.01417e+07	1.29916e+07	8.03899e+06	7.44032e+06	8.86246e+06	6.80401e+06	6.27384e+06	6.72425e+06	4.17358e+06	8.11048e+06	6.03914e+06	6.5241e+06	6.4376e+06	3.76601e+06	4.26207e+06	1.77746e+07	8.03899e+06	6.72425e+06	6.03914e+06	6.4376e+06	1.5777	0.339763	0.800797
Q5PSV9	Mdc1	Mediator of DNA damage checkpoint protein 1 OS=Mus musculus OX=10090 GN=Mdc1 PE=1 SV=1	2	2	2	0	14	1	2				1	1	4				9	1707	184.6	5.19	4.3578e+06	2.15905e+06	5.32009e+06	774144	433059	189704	1.2783e+06	961191	814357	3.54823e+06	3.68601e+06	4.37392e+06	762534	2.7118e+06	1.12567e+06	5.7327e+06	5.90325e+06	3.27485e+06	4.3578e+06	433059	961191	3.68601e+06	1.12567e+06	5.7327e+06	0.845842	2.59935	5.96417
A0A0H3XWX3	Igf2bp1	Insulin-like growth factor 2 mRNA binding protein 1 dN CRDBP-2 OS=Mus musculus OX=10090 GN=Igf2bp1 PE=2 SV=1	6	2	2	0	14	1				2	1	2				9	3	441	47.9	9.48	3.69454e+06	3.57922e+06	3.53736e+06	1.37816e+06	528907	673240	9.20279e+06	9.27668e+06	9.22927e+06	3.27585e+06	4.04971e+06	2.95477e+06	282162	874832	731198	6.7623e+06	6.31681e+06	2.98087e+06	3.57922e+06	673240	9.22927e+06	3.27585e+06	731198	6.31681e+06	0.915241	1.08609	0.684432
Q8BKC5	Ipo5	Importin-5 OS=Mus musculus OX=10090 GN=Ipo5 PE=1 SV=3	6	4	4	0	14	2	1	1	1		2	4	6	1	1		2	1097	123.5	4.93	3.07554e+06	3.8659e+06	1.16311e+06	814203	84495.1	537635	1.73303e+06	1.04726e+06	1.22629e+06	8.11799e+06	8.19995e+06	8.40828e+06	1.44427e+06	219221	565107	3.10448e+06	3.62563e+06	3.2492e+06	3.07554e+06	537635	1.22629e+06	8.19995e+06	565107	3.2492e+06	2.66618	1.0511	2.64962
O35143	Atp5if1	ATPase inhibitor, mitochondrial OS=Mus musculus OX=10090 GN=Atp5if1 PE=1 SV=2	24	2	2	0	14		2						14					106	12.2	9.64	1.80172e+06	1.548e+07	1.44335e+07	577078	602129	689784	1.04249e+07	631618	6.98076e+06	6.97295e+07	7.30941e+07	7.8187e+07	1.39814e+06	690985	1.08087e+06	1.23582e+06	825983	6.22954e+06	1.44335e+07	602129	6.98076e+06	7.30941e+07	1.08087e+06	1.23582e+06	5.06418	1.79507	0.177032
Q8CBE6	Dag1	Dystroglycan 1 OS=Mus musculus OX=10090 GN=Dag1 PE=2 SV=1	6	4	4	0	13	2	1	3				4	6	3				893	96.8	8.56	2.60979e+07	3.22336e+07	3.20877e+07	1.47472e+07	1.75863e+07	1.66249e+07	1.28708e+06	600075	765822	3.09727e+07	2.87876e+07	3.26651e+07	2.05684e+07	1.311e+07	2.1596e+07	759318	988184	836611	3.20877e+07	1.66249e+07	765822	3.09727e+07	2.05684e+07	836611	0.965252	1.2372	1.09244
Q5EBP9	Trim28	Tripartite motif-containing 28 OS=Mus musculus OX=10090 GN=Trim28 PE=2 SV=1	4	2	2	0	13	1	1			2	2	1	2			3	7	834	88.8	5.77	3.88623e+06	5.57241e+06	4.07531e+06	546456	834817	966708	6.19672e+06	5.87745e+06	6.41121e+06	9.26386e+06	1.21175e+07	1.24313e+07	485154	4.30045e+06	918683	8.58527e+06	5.42872e+06	4.52072e+06	4.07531e+06	834817	6.19672e+06	1.21175e+07	918683	5.42872e+06	2.9734	1.10046	0.876064
G3X8S1	Dnajc19	DnaJ heat shock protein family (Hsp40) member C19 OS=Mus musculus OX=10090 GN=Dnajc19 PE=1 SV=1	13	1	1	0	13	1	1	1				4	4	5				157	17	9.63	831454	1.28155e+06	752463	343524	252441	245202	68316.1	1.25216e+06	666782	2.22676e+06	2.79908e+06	587324	1.36922e+06	1.21064e+06	494219	124550	369540	921677	831454	252441	666782	2.22676e+06	1.21064e+06	369540	2.67815	4.79575	0.554214
A0A1B0GRR8	Snrnp70	U1 small nuclear ribonucleoprotein 70 kDa (Fragment) OS=Mus musculus OX=10090 GN=Snrnp70 PE=1 SV=1	10	1	1	0	13	1	1			1		2	5			6		168	20	7.53	1244796	1.64134e+06	1.59935e+06	320825	559244	1.44639e+06	2.99845e+06	2.56127e+06	2.47461e+06	9.90718e+06	1.19595e+07	8.32108e+06	410888	531605	1.38977e+06	1.95736e+06	1.67372e+06	368312	1.59935e+06	559244	2.56127e+06	9.90718e+06	531605	1.67372e+06	6.19452	0.950578	0.653474
O88792	F11r	Junctional adhesion molecule A OS=Mus musculus OX=10090 GN=F11r PE=1 SV=2	7	2	2	0	13	2		2				7		6				300	32.4	6.77	2.87535e+07	2.51851e+07	2.65161e+07	8.19369e+07	7.97576e+07	8.27789e+07	1.33329e+06	561264	675075	1.08639e+07	1.16416e+07	2.56335e+06	6.25675e+06	1.28294e+06	910195	1.15783e+06	951184	812010	2.65161e+07	8.19369e+07	675075	1.08639e+07	1.28294e+06	951184	0.409709	0.0156577	1.40901
Q9QY73	Tmem59	Transmembrane protein 59 OS=Mus musculus OX=10090 GN=Tmem59 PE=1 SV=2	8	2	2	0	13		2						13					323	36.3	4.87	3.67414e+06	2.97985e+06	3.54852e+06	6.93312e+06	6.24385e+06	202572	794101	680092	1.0756e+06	2.52322e+07	4.60457e+07	4.2737e+07	9.73794e+06	1.03107e+06	8.87457e+06	326623	711972	1.53789e+06	3.54852e+06	6.24385e+06	794101	4.2737e+07	8.87457e+06	711972	12.0436	1.42133	0.896576
Q8BK64	Ahsa1	Activator of 90 kDa heat shock protein ATPase homolog 1 OS=Mus musculus OX=10090 GN=Ahsa1 PE=1 SV=2	10	2	2	0	13	2				1	1	2				6	5	338	38.1	5.53	46362.6	4.44957e+06	783719	257855	773178	1.17827e+06	6.76774e+06	7.74832e+06	7.41087e+06	4.60767e+06	2.38549e+06	1.27697e+06	974460	1.33674e+06	624273	7.64248e+06	6.73741e+06	2.01923e+06	783719	773178	7.41087e+06	2.38549e+06	974460	6.73741e+06	3.0438	1.26033	0.909127
Q921Y2	Imp3	U3 small nucleolar ribonucleoprotein protein IMP3 OS=Mus musculus OX=10090 GN=Imp3 PE=2 SV=1	25	3	3	0	13		1			1	2		2			1	10	184	21.8	9.5	5.23816e+06	777430	4.75399e+06	899642	977983	781151	2.18415e+06	2.42259e+06	2.31269e+06	9.43559e+06	8.76595e+06	7.99298e+06	907177	710357	755867	9.43605e+06	9.58373e+06	6.49243e+06	4.75399e+06	899642	2.31269e+06	8.76595e+06	755867	9.43605e+06	1.84391	0.840187	4.08012
Q78XF5	Ostc	Oligosaccharyltransferase complex subunit OSTC OS=Mus musculus OX=10090 GN=Ostc PE=1 SV=1	8	1	1	0	13	1				1	1	1				6	6	149	16.8	9.13	10305731	1.1472e+07	1.17991e+07	1.05161e+06	759672	996808	4.68578e+07	4.28779e+07	4.35024e+07	314464	4.90523e+06	6.08337e+06	1.01016e+06	1.34134e+06	358654	4.90883e+07	4.72796e+07	3.69011e+07	1.1472e+07	996808	4.35024e+07	4.90523e+06	1.01016e+06	4.72796e+07	0.427583	1.01339	1.08683
Q61703	Itih2	Inter-alpha-trypsin inhibitor heavy chain H2 OS=Mus musculus OX=10090 GN=Itih2 PE=1 SV=1	5	4	4	0	13				4						13			946	105.9	7.27	406662	294663	2.1922e+06	1.38401e+07	1.57671e+07	1.80847e+07	1.33131e+06	608294	954088	1.42032e+07	1.27395e+07	9.10142e+06	8.25351e+07	8.56835e+07	9.61979e+07	2.34375e+06	1.73165e+06	548791	406662	1.57671e+07	954088	1.27395e+07	8.56835e+07	1.73165e+06	31.3269	5.43433	1.81498
Q9QZE5	Copg1	Coatomer subunit gamma-1 OS=Mus musculus OX=10090 GN=Copg1 PE=1 SV=1	3	2	2	0	13				1	2	1				1	7	5	874	97.5	5.35	1.01795e+06	1.21575e+06	1.36001e+06	825763	150176	1.20587e+06	4.63017e+06	822214	4.61368e+06	795105	465648	1.08236e+06	1.0268e+07	9.88122e+06	1.16977e+07	298754	1.41594e+06	926733	1.21575e+06	825763	4.61368e+06	795105	1.0268e+07	926733	0.654001	12.4346	0.200866
Q8VCH7	Rdh10	Retinol dehydrogenase 10 OS=Mus musculus OX=10090 GN=Rdh10 PE=1 SV=2	7	2	2	0	13			1		2				2		11		341	38.1	7.59	3.56037e+07	2.9337e+07	3.37922e+07	1.47254e+07	1.29794e+07	924058	8.15737e+06	8.40846e+06	8.98369e+06	6.20378e+06	1.08644e+06	1.0743e+06	552330	353079	990636	771434	1.52068e+06	1.74964e+06	3.37922e+07	1.29794e+07	8.40846e+06	1.08644e+06	552330	1.52068e+06	0.0321507	0.0425542	0.180851
O35566	Cd151	CD151 antigen OS=Mus musculus OX=10090 GN=Cd151 PE=1 SV=2	10	2	2	0	12	1		2				2		10				253	28.2	7.47	4.69098e+06	7.15068e+06	6.9729e+06	2.34399e+07	2.39696e+07	3.15697e+07	614486	348477	1.03291e+06	958712	2.26359e+06	2.54552e+06	2.14304e+06	1.30034e+07	1.30006e+07	800536	708413	694463	6.9729e+06	2.39696e+07	614486	2.26359e+06	1.30006e+07	708413	0.324626	0.542378	1.15285
Q05CK6	Ctcf	Ctcf protein (Fragment) OS=Mus musculus OX=10090 GN=Ctcf PE=2 SV=1	7	1	1	0	12	1	1				1	5	5				2	272	30.4	4.97	3716279	6.061e+06	4.96251e+06	1.44767e+06	766146	717661	936216	1.01271e+06	1.77177e+06	1.90058e+07	1.72342e+07	1.372e+07	566436	717521	636521	3.68608e+06	2.75177e+06	522347	4.96251e+06	766146	1.01271e+06	1.72342e+07	636521	2.75177e+06	3.47288	0.830809	2.71722
P63094	Gnas	Guanine nucleotide-binding protein G(s) subunit alpha isoforms short OS=Mus musculus OX=10090 GN=Gnas PE=1 SV=1	9	1	3	0	12	1				3		5				7		394	45.6	5.96	1.5314e+06	1.18887e+06	328483	483419	834084	809594	1.74658e+06	1.16184e+06	1.73391e+06	544033	279472	1.01463e+06	1.34215e+06	329693	324800	1.59837e+06	2.03325e+06	1.75885e+06	1.18887e+06	809594	1.73391e+06	544033	329693	1.75885e+06	0.457605	0.407232	1.01438
Q9DBR1	Xrn2	5'-3' exoribonuclease 2 OS=Mus musculus OX=10090 GN=Xrn2 PE=1 SV=1	8	5	5	0	12		1			1	4		1			1	10	951	108.6	7.59	2.09685e+06	446966	2.681e+06	1.00497e+06	782552	373993	2.85193e+06	4.44153e+06	3.59373e+06	6.68233e+06	9.75458e+06	8.19367e+06	1.12616e+06	891964	900585	6.75005e+06	6.84319e+06	4.41109e+06	2.09685e+06	782552	3.59373e+06	8.19367e+06	900585	6.75005e+06	3.90761	1.15083	1.87829
P57784	Snrpa1	U2 small nuclear ribonucleoprotein A' OS=Mus musculus OX=10090 GN=Snrpa1 PE=1 SV=2	17	3	3	0	12		3				1		10				2	255	28.3	8.62	4.19446e+06	4.5548e+06	5.00399e+06	714885	1.04514e+06	691059	870228	1.31405e+06	1.18324e+06	2.47797e+07	2.45592e+07	2.15077e+07	1.27108e+06	761669	508413	1.4445e+06	1.56565e+06	2.33989e+06	4.5548e+06	714885	1.18324e+06	2.45592e+07	761669	1.56565e+06	5.39194	1.06544	1.32319
Q7TNV0	Dek	Protein DEK OS=Mus musculus OX=10090 GN=Dek PE=1 SV=1	14	4	4	0	12	1	4					1	11					380	43.1	6.86	4.9431e+06	8.80379e+06	9.10114e+06	693606	1.28864e+06	3.19436e+06	662783	669746	551330	1.74745e+07	1.92807e+07	2.71144e+07	3.15737e+06	898498	485293	415510	335405	1.856e+06	8.80379e+06	1.28864e+06	662783	1.92807e+07	898498	415510	2.19005	0.697243	0.626918
Q9CS06	Cct8	T-complex protein 1 subunit theta (Fragment) OS=Mus musculus OX=10090 GN=Cct8 PE=2 SV=1	10	4	4	0	12	2				3	2	2				6	4	458	49.9	5.77	7.19843e+06	7.04591e+06	4.81626e+06	864051	756694	781014	4.00441e+06	4.61962e+06	5.03319e+06	5.70227e+06	4.28479e+06	7.24248e+06	920774	405934	798532	4.48542e+06	3.69496e+06	4.55777e+06	7.04591e+06	781014	4.61962e+06	5.70227e+06	798532	4.48542e+06	0.809303	1.02243	0.970949
Q8K0D0	Cdk17	Cyclin-dependent kinase 17 OS=Mus musculus OX=10090 GN=Cdk17 PE=1 SV=2	8	2	4	1	12		1				3		2				10	523	59.5	9.03	666705	761218	1.19634e+06	606252	624439	1.76963e+06	1.13413e+06	1.1633e+06	933482	1.82508e+06	362119	564614	220375	915576	833923	6.11067e+06	6.33275e+06	7.21795e+06	761218	624439	1.13413e+06	564614	833923	6.33275e+06	0.741724	1.33547	5.58379
Q6P5E4	Uggt1	UDP-glucose:glycoprotein glucosyltransferase 1 OS=Mus musculus OX=10090 GN=Uggt1 PE=1 SV=4	5	5	5	0	12			2	3	1				2	9	1		1551	176.3	5.62	675886	359381	1.21022e+06	494610	856166	286231	1.19517e+06	1.04912e+06	1.62211e+06	746041	964473	3.84394e+06	2.58765e+07	4.01203e+07	3.02648e+07	806135	1.9031e+06	821848	675886	494610	1.19517e+06	964473	3.02648e+07	821848	1.42698	61.1892	0.687639
Q6ZQA6	Igsf3	Immunoglobulin superfamily member 3 OS=Mus musculus OX=10090 GN=Igsf3 PE=1 SV=2	4	4	4	0	12	4	1					7	5					1194	134.6	6.05	5.33314e+06	1.22779e+07	1.47189e+07	7.4641e+07	7.01349e+07	7.25835e+07	672828	934275	696373	1.54912e+07	7.12362e+06	7.37438e+06	7.95182e+07	7.75586e+07	6.84538e+07	810834	1.03995e+06	791762	1.22779e+07	7.25835e+07	696373	7.37438e+06	7.75586e+07	810834	0.600623	1.06854	1.16437
Q5RKP0	Vat1	Vat1 protein (Fragment) OS=Mus musculus OX=10090 GN=Vat1 PE=2 SV=1	10	3	3	0	12		1		3		2		1		8		3	401	42.5	6.37	1.36392e+06	2.06663e+06	2.52907e+06	1.50881e+07	1.40127e+07	1.39231e+07	1.98914e+06	1.12579e+06	1.42146e+06	4.92985e+06	4.27325e+06	5.58856e+06	3.95148e+07	4.40099e+07	4.39093e+07	6.10115e+06	6.27206e+06	6.04275e+06	2.06663e+06	1.40127e+07	1.42146e+06	4.92985e+06	4.39093e+07	6.10115e+06	2.38546	3.13354	4.29218
E9PYH2	Acot7	Acyl-CoA thioesterase 7 OS=Mus musculus OX=10090 GN=Acot7 PE=1 SV=1	7	3	3	0	12	1				3		1				11		384	42.8	8.68	2.63114e+06	2.40338e+06	2.30532e+06	868647	1.0059e+06	902558	5.71234e+06	6.51093e+06	6.6973e+06	832658	1.07536e+06	711645	561860	585998	1.32971e+06	2.58603e+06	2.61203e+06	2.01908e+06	2.40338e+06	902558	6.51093e+06	832658	585998	2.58603e+06	0.346453	0.649263	0.397183
P16045	Lgals1	Galectin-1 OS=Mus musculus OX=10090 GN=Lgals1 PE=1 SV=3	23	2	2	0	12			1		2	1			1		7	4	135	14.9	5.49	1.04262e+06	230444	1.14836e+06	1.57067e+07	1.52768e+07	1.7205e+07	1.22792e+07	1.15896e+07	1.21176e+07	4.41815e+06	4.69384e+06	4.54964e+06	469043	5.18878e+06	763694	3.1089e+06	2.85039e+06	2.15055e+06	1.04262e+06	1.57067e+07	1.21176e+07	4.54964e+06	763694	2.85039e+06	4.36364	0.0486223	0.235227
Q3UDW8	Hgsnat	Heparan-alpha-glucosaminide N-acetyltransferase OS=Mus musculus OX=10090 GN=Hgsnat PE=1 SV=2	4	2	2	0	12		1				2		1				11	656	72.5	8.27	1.00211e+06	3.50364e+06	3.16662e+06	288565	933675	583890	2.83027e+06	2.90505e+06	2.44186e+06	1.66641e+07	1.66606e+07	1.81771e+07	3.35871e+07	3.39324e+07	2.97511e+07	4.29836e+07	4.10337e+07	4.50862e+07	3.16662e+06	583890	2.83027e+06	1.66641e+07	3.35871e+07	4.29836e+07	5.26242	57.523	15.1871
Q9CZX7	Pip4p2	Type 2 phosphatidylinositol 4,5-bisphosphate 4-phosphatase OS=Mus musculus OX=10090 GN=Pip4p2 PE=1 SV=1	14	2	2	0	12		1				2		2				10	257	28	8.68	3.40633e+06	2.63659e+06	2.01407e+06	409729	840267	419550	3.11695e+06	2.69245e+06	3.15265e+06	1.25103e+07	1.30209e+07	1.62123e+07	8.53244e+06	446301	893637	1.38782e+07	1.41097e+07	1.30115e+07	2.63659e+06	419550	3.11695e+06	1.30209e+07	893637	1.38782e+07	4.93852	2.12999	4.45251
Q6P6I8	Sirpa	Signal-regulatory protein alpha OS=Mus musculus OX=10090 GN=Sirpa PE=1 SV=1	13	5	5	0	12		5						12					509	56	8.28	2.06436e+06	3.19043e+06	3.6997e+06	936962	667602	965480	540932	1.1182e+06	481695	4.3741e+07	4.1599e+07	4.11435e+07	769372	781260	774594	990081	801718	701309	3.19043e+06	936962	540932	4.1599e+07	774594	801718	13.0387	0.826708	1.4821
Q8CI11	Gnl3	Guanine nucleotide-binding protein-like 3 OS=Mus musculus OX=10090 GN=Gnl3 PE=1 SV=2	17	5	5	0	12	1	1				4	1	1				10	538	60.7	9.11	2.91445e+06	2.16027e+06	2.84928e+06	1.06555e+06	667628	1.33203e+06	2.31508e+06	3.01124e+06	2.44516e+06	2.38528e+06	2.41125e+06	2.00296e+06	1.01439e+06	510404	674507	9.46277e+06	9.47911e+06	3.9236e+06	2.84928e+06	1.06555e+06	2.44516e+06	2.38528e+06	674507	9.46277e+06	0.837151	0.633012	3.87
Q8C3X8	Lmf2	Lipase maturation factor 2 OS=Mus musculus OX=10090 GN=Lmf2 PE=1 SV=1	3	2	2	0	12			1		2	1			1		8	3	702	79.9	9.99	621037	441709	669156	530089	718223	1.26199e+06	3.77636e+06	1.37696e+07	3.74637e+06	1.79661e+06	1.14693e+06	508221	712276	644370	1.18881e+06	2.02332e+07	2.14753e+07	2.34284e+07	621037	718223	3.77636e+06	1.14693e+06	712276	2.14753e+07	1.8468	0.991721	5.68678
Q548M4	Elovl1	Elongation of very long chain fatty acids protein 1 OS=Mus musculus OX=10090 GN=Elovl1 PE=1 SV=1	5	1	1	0	12	1	1	1			1	1	4	3			4	279	32.7	9.63	1.42102e+07	1.45726e+07	6.50294e+06	3.23579e+07	165004	985715	657590	1.15099e+06	909919	1.30609e+06	1.49122e+06	3.33409e+06	1.72931e+07	1.74727e+07	1.66092e+07	1.43979e+06	4.13141e+06	1.8008e+06	1.42102e+07	985715	909919	1.49122e+06	1.72931e+07	1.8008e+06	0.10494	17.5437	1.97908
Q9CWD1	Tmem33	Transmembrane protein 33 OS=Mus musculus OX=10090 GN=Tmem33 PE=2 SV=1	7	1	1	0	11	1			1		1	2			4		5	177	19.9	9.19	12315958	1.06055e+07	1.11447e+07	2.99004e+07	938501	2.78488e+07	2.93672e+06	3.40266e+06	3.6266e+06	147647	1.00518e+07	7.63995e+06	8.74666e+07	7.85098e+07	9.46677e+07	1.44463e+07	1.31057e+07	1.58551e+07	1.11447e+07	2.78488e+07	3.40266e+06	7.63995e+06	8.74666e+07	1.44463e+07	0.685525	3.14077	4.2456
Q9D5T0	Atad1	Outer mitochondrial transmembrane helix translocase OS=Mus musculus OX=10090 GN=Atad1 PE=1 SV=1	15	3	3	0	11		1			1	2		1			7	3	361	40.7	6.9	926995	807684	1.20551e+06	970223	754377	790356	5.08441e+06	4.83316e+06	5.95457e+06	1.92811e+06	1.19e+06	1.7219e+06	614158	568618	266348	7.03205e+06	5.627e+06	3.74944e+06	926995	790356	5.08441e+06	1.7219e+06	568618	5.627e+06	1.85751	0.719446	1.10672
Q8BGS0	Mak16	Protein MAK16 homolog OS=Mus musculus OX=10090 GN=Mak16 PE=1 SV=1	17	3	3	0	11		1			1	3		1			2	8	296	35.2	5.31	914482	945820	357433	410388	577282	348799	1.94938e+06	1.46174e+06	2.28735e+06	828324	253966	779233	667799	777632	673670	7.56031e+06	7.52583e+06	6.05475e+06	914482	410388	1.94938e+06	779233	673670	7.52583e+06	0.852103	1.64154	3.86062
Q99KP6	Prpf19	Pre-mRNA-processing factor 19 OS=Mus musculus OX=10090 GN=Prpf19 PE=1 SV=1	17	4	4	0	11		3			1	2		7			1	3	504	55.2	6.61	1.05217e+06	649639	546039	535905	431904	571132	2.27991e+06	2.29809e+06	2.31995e+06	1.54129e+07	1.65357e+07	1.45829e+07	665391	1.07072e+06	1.30998e+06	2.70004e+06	2.35635e+06	1.54979e+06	649639	535905	2.29809e+06	1.54129e+07	1.07072e+06	2.35635e+06	23.7253	1.99797	1.02535
Q9DC23	Dnajc10	DnaJ homolog subfamily C member 10 OS=Mus musculus OX=10090 GN=Dnajc10 PE=1 SV=2	3	2	2	0	11		1			1	2		1			4	6	793	90.5	6.96	512299	802346	1.44907e+06	950205	305571	403176	4.1375e+06	4.15019e+06	3.98828e+06	3.44365e+06	2.6674e+06	4.0372e+06	514163	488709	733870	3.07632e+06	3.45286e+06	2.48334e+06	802346	403176	4.1375e+06	3.44365e+06	514163	3.07632e+06	4.29198	1.27528	0.743521
Q3UGH8	Kpna4	IBB domain-containing protein (Fragment) OS=Mus musculus OX=10090 GN=Kpna4 PE=2 SV=1	3	1	1	0	11	1	1			1	1	2	1			4	4	621	67.9	5.4	486756	749246	791161	410010	922828	1.24535e+06	1.54028e+06	1.19203e+06	426786	1.05546e+06	1.12056e+06	1.35327e+06	1.13877e+06	1.2322e+06	989916	675738	658550	675685	749246	922828	1.19203e+06	1.12056e+06	1.13877e+06	675685	1.49558	1.234	0.566837
Q8C1E4	Sec23a	Protein transport protein SEC23 OS=Mus musculus OX=10090 GN=Sec23a PE=2 SV=1	4	2	3	1	11				1	2	1				1	9	1	765	86	7.46	4.10491e+08	4.0338e+08	3.587e+08	903049	798345	1.05142e+06	1.08885e+08	1.05838e+08	1.01902e+08	2.33861e+08	2.07316e+08	2.0832e+08	1.16082e+06	757103	983288	7.8366e+07	8.09596e+07	1.03323e+08	4.0338e+08	903049	1.05838e+08	2.0832e+08	983288	8.09596e+07	0.516436	1.08885	0.764936
Q505L1	Actl6a	Actl6a protein OS=Mus musculus OX=10090 GN=Actl6a PE=1 SV=1	17	4	4	0	11		4						11					429	47.4	5.6	1.51409e+06	3.47786e+06	2.93864e+06	3.66789e+06	1.34262e+06	5.61297e+06	480868	686523	461039	1.44596e+07	1.52718e+07	2.0978e+07	1.21949e+06	411491	332087	981698	773966	741505	2.93864e+06	3.66789e+06	480868	1.52718e+07	411491	773966	5.1969	0.112187	1.60952
A0A087WRF8	Bclaf1	BCL2-associated transcription factor 1 (Fragment) OS=Mus musculus OX=10090 GN=Bclaf1 PE=1 SV=1	42	1	1	0	11	1	1			1	1	1	5			1	4	43	4.9	8.98	4679456	3.37446e+06	1.2054e+06	756938	409429	1.14796e+06	2.00305e+06	2.16234e+06	2.12435e+06	1.22651e+07	956395	9.44311e+06	1.40046e+06	1.30733e+06	830907	4.39289e+06	4.78133e+06	6.26334e+06	3.37446e+06	756938	2.12435e+06	9.44311e+06	1.30733e+06	4.78133e+06	2.79841	1.72713	2.25072
P20352	F3	Tissue factor OS=Mus musculus OX=10090 GN=F3 PE=1 SV=2	17	1	3	2	11	2	1	1				7	1	3				294	32.9	9.32	30155348	3.34171e+07	3.1735e+07	1.39158e+07	1.45238e+07	1.50267e+07	1.05806e+06	680186	468897	1.72006e+07	1.03432e+07	1.32201e+07	934366	8.26323e+06	1.14071e+06	2.8397e+06	3.76402e+06	5.36348e+06	3.1735e+07	1.45238e+07	680186	1.32201e+07	1.14071e+06	3.76402e+06	0.416577	0.0785407	5.53381
Q9JI48	Plac8	Placenta-specific gene 8 protein OS=Mus musculus OX=10090 GN=Plac8 PE=1 SV=1	14	1	1	0	11	1		1			1	2		3			6	112	12.3	7.61	32306690	3.38454e+07	3.76482e+07	7.19976e+07	4.98791e+07	3.76374e+07	1.41208e+08	1.48875e+08	1.37159e+08	5.6651e+06	1.10563e+06	1.36812e+07	3.74705e+07	504491	3.018e+07	1.72031e+07	1.3773e+07	1.5207e+07	3.38454e+07	4.98791e+07	1.41208e+08	5.6651e+06	3.018e+07	1.5207e+07	0.167382	0.605063	0.107693
Q9CT23	Eif3e	PCI domain-containing protein (Fragment) OS=Mus musculus OX=10090 GN=Eif3e PE=2 SV=1	12	3	3	0	11	3	2	1				8	2	1				422	49.5	6.02	5.05863e+06	6.83725e+06	2.10099e+06	433017	379245	890448	1.1594e+06	697786	620137	2.74372e+06	5.17575e+06	6.20475e+06	1.36584e+06	1.0429e+06	1.07649e+06	751208	1.28109e+06	588523	5.05863e+06	433017	697786	5.17575e+06	1.07649e+06	751208	1.02315	2.48601	1.07656
Q9CQJ4	Rnf2	E3 ubiquitin-protein ligase RING2 OS=Mus musculus OX=10090 GN=Rnf2 PE=1 SV=1	13	3	3	0	11		1				3		1				10	336	37.6	6.84	1.0548e+06	1.80684e+06	1.69388e+06	895244	911452	974417	1.72783e+06	861595	1.30343e+06	5.25521e+06	863373	5.50835e+06	880166	338821	630868	7.25839e+06	7.45927e+06	7.72807e+06	1.69388e+06	911452	1.30343e+06	5.25521e+06	630868	7.45927e+06	3.10247	0.692157	5.72282
A0A0R4J098	Zfp326	Zinc finger protein 326 OS=Mus musculus OX=10090 GN=Zfp326 PE=1 SV=1	10	4	4	0	11		1				3		2				9	580	65.1	5.21	1.33048e+06	1.64299e+06	1.81545e+06	835155	935687	457531	2.23451e+06	2.02659e+06	1.93198e+06	6.26855e+06	7.99123e+06	5.69514e+06	1.22437e+06	616891	834614	8.81426e+06	9.8172e+06	7.07209e+06	1.64299e+06	835155	2.02659e+06	6.26855e+06	834614	8.81426e+06	3.81532	0.999353	4.3493
Q6PGH1	Bud31	Protein BUD31 homolog OS=Mus musculus OX=10090 GN=Bud31 PE=1 SV=2	21	2	2	0	11		1			1	2		5			1	5	144	17	8.82	966707	490715	332517	1.0721e+06	975136	405202	4.17428e+06	375365	5.04205e+06	1.56419e+07	1.62582e+07	1.85975e+07	1.11853e+06	515212	672898	1.21538e+07	1.08415e+07	5.48245e+06	490715	975136	4.17428e+06	1.62582e+07	672898	1.08415e+07	33.1317	0.690055	2.59721
Q9D554	Sf3a3	Splicing factor 3A subunit 3 OS=Mus musculus OX=10090 GN=Sf3a3 PE=1 SV=2	7	3	3	0	11		2				2		2				9	501	58.8	5.34	2.37996e+06	4.44038e+06	3.51804e+06	1.95278e+06	847495	1.27441e+06	1.82291e+06	2.56692e+06	2.46631e+06	1.61824e+07	1.56599e+07	1.48336e+07	670988	780597	582552	5.66954e+06	5.50411e+06	6.50433e+06	3.51804e+06	1.27441e+06	2.46631e+06	1.56599e+07	670988	5.66954e+06	4.45131	0.526509	2.2988
Q61584	Fxr1	RNA-binding protein FXR1 OS=Mus musculus OX=10090 GN=Fxr1 PE=1 SV=2	11	4	5	1	10		4			2	1		4			4	2	677	76.2	6.98	1.05961e+07	1.17888e+07	1.06438e+07	6.11776e+06	528909	4.73062e+06	3.04742e+06	3.2485e+06	4.22175e+06	1.84997e+07	8.26058e+06	1.81887e+07	7.08097e+06	382507	6.64853e+06	3.89041e+06	3.90055e+06	3.24828e+06	1.06438e+07	4.73062e+06	3.2485e+06	1.81887e+07	6.64853e+06	3.89041e+06	1.70885	1.40542	1.1976
Q69ZN1	Sgpl1	MKIAA1252 protein (Fragment) OS=Mus musculus OX=10090 GN=Sgpl1 PE=2 SV=1	5	2	2	0	10		1				2		3				7	585	65.4	9.17	6.53618e+06	5.54265e+06	8.46448e+06	871799	697659	180642	2.12415e+06	2.85587e+06	2.59257e+06	1.70788e+07	1.90195e+07	1.73132e+07	768103	994343	255381	7.65486e+06	6.95695e+06	7.31365e+06	6.53618e+06	697659	2.59257e+06	1.73132e+07	768103	7.31365e+06	2.64882	1.10097	2.82101
Q9CQR2	Rps21	Small ribosomal subunit protein eS21 OS=Mus musculus OX=10090 GN=Rps21 PE=1 SV=1	29	2	2	0	10	1	2					4	6					83	9.1	8.51	18862417	1.9588e+07	2.08109e+07	511601	2.08573e+06	365385	2.96565e+06	3.29796e+06	3.52147e+06	2.65237e+07	2.67838e+07	2.72257e+07	479099	413656	797715	2.48672e+06	2.94081e+06	3.26126e+06	1.9588e+07	511601	3.29796e+06	2.67838e+07	479099	2.94081e+06	1.36736	0.93647	0.891704
Q9D1J3	Sarnp	SAP domain-containing ribonucleoprotein OS=Mus musculus OX=10090 GN=Sarnp PE=1 SV=3	10	2	2	0	10		2						10					210	23.5	6.65	3.847e+06	2.25932e+06	390833	849685	6.56093e+06	3.98513e+06	481022	1.01202e+06	973695	3.76018e+07	3.94307e+07	3.75259e+07	723293	806606	2.06224e+06	488911	1.29428e+06	1.22882e+06	2.25932e+06	3.98513e+06	973695	3.76018e+07	806606	1.22882e+06	16.643	0.202404	1.26202
Q569Z6	Thrap3	Thyroid hormone receptor-associated protein 3 OS=Mus musculus OX=10090 GN=Thrap3 PE=1 SV=1	8	5	5	0	10		3				3		6				4	951	108.1	10.17	5.47666e+06	6.02945e+06	5.81738e+06	4.27187e+06	664892	4.14287e+06	2.83955e+06	2.67454e+06	2.24422e+06	2.48814e+07	2.38387e+07	2.63556e+07	3.70627e+06	4.28803e+06	1.13516e+07	7.53773e+06	8.69218e+06	1.10832e+07	5.81738e+06	4.14287e+06	2.67454e+06	2.48814e+07	4.28803e+06	8.69218e+06	4.27708	1.03504	3.24997
P97496	Smarcc1	SWI/SNF complex subunit SMARCC1 OS=Mus musculus OX=10090 GN=Smarcc1 PE=1 SV=2	4	2	3	1	10		2				2		8				2	1104	122.8	5.73	6.192e+06	6.48428e+06	5.83142e+06	312988	1.77635e+06	1.91089e+06	1.44173e+06	978159	1.10423e+06	1.9302e+07	1.32228e+07	1.84394e+07	827958	1.20068e+06	1.0138e+06	1.83236e+06	1.87583e+06	2.25687e+06	6.192e+06	1.77635e+06	1.10423e+06	1.84394e+07	1.0138e+06	1.87583e+06	2.97794	0.570722	1.69876
P62715	Ppp2cb	Serine/threonine-protein phosphatase 2A catalytic subunit beta isoform OS=Mus musculus OX=10090 GN=Ppp2cb PE=1 SV=1	4	1	1	0	10		1			1	1		1			4	5	309	35.6	5.43	5869757	6.10286e+06	7.16285e+06	1.19549e+06	1.36814e+06	544160	8.7973e+06	1.05606e+07	9.71417e+06	1.61458e+07	1.58474e+07	1.2734e+07	392760	90352.3	639628	9.39195e+06	7.49788e+06	7.54083e+06	6.10286e+06	1.19549e+06	9.71417e+06	1.58474e+07	392760	7.54083e+06	2.59671	0.328536	0.776272
P18155	Mthfd2	Bifunctional methylenetetrahydrofolate dehydrogenase/cyclohydrolase, mitochondrial OS=Mus musculus OX=10090 GN=Mthfd2 PE=1 SV=1	20	4	4	0	10		4						10					350	37.8	8.88	2.6673e+06	694232	1.26643e+06	1.20952e+06	564345	958552	598684	927680	459196	2.72214e+07	3.32154e+07	2.69748e+07	519078	668295	981107	892870	915608	381428	1.26643e+06	958552	598684	2.72214e+07	668295	892870	21.4947	0.697192	1.49139
A0A1D5RM43	Slc7a6	Solute carrier family 7 (cationic amino acid transporter, y+ system), member 6 (Fragment) OS=Mus musculus OX=10090 GN=Slc7a6 PE=1 SV=1	8	1	1	0	10	1		1				6		4				232	25	7.11	13437945	1.62881e+07	1.65418e+07	2.48207e+07	3.22781e+07	5.04351e+07	603841	64665.3	641979	248898	7.92821e+06	1.19034e+07	1.37354e+06	718928	1.47802e+06	1.42699e+06	1.20851e+06	856560	1.62881e+07	3.22781e+07	603841	7.92821e+06	1.37354e+06	1.20851e+06	0.486748	0.0425534	2.00137
E9PYX3	Mark2	non-specific serine/threonine protein kinase OS=Mus musculus OX=10090 GN=Mark2 PE=1 SV=1	4	2	2	0	10	2		1	1			4		1	5			716	80.2	9.72	37638874	3.74346e+07	3.24828e+07	2.19479e+07	2.21236e+07	1.91309e+07	1.25785e+06	1.29901e+06	1.70651e+06	7.34941e+06	3.11447e+06	2.4212e+06	1.54202e+08	1.39263e+08	1.40092e+08	2.44526e+06	2.63095e+06	2.73805e+06	3.74346e+07	2.19479e+07	1.29901e+06	3.11447e+06	1.40092e+08	2.63095e+06	0.0831976	6.38295	2.02536
J7I1C3	Rif1	Rif1 OS=Mus musculus OX=10090 GN=Rif1 PE=2 SV=1	2	3	3	0	10		1				3		3				7	2418	265.7	5.63	826759	1.58658e+06	1.39238e+06	6.41864e+06	986536	680027	886162	571927	903393	3.91008e+06	2.2345e+06	3.96295e+06	241037	2.94491e+06	851252	6.18272e+06	5.49814e+06	2.02772e+06	1.39238e+06	986536	886162	3.91008e+06	851252	5.49814e+06	2.80819	0.86287	6.20444
Q9Z1T1	Ap3b1	AP-3 complex subunit beta-1 OS=Mus musculus OX=10090 GN=Ap3b1 PE=1 SV=2	3	3	3	0	10		2				2		3				7	1105	122.7	5.66	1.09752e+06	1.24532e+06	1.69046e+06	648673	756175	504300	1.2371e+06	1.42186e+06	971095	3.34653e+06	3.65767e+06	3.21994e+06	685860	653486	640899	5.16762e+06	5.46091e+06	5.23707e+06	1.24532e+06	648673	1.2371e+06	3.34653e+06	653486	5.23707e+06	2.68728	1.00742	4.23334
Q3U2Z5	Eps8	SH3 domain-containing protein OS=Mus musculus OX=10090 GN=Eps8 PE=2 SV=1	7	3	3	0	10		2				2		4				6	847	94.4	7.46	4.55461e+06	4.73316e+06	5.46714e+06	1.02747e+06	917554	745865	2.22244e+06	2.78598e+06	1.45467e+06	1.38561e+07	1.01958e+07	1.07657e+07	289481	589587	598911	3.33595e+06	3.15771e+06	916440	4.73316e+06	917554	2.22244e+06	1.07657e+07	589587	3.15771e+06	2.27452	0.642564	1.42083
F6V6T4	Tmed2	Transmembrane p24 trafficking protein 2 (Fragment) OS=Mus musculus OX=10090 GN=Tmed2 PE=1 SV=1	21	2	2	0	10	1				1	1	1				7	2	176	20	9.07	1.25198e+06	741818	3.54227e+06	1.27299e+06	1.46348e+06	643837	5.62487e+06	4.26412e+06	8.59422e+06	942385	1.28793e+06	740088	682427	543719	896508	3.40706e+06	1.3914e+06	2.17409e+06	1.25198e+06	1.27299e+06	5.62487e+06	942385	682427	2.17409e+06	0.752718	0.53608	0.386514
Q7M754	Gm5409	Try10-like trypsinogen OS=Mus musculus OX=10090 GN=Gm5409 PE=2 SV=1	17	1	4	3	10		1	1	3				1	2	7			246	26.5	5.06	3.32516e+06	2.64303e+06	3.83929e+06	3.77511e+07	3.22096e+07	3.88944e+07	411191	587455	648214	6.71988e+06	7.77034e+06	7.99064e+06	1.31798e+08	1.58601e+08	1.44746e+08	1.04353e+06	719854	688571	3.32516e+06	3.77511e+07	587455	7.77034e+06	1.44746e+08	719854	2.33683	3.83423	1.22538
O55142	Rpl35a	Large ribosomal subunit protein eL33 OS=Mus musculus OX=10090 GN=Rpl35a PE=1 SV=2	20	3	3	0	10	1				2	2	1				3	6	110	12.5	10.89	1.54715e+07	1.34455e+07	1.72287e+07	541811	960327	1.05914e+06	4.90411e+06	4.65638e+06	5.38222e+06	3.00311e+06	4.83801e+06	4.49434e+06	798333	865628	1.0042e+06	1.55777e+07	1.5293e+07	1.86933e+07	1.54715e+07	960327	4.90411e+06	4.49434e+06	865628	1.55777e+07	0.290491	0.901389	3.17645
Q9DAW9	Cnn3	Calponin-3 OS=Mus musculus OX=10090 GN=Cnn3 PE=1 SV=1	7	2	2	0	10		1				1		4				6	330	36.4	5.72	640475	1.0086e+06	3.92075e+06	547115	526552	967485	52611.8	570278	404310	1.95129e+07	1.78206e+07	2.1096e+07	210691	760939	1.17052e+06	2.28295e+06	2.36407e+06	2.8656e+06	1.0086e+06	547115	404310	1.95129e+07	760939	2.36407e+06	19.3466	1.39082	5.84717
Q9CZU3	Mtrex	Exosome RNA helicase MTR4 OS=Mus musculus OX=10090 GN=Mtrex PE=1 SV=1	4	2	2	0	10	1	1				1	5	1				4	1040	117.6	6.4	1.34823e+06	1.77177e+06	534891	1.40328e+06	721363	318353	1.34327e+06	901173	942092	95886.2	1.20725e+06	146005	542313	293929	86992.7	1.70885e+06	2.05959e+06	578420	1.34823e+06	721363	942092	146005	293929	1.70885e+06	0.108293	0.407463	1.81389
Q80WJ7	Mtdh	Protein LYRIC OS=Mus musculus OX=10090 GN=Mtdh PE=1 SV=1	8	4	4	0	10				2		2				3		7	579	63.8	9.33	2.1609e+06	926966	1.34737e+06	3.6324e+06	3.9542e+06	3.60434e+06	2.35195e+06	3.12717e+06	2.7009e+06	1.88605e+06	525883	984134	4.90033e+06	6.7985e+06	7.36748e+06	5.55623e+06	6.12875e+06	6.42332e+06	1.34737e+06	3.6324e+06	2.7009e+06	984134	6.7985e+06	6.12875e+06	0.730411	1.87163	2.26915
Q91ZU6-5	Dst	Isoform 5 of Dystonin OS=Mus musculus OX=10090 GN=Dst	1	1	3	0	10	1					2	1					9	2639	304.6	6.54	1.43753e+06	4.30732e+07	211682	1.01234e+06	40170.4	1.37087e+06	28538.6	475060	64703.2	450613	1.52052e+06	744745	331093	550668	819642	868769	134044	447774	1.43753e+06	1.01234e+06	64703.2	744745	550668	447774	0.518072	0.543953	6.92043
A2AMU9	Mrto4	Ribosome assembly factor mrt4 OS=Mus musculus OX=10090 GN=Mrto4 PE=1 SV=1	18	4	4	0	10		3				2		8				2	239	27.5	8.54	5.07248e+06	6.27259e+06	6.59422e+06	1.06164e+06	742628	545835	1.19772e+06	1.1473e+06	1.38361e+06	2.30194e+07	1.93667e+07	2.32151e+07	706051	1.00492e+06	600533	4.51992e+06	4.24651e+06	4.54049e+06	6.27259e+06	742628	1.19772e+06	2.30194e+07	706051	4.51992e+06	3.66984	0.950746	3.77378
Q9DBJ3	Baiap2l1	Brain-specific angiogenesis inhibitor 1-associated protein 2-like protein 1 OS=Mus musculus OX=10090 GN=Baiap2l1 PE=1 SV=1	13	4	4	0	10	1				3		2				8		514	57.2	8.75	1.85237e+06	725447	839711	3.15633e+06	3.04623e+06	3.68731e+06	8.80879e+06	1.03844e+07	9.82304e+06	1.39289e+06	971517	2.05567e+06	4.30156e+06	880913	5.15754e+06	962415	1.76229e+06	878343	839711	3.15633e+06	9.82304e+06	1.39289e+06	4.30156e+06	962415	1.65878	1.36284	0.0979752
O35492	Clk3	Dual specificity protein kinase CLK3 OS=Mus musculus OX=10090 GN=Clk3 PE=1 SV=2	3	1	1	0	9		1			1	1		1			2	6	638	73.8	9.94	708515	1.30906e+06	574382	893631	548900	22856.7	3.91494e+06	7.24204e+06	3.42091e+06	947825	579161	475544	835118	485339	1.30513e+06	1.45852e+07	8.18803e+06	4.63628e+06	708515	548900	3.91494e+06	579161	835118	8.18803e+06	0.817429	1.52144	2.09148
P70670	Naca	Nascent polypeptide-associated complex subunit alpha, muscle-specific form OS=Mus musculus OX=10090 GN=Naca PE=1 SV=2	1	2	2	0	9	1	2					2	7					2187	220.4	9.35	27877056	2.52985e+07	2.81056e+07	1.47446e+06	1.31397e+06	1.32576e+06	1.33408e+06	1.37783e+06	654070	3.52064e+07	3.7252e+07	4.53345e+07	262289	1.51156e+06	369039	776419	170690	413462	27877056	1.32576e+06	1.33408e+06	3.7252e+07	369039	413462	1.33629	0.27836	0.309922
Q8BU03	Pwp2	Periodic tryptophan protein 2 homolog OS=Mus musculus OX=10090 GN=Pwp2 PE=1 SV=1	6	3	3	0	9		1			1	2		1			1	7	919	102.8	6.23	421194	885258	719341	995103	996833	913662	3.21647e+06	3.6445e+06	3.76698e+06	1.37441e+06	701515	735396	355199	541623	652801	7.2728e+06	6.82713e+06	2.60518e+06	719341	995103	3.6445e+06	735396	541623	6.82713e+06	1.02232	0.544289	1.87327
E9Q1G8	Septin7	Septin OS=Mus musculus OX=10090 GN=Septin7 PE=1 SV=2	6	1	2	0	9	1	2			1	1	1	2			4	2	437	50.6	8.57	703078	5.52465e+06	947661	857846	1.03154e+06	737712	1.51504e+06	1.11939e+06	1.49651e+06	1.37913e+07	1.59412e+07	5.20506e+06	746939	252042	750644	819447	1.31892e+06	809020	947661	857846	1.49651e+06	1.37913e+07	746939	819447	14.553	0.870714	0.547573
Q6P5F9	Xpo1	Exportin-1 OS=Mus musculus OX=10090 GN=Xpo1 PE=1 SV=1	5	3	3	0	9		1			2	1		1			6	2	1071	123	6.07	375275	921438	313615	411049	1.15523e+06	1.27732e+06	3.21698e+06	3.66022e+06	3.22286e+06	569993	607850	628232	858888	748151	352463	2.26668e+06	3.11799e+06	1.62362e+06	375275	1.15523e+06	3.22286e+06	607850	748151	2.26668e+06	1.61975	0.64762	0.703311
G3X996	Zfp846	Zinc finger protein 846 OS=Mus musculus OX=10090 GN=Zfp846 PE=4 SV=1	4	1	1	0	9	1		1		1	1	1		1		4	3	541	62.2	8.4	34390080	3.30847e+07	3.36932e+07	1.36021e+08	2.61745e+08	2.57786e+08	3.24925e+08	3.55867e+08	3.41544e+08	2.3922e+07	1.67772e+07	1.79984e+07	435897	545420	1.00172e+06	1.08796e+08	1.0454e+08	9.72548e+07	3.36932e+07	2.57786e+08	3.41544e+08	1.79984e+07	545420	1.0454e+08	0.534183	0.00211579	0.306081
D3YXK2	Safb	Scaffold attachment factor B1 OS=Mus musculus OX=10090 GN=Safb PE=1 SV=2	9	4	4	0	9		2				2		2				7	937	105	5.35	3.0275e+06	3.30813e+06	3.83876e+06	753634	955468	897192	1.9324e+06	1.6437e+06	1.4812e+06	9.47634e+06	1.05049e+07	8.91539e+06	963597	704920	712138	7.88017e+06	7.55813e+06	7.78347e+06	3.30813e+06	897192	1.6437e+06	9.47634e+06	712138	7.78347e+06	2.86456	0.79374	4.73535
P63037	Dnaja1	DnaJ homolog subfamily A member 1 OS=Mus musculus OX=10090 GN=Dnaja1 PE=1 SV=1	24	5	5	0	9		4	1			2		6	1			2	397	44.8	7.08	1.90009e+06	2.62164e+06	1.93204e+06	2.49227e+07	3.4849e+07	3.9391e+07	2.02431e+06	2.26321e+06	2.37199e+06	1.42144e+07	1.33607e+07	1.56095e+07	6.38439e+07	6.69102e+07	7.05472e+07	4.51295e+06	6.11085e+06	5.11583e+06	1.93204e+06	3.4849e+07	2.26321e+06	1.42144e+07	6.69102e+07	5.11583e+06	7.3572	1.92	2.26043
P11440	Cdk1	Cyclin-dependent kinase 1 OS=Mus musculus OX=10090 GN=Cdk1 PE=1 SV=3	8	1	2	0	9	1	2				1	1	4				4	297	34.1	8.43	1.61667e+07	8.72463e+06	9.31847e+06	3.16058e+06	343204	868390	4.2365e+06	3.07774e+06	2.6251e+06	3.06493e+07	4.13347e+07	1.95905e+07	9.24488e+06	1.48984e+06	111932	9.56175e+06	8.75217e+06	9.89305e+06	9.31847e+06	868390	3.07774e+06	3.06493e+07	1.48984e+06	9.56175e+06	3.28909	1.71564	3.10674
Q8R2U0	Seh1l	Nucleoporin SEH1 OS=Mus musculus OX=10090 GN=Seh1l PE=2 SV=1	12	2	2	0	9	1				2	1	2				2	5	360	39.7	8.05	3.87833e+06	4.3475e+06	4.49933e+06	1.46006e+06	734034	861100	4.57924e+06	4.67088e+06	4.00582e+06	6.42742e+06	6.29904e+06	5.69519e+06	706068	1.10432e+06	626916	3.52534e+06	3.89467e+06	1.69667e+06	4.3475e+06	861100	4.57924e+06	6.29904e+06	706068	3.52534e+06	1.44889	0.819961	0.769853
Q8R5J9	Arl6ip5	PRA1 family protein 3 OS=Mus musculus OX=10090 GN=Arl6ip5 PE=1 SV=2	16	2	2	0	9	1		2				3		6				188	21.5	9.61	5.02645e+06	7.24962e+06	7.51298e+06	5.20771e+07	4.80265e+07	2.90322e+07	1.14092e+06	597292	75976.1	3.14727e+06	2.73763e+06	580697	609904	811813	95772.7	659064	1.23261e+06	1.24335e+06	7.24962e+06	4.80265e+07	597292	2.73763e+06	609904	1.23261e+06	0.377624	0.0126993	2.06366
Q3UID0	Smarcc2	SWI/SNF related, matrix associated, actin dependent regulator of chromatin, subfamily c, member 2 OS=Mus musculus OX=10090 GN=Smarcc2 PE=1 SV=1	3	1	2	0	9		2				1		3				6	1130	124.6	5.47	458688	511168	8.88841e+06	503927	1.3499e+06	712949	1.67874e+06	749345	2.55731e+06	1.78054e+07	1.70532e+07	2.15495e+07	1.17805e+06	336883	953016	6.42678e+06	5.26146e+06	4.68951e+06	511168	712949	1.67874e+06	1.78054e+07	953016	5.26146e+06	34.8327	1.33672	3.13417
O35326	Srsf5	Serine/arginine-rich splicing factor 5 OS=Mus musculus OX=10090 GN=Srsf5 PE=1 SV=2	13	2	3	0	9		1			2	1		1			2	6	269	30.9	11.56	1.95956e+06	2.62442e+06	3.44243e+06	853038	363976	274146	5.00038e+06	5.58226e+06	5.20426e+06	6.39026e+06	7.41984e+06	8.19192e+06	1.08417e+06	829558	473895	1.17982e+06	1.59782e+06	1.38281e+06	2.62442e+06	363976	5.20426e+06	7.41984e+06	829558	1.38281e+06	2.82723	2.27915	0.265707
G3UYZ1	Igsf8	Immunoglobulin superfamily, member 8 OS=Mus musculus OX=10090 GN=Igsf8 PE=1 SV=1	12	4	4	0	9	1	3	2				1	4	4				548	58.1	7.91	5.48798e+06	6.25246e+06	1.15992e+07	1.14396e+07	1.61827e+07	1.16137e+07	1.10244e+06	687064	1.18806e+06	1.9187e+07	1.63035e+07	1.81138e+07	1.12906e+07	1.83283e+07	9.89111e+06	988210	918439	701676	6.25246e+06	1.16137e+07	1.10244e+06	1.81138e+07	1.12906e+07	918439	2.89707	0.972181	0.833095
Q9CQD1	Rab5a	Ras-related protein Rab-5A OS=Mus musculus OX=10090 GN=Rab5a PE=1 SV=1	12	1	2	0	9				1	2	1				1	4	4	215	23.6	8.15	1.21384e+06	585592	464301	725073	1.11674e+06	559661	4.11825e+06	3.70166e+06	3.32341e+06	248515	1.34553e+06	437410	1.22879e+06	745381	1.25874e+06	1.14749e+06	1.50625e+06	542485	585592	725073	3.70166e+06	437410	1.22879e+06	1.14749e+06	0.746953	1.69472	0.309992
Q792Z1	Try10	Trypsin 10 OS=Mus musculus OX=10090 GN=Try10 PE=1 SV=1	19	1	4	0	9	1	2		2			1	3		5			246	26.2	5.83	11995159	1.09723e+07	1.14342e+07	520451	1.03887e+06	401735	1.39514e+06	517168	791586	1.83082e+07	1.44993e+07	1.72776e+07	833534	660111	928657	698466	430022	690723	1.14342e+07	520451	791586	1.72776e+07	833534	690723	1.51105	1.60156	0.872581
Q3TY62	Mta3	Metastasis-associated protein MTA3 OS=Mus musculus OX=10090 GN=Mta3 PE=2 SV=1	3	1	2	0	9		1	1			1		1	3			5	580	65.2	8.82	87802048	6.77565e+07	5.17079e+07	6.25447e+07	5.79769e+07	5.73084e+07	7.77127e+07	7.88789e+07	7.69486e+07	7.85064e+07	7.46257e+07	7.10397e+07	279770	1.25875e+06	899455	8.23344e+07	8.62544e+07	1.00782e+08	6.77565e+07	5.79769e+07	7.77127e+07	7.46257e+07	899455	8.62544e+07	1.10138	0.015514	1.10991
Q60961	Laptm4a	Lysosomal-associated transmembrane protein 4A OS=Mus musculus OX=10090 GN=Laptm4a PE=1 SV=1	6	1	1	0	8		1				1		5				3	233	26.8	6.51	16789376	1.57623e+07	2.12927e+07	375758	1.07402e+06	731160	330466	1.2304e+06	872853	1.69269e+08	1.58259e+08	1.52108e+08	150233	708380	1.04516e+06	1.58461e+07	1.59122e+07	1.78661e+07	16789376	731160	872853	1.58259e+08	708380	1.59122e+07	9.42614	0.968845	18.2301
P10605	Ctsb	Cathepsin B OS=Mus musculus OX=10090 GN=Ctsb PE=1 SV=2	9	2	2	0	8		1				2		2				6	339	37.3	5.91	723912	1.06834e+06	622158	466309	1.14107e+06	191605	1.68631e+06	1.87228e+06	2.25201e+06	718402	718947	164047	805160	238813	1.41992e+06	4.88357e+06	4.27596e+06	3.93239e+06	723912	466309	1.87228e+06	718402	805160	4.27596e+06	0.992388	1.72667	2.28382
Q3UJR8	Btf3	Transcription factor BTF3 OS=Mus musculus OX=10090 GN=Btf3 PE=2 SV=1	20	2	2	0	8	2	1					7	1					162	17.7	7.5	6.15029e+06	8.15249e+06	8.07029e+06	809459	296453	918612	885782	475134	1.189e+06	7.77774e+06	5.96743e+06	1.05227e+07	175102	1.1113e+06	1.03647e+06	989822	823739	234955	8.07029e+06	809459	885782	7.77774e+06	1.03647e+06	823739	0.96375	1.28045	0.929957
Q3TVM1	Sf3a1	Splicing factor 3A subunit 1 OS=Mus musculus OX=10090 GN=Sf3a1 PE=2 SV=1	4	3	3	0	8		3						8					791	88.5	5.17	3.23876e+06	1.9038e+06	4.04939e+06	983674	834103	2.86557e+06	1.10707e+06	1.01313e+06	1.14057e+06	1.60524e+07	1.37632e+07	1.63605e+07	1.71276e+06	576011	2.96955e+06	775353	714228	854593	3.23876e+06	983674	1.10707e+06	1.60524e+07	1.71276e+06	775353	4.95634	1.74119	0.700366
Q9ESU1	Smarcb1	SWI/SNF-related matrix-associated actin-dependent regulator of chromatin subfamily B member 1 OS=Mus musculus OX=10090 GN=Smarcb1 PE=2 SV=1	3	1	1	0	8		1				1		3				5	385	44.1	6.23	8132232	1.08866e+07	1.62589e+07	784533	281197	783054	3.87384e+06	4.34681e+06	5.17324e+06	4.12231e+07	3.99938e+07	3.25974e+07	123374	1.08088e+06	1.11078e+06	7.69658e+06	7.63885e+06	6.43371e+06	1.08866e+07	783054	4.34681e+06	3.99938e+07	1.08088e+06	7.63885e+06	3.67366	1.38035	1.75735
Q61687	Atrx	Transcriptional regulator ATRX OS=Mus musculus OX=10090 GN=Atrx PE=1 SV=3	2	4	4	0	8		3				1		3				5	2476	278.4	6.68	890654	1.57942e+06	980377	966268	655304	933545	581486	678820	445545	1.89207e+07	1.51166e+07	1.76283e+07	562541	2.46889e+06	2.57659e+06	1.86945e+06	1.7612e+06	2.63358e+06	980377	933545	581486	1.76283e+07	2.46889e+06	1.86945e+06	17.9812	2.64464	3.21495
Q3UMI9	Cand1	Cullin-associated NEDD8-dissociated protein 1 (Fragment) OS=Mus musculus OX=10090 GN=Cand1 PE=2 SV=1	8	3	3	0	8	1			1	1	2	1			2	2	3	700	77.9	5.54	1.01822e+06	472399	860368	993507	927942	860236	1.0638e+06	1.52041e+06	1.2739e+06	303093	1.13963e+06	548287	1.49436e+07	1.50486e+07	1.48685e+07	3.74691e+06	2.74565e+06	4.0384e+06	860368	927942	1.2739e+06	548287	1.49436e+07	3.74691e+06	0.63727	16.104	2.9413
Q9Z0R9	Fads2	Acyl-CoA 6-desaturase OS=Mus musculus OX=10090 GN=Fads2 PE=1 SV=1	7	2	2	0	8			2			1			7			1	444	52.4	8.82	899545	504761	405632	5.16334e+07	5.43946e+07	4.78106e+07	2.09713e+06	3.112e+06	2.33657e+06	988641	766351	664438	1.74849e+07	9.884e+06	1.01054e+07	5.63723e+06	4.75509e+06	2.83657e+06	504761	5.16334e+07	2.33657e+06	766351	1.01054e+07	4.75509e+06	1.51825	0.195713	2.03507
Q3ULS2	Smc2	Structural maintenance of chromosomes protein OS=Mus musculus OX=10090 GN=Smc2 PE=2 SV=1	5	5	5	0	8	1	2				2	1	3				4	1233	139.2	8.4	4.55552e+06	5.17821e+06	4.4916e+06	1.01348e+06	1.20726e+06	898320	1.4264e+06	1.05923e+06	1.86267e+06	8.24151e+06	9.74038e+06	8.13784e+06	1.00635e+06	466292	740730	1.98726e+06	2.37327e+06	2.45048e+06	4.55552e+06	1.01348e+06	1.4264e+06	8.24151e+06	740730	2.37327e+06	1.80913	0.730875	1.66382
A0A494BAK0	Ndfip1	Nedd4 family interacting protein 1 OS=Mus musculus OX=10090 GN=Ndfip1 PE=1 SV=1	13	2	2	0	8		2				1		4				4	167	18	4.02	131435520	1.3697e+08	9.74363e+07	3.23764e+07	3.90547e+07	3.50387e+07	2.16933e+07	2.18033e+07	2.17912e+07	7.61959e+07	7.34118e+07	7.11125e+07	6.30167e+07	5.63872e+07	4.02333e+07	6.53858e+07	6.10762e+07	5.13349e+07	131435520	3.50387e+07	2.17912e+07	7.34118e+07	5.63872e+07	6.10762e+07	0.558538	1.60928	2.80279
A0A0G2JFJ6	Ints3	Integrator complex subunit 3 OS=Mus musculus OX=10090 GN=Ints3 PE=1 SV=1	3	2	2	0	8	1		1		1	2	2		2		2	2	1035	117.2	5.83	1.00328e+08	1.07392e+08	9.90855e+07	1.63711e+08	1.54859e+08	1.48177e+08	8.95326e+06	1.02564e+07	1.06e+07	7.42271e+07	7.32428e+07	7.58857e+07	5.20494e+08	4.99376e+08	5.31914e+08	4.41624e+07	3.84186e+07	1.67073e+07	1.00328e+08	1.54859e+08	1.02564e+07	7.42271e+07	5.20494e+08	3.84186e+07	0.739842	3.36108	3.74582
P42208	Septin2	Septin-2 OS=Mus musculus OX=10090 GN=Septin2 PE=1 SV=2	20	4	4	0	8		3			1			7			1		361	41.5	6.55	3.19245e+06	6.607e+06	2.56242e+06	728517	943939	1.49206e+06	1.36e+06	1.31106e+06	1.13919e+06	1.50528e+07	1.40146e+07	1.38015e+07	707371	339851	1.1686e+06	1.24581e+06	1.05427e+06	855468	3.19245e+06	943939	1.31106e+06	1.40146e+07	707371	1.05427e+06	4.38993	0.749383	0.804135
P80316	Cct5	T-complex protein 1 subunit epsilon OS=Mus musculus OX=10090 GN=Cct5 PE=1 SV=1	11	3	3	0	8	2				2	1	2				5	1	541	59.6	6.02	2.09433e+06	1.65861e+06	2.55888e+06	1.19755e+06	573405	574246	3.21323e+06	3.30849e+06	3.68667e+06	1.40151e+06	913855	1.63059e+06	761042	694741	588209	2.38794e+06	2.85822e+06	1.60409e+06	2.09433e+06	574246	3.30849e+06	1.40151e+06	694741	2.38794e+06	0.66919	1.20983	0.721761
O88456	Capns1	Calpain small subunit 1 OS=Mus musculus OX=10090 GN=Capns1 PE=1 SV=2	12	2	2	0	8	1				2	1	1				4	3	268	28.4	5.63	1.16944e+06	1.09049e+06	530373	1.13202e+06	935578	572154	1.44388e+06	1.65564e+06	1.84897e+06	508458	989799	642042	633662	971389	1.17118e+06	355108	141294	578639	1.09049e+06	935578	1.65564e+06	642042	971389	355108	0.588766	1.03828	0.214484
Q8BTW9	Pak4	Serine/threonine-protein kinase PAK 4 OS=Mus musculus OX=10090 GN=Pak4 PE=1 SV=1	7	2	2	0	8	1	1				1	1	2				5	593	64.6	9.85	445206	420431	1.20391e+06	1.07643e+06	1.15765e+06	838239	1.47028e+06	2.32079e+06	2.65667e+06	316393	806522	1.04789e+06	671621	1.2402e+06	1.29206e+06	4.60637e+06	4.41244e+06	5.28734e+06	445206	1.07643e+06	2.32079e+06	806522	1.2402e+06	4.60637e+06	1.81157	1.15215	1.98483
Q8BMK4	Ckap4	Cytoskeleton-associated protein 4 OS=Mus musculus OX=10090 GN=Ckap4 PE=1 SV=2	7	3	3	0	8		1			1	3		1			2	5	575	63.7	5.64	923972	798625	576810	767218	484801	880093	4.76604e+06	4.91572e+06	5.28878e+06	522315	1.26933e+06	987091	1.32499e+06	919751	355208	4.24465e+06	4.95211e+06	3.6765e+06	798625	767218	4.91572e+06	987091	919751	4.24465e+06	1.23599	1.19881	0.863485
Q9D1C9	Rrp7a	Ribosomal RNA-processing protein 7 homolog A OS=Mus musculus OX=10090 GN=Rrp7a PE=2 SV=1	11	2	2	0	7		1			1	2		1			2	4	280	32.4	9.48	730416	687396	881029	1.67399e+06	899479	1.10837e+06	5.31421e+06	5.27074e+06	6.60633e+06	623625	575088	2.73805e+06	627353	790127	421467	1.57412e+07	1.51584e+07	1.92084e+07	730416	1.10837e+06	5.31421e+06	623625	627353	1.57412e+07	0.853795	0.566017	2.96209
A0A087WQF7	Slc39a10	Solute carrier family 39 (zinc transporter), member 10 (Fragment) OS=Mus musculus OX=10090 GN=Slc39a10 PE=1 SV=1	7	1	1	0	7	1		1				6		1				167	19.4	6.73	15811827	1.29459e+07	1.63403e+07	2.3944e+07	2.21376e+07	2.17129e+07	182245	862560	452487	1.56444e+07	1.59746e+07	1.61673e+07	2.04902e+07	2.8595e+07	2.32249e+07	330718	903019	888531	15811827	2.21376e+07	452487	1.59746e+07	2.32249e+07	888531	1.0103	1.04912	1.96366
O54890	Itgb3	Integrin beta-3 OS=Mus musculus OX=10090 GN=Itgb3 PE=1 SV=2	7	3	3	0	7	3						7						787	86.7	5.24	1.01667e+07	1.87192e+07	2.02316e+07	610274	641077	702938	1.19481e+06	420431	939774	3.01553e+06	2.23588e+06	2.36844e+06	669720	834257	863444	549765	1.45413e+06	771531	1.87192e+07	641077	939774	2.36844e+06	834257	771531	0.126525	1.30134	0.820974
Q505N6	Rps6ka1	Ribosomal protein S6 kinase OS=Mus musculus OX=10090 GN=Rps6ka1 PE=1 SV=1	5	2	2	0	7		1			1			1			6		735	82.8	7.97	1.05548e+06	799173	741966	561374	593155	770563	2.88067e+06	3.27697e+06	3.15142e+06	2.3762e+08	2.6502e+08	2.49184e+08	658167	485025	693069	1.46115e+06	910552	1.48167e+06	799173	593155	3.15142e+06	2.49184e+08	658167	1.46115e+06	311.802	1.1096	0.463647
G5E850	Cyb5a	Cytochrome b5 type A (microsomal) OS=Mus musculus OX=10090 GN=Cyb5a PE=1 SV=1	34	2	2	0	7				2						7			98	11.1	5.3	1.17748e+06	547374	1.88199e+06	7.04856e+06	5.58722e+06	7.46044e+06	710550	1.2345e+06	841633	985358	599378	935270	1.01595e+08	1.05537e+08	9.42936e+07	830106	922907	758193	1.17748e+06	7.04856e+06	841633	935270	1.01595e+08	830106	0.7943	14.4135	0.986304
Q8R3D5	Lad1	Ladinin-1 OS=Mus musculus OX=10090 GN=Lad1 PE=2 SV=1	2	1	1	0	7	1				1		1				6		528	58.8	9.73	7965943	7.7192e+06	7.15477e+06	1.21618e+06	265881	8.51767e+06	1.32128e+07	1.45018e+07	1.49585e+07	3.65995e+06	5.33393e+06	8.31207e+06	8.55392e+06	1.53443e+06	2.44937e+07	405749	947143	1.09076e+06	7.7192e+06	1.21618e+06	1.45018e+07	5.33393e+06	8.55392e+06	947143	0.690995	7.03341	0.065312
Q8JZQ9	Eif3b	Eukaryotic translation initiation factor 3 subunit B OS=Mus musculus OX=10090 GN=Eif3b PE=1 SV=1	5	3	3	0	7		1			1	2		1			4	2	803	91.3	5.02	741458	467610	240310	480324	599649	727779	2.217e+06	1.88214e+06	2.01375e+06	821938	2.30185e+06	2.50558e+06	538937	1.00307e+06	1.1396e+06	3.90508e+06	4.54231e+06	4.31653e+06	467610	599649	2.01375e+06	2.30185e+06	1.00307e+06	4.31653e+06	4.9226	1.67277	2.14352
F8WJG3	Tra2b	Transformer 2 beta OS=Mus musculus OX=10090 GN=Tra2b PE=1 SV=1	14	2	2	0	7		2						7					188	21.9	10.15	4.11786e+06	6.18757e+06	7.20895e+06	283719	1.0881e+06	704161	206749	595232	1.2868e+06	2.1892e+07	2.39922e+07	2.78316e+07	591490	533696	1.12768e+06	964552	1.00708e+06	730084	6.18757e+06	704161	595232	2.39922e+07	591490	964552	3.87748	0.839993	1.62046
Q3UKH4	Noc4l	CCAAT-binding factor domain-containing protein OS=Mus musculus OX=10090 GN=Noc4l PE=2 SV=1	9	3	3	0	7			1		2	1			1		4	2	516	58.7	6.83	1.16336e+06	791577	622980	602743	801768	804754	9.41777e+06	8.96961e+06	8.90973e+06	753114	946510	647305	702433	929863	1.10024e+06	1.00401e+07	1.0505e+07	1.26274e+07	791577	801768	8.96961e+06	753114	929863	1.0505e+07	0.95141	1.15977	1.17118
Q9JKY5	Hip1r	Huntingtin-interacting protein 1-related protein OS=Mus musculus OX=10090 GN=Hip1r PE=1 SV=2	2	2	2	0	7				1	1					1	6		1068	119.4	6.52	939659	536481	707916	1.59283e+07	1.65447e+07	1.93046e+07	3.82385e+06	3.28979e+06	3.21342e+06	839278	691875	917362	3.67339e+07	3.23407e+07	3.59673e+07	789736	938849	1.05729e+06	707916	1.65447e+07	3.28979e+06	839278	3.59673e+07	938849	1.18556	2.17394	0.285383
Q99MZ6	Myo7b	Unconventional myosin-VIIb OS=Mus musculus OX=10090 GN=Myo7b PE=1 SV=3	1	1	2	0	7			1		2	1			1		5	1	2113	240.7	8.92	921278	208753	525447	1.30709e+07	1.15825e+07	1.53404e+07	5.17215e+07	5.33778e+07	5.37809e+07	817201	447443	480548	506983	5.47678e+06	7.98985e+06	5.55517e+06	5.27071e+06	2.52749e+06	525447	1.30709e+07	5.33778e+07	480548	5.47678e+06	5.27071e+06	0.914551	0.419005	0.0987437
Q3TQP6	Me1	Malic enzyme OS=Mus musculus OX=10090 GN=Me1 PE=1 SV=1	9	2	2	0	7			1		2				1		6		552	61.4	6.48	1.04512e+06	916324	313169	813619	798199	691365	3.15332e+06	3.71447e+06	3.13582e+06	796995	1.09083e+06	453354	836429	1.13992e+06	514174	965643	1.48204e+06	299817	916324	798199	3.15332e+06	796995	836429	965643	0.869774	1.0479	0.306231
P40749	Syt4	Synaptotagmin-4 OS=Mus musculus OX=10090 GN=Syt4 PE=1 SV=2	7	2	2	0	7		2						7					425	47.6	8.65	509437	5.10263e+06	4.13547e+06	1.2761e+06	3.43628e+06	3.90139e+06	557924	622020	976281	2.56666e+07	2.97456e+07	2.80301e+07	1.80788e+07	1.80725e+07	1.23256e+07	909894	396056	1.1821e+06	4.13547e+06	3.43628e+06	622020	2.80301e+07	1.80725e+07	909894	6.77796	5.25933	1.46281
Q9R069	Bcam	Basal cell adhesion molecule OS=Mus musculus OX=10090 GN=Bcam PE=1 SV=1	4	2	2	0	7	2		1				5		2				622	67.6	6.25	1.17525e+07	1.58806e+07	1.44332e+07	9.8204e+06	1.28207e+07	1.48239e+07	1.04396e+06	533518	809674	4.93819e+06	639180	2.96503e+06	741763	613441	1.12468e+06	525067	1.1901e+06	907105	1.44332e+07	1.28207e+07	809674	2.96503e+06	741763	907105	0.205431	0.0578565	1.12033
H9KV15	Son	Son DNA binding protein OS=Mus musculus OX=10090 GN=Son PE=1 SV=1	3	2	2	0	7	1	1				1	1	1				5	2343	253.9	5.4	6.02996e+06	3.89778e+06	6.58816e+06	500080	118557	424117	1.14296e+06	779303	1.17864e+06	6.66383e+06	1.24134e+06	306602	783697	1.16541e+06	896369	8.40578e+06	8.09663e+06	3.45278e+06	6.02996e+06	424117	1.14296e+06	1.24134e+06	896369	8.09663e+06	0.205862	2.1135	7.08393
A2BDX2	Dpm1	Dolichol-phosphate mannosyltransferase subunit 1 OS=Mus musculus OX=10090 GN=Dpm1 PE=1 SV=1	12	2	2	0	7		1				1		5				2	208	23.4	9.31	2.26272e+06	2.51269e+06	2.50501e+06	1.06312e+06	1.03542e+06	929030	1.15504e+06	723123	1.40559e+06	1.24772e+07	9.63068e+06	1.13632e+07	361129	389121	681388	3.01279e+06	2.79966e+06	1.95848e+06	2.50501e+06	1.03542e+06	1.15504e+06	1.13632e+07	389121	2.79966e+06	4.5362	0.37581	2.42387
O08582	Gtpbp1	GTP-binding protein 1 OS=Mus musculus OX=10090 GN=Gtpbp1 PE=1 SV=2	5	2	2	0	7		1				2		2				5	668	72.3	8.29	2.03908e+06	574244	570024	1.27448e+06	781141	699873	2.54118e+06	1.80606e+06	2.57639e+06	7.17727e+06	741456	9.08573e+06	561060	418178	257319	4.14713e+06	5.65504e+06	2.97213e+06	574244	781141	2.54118e+06	7.17727e+06	418178	4.14713e+06	12.4986	0.535343	1.63197
B2RPS1	Rab5b	RAB5B, member RAS oncogene family OS=Mus musculus OX=10090 GN=Rab5b PE=1 SV=1	12	1	2	0	7				1	2	1				1	2	4	215	23.7	8.13	534917	991951	822186	1.26733e+06	1.11375e+06	738928	4.04798e+06	4.38042e+06	4.11496e+06	680806	1.46229e+06	948859	1.21472e+06	775548	1.50144e+06	2.63846e+06	2.39259e+06	1.28795e+06	822186	1.11375e+06	4.11496e+06	948859	1.21472e+06	2.39259e+06	1.15407	1.09067	0.581436
Q8CH25	Sltm	SAFB-like transcription modulator OS=Mus musculus OX=10090 GN=Sltm PE=1 SV=1	3	3	3	0	7		2				1		2				5	1031	116.9	7.72	3.07728e+06	1.31402e+06	1.44748e+06	715180	814148	783029	1.61748e+06	744196	1.26262e+06	5.60225e+06	1.01773e+07	9.96525e+06	645455	498423	1.02681e+06	3.86383e+06	4.21012e+06	3.48805e+06	1.44748e+06	783029	1.26262e+06	9.96525e+06	645455	3.86383e+06	6.88455	0.824306	3.06016
Q9R1Q6	Tmem176b	Transmembrane protein 176B OS=Mus musculus OX=10090 GN=Tmem176b PE=1 SV=1	10	2	2	0	7		1			1			3			4		263	28.3	7.84	1.08373e+06	1.31877e+06	2.30321e+06	594754	649449	347171	2.86801e+06	2.8697e+06	3.20598e+06	1.19772e+07	1.11667e+07	1.14379e+07	632459	503640	759364	3.65979e+06	4.51816e+06	5.55075e+06	1.31877e+06	594754	2.8697e+06	1.14379e+07	632459	4.51816e+06	8.6731	1.0634	1.57444
Q8CB30	Krt23	IF rod domain-containing protein OS=Mus musculus OX=10090 GN=Krt23 PE=2 SV=1	12	3	4	0	6	1			1	2		1			3	2		422	48	6.23	731325	341253	403762	737918	1.2994e+06	380433	4.0877e+06	3.17864e+06	3.56839e+06	129052	518218	905994	845639	1.14258e+06	795504	1.41841e+06	866788	1.44071e+06	403762	737918	3.56839e+06	518218	845639	1.41841e+06	1.28347	1.14598	0.397493
A0A140LHU0	Adam9	A disintegrin and metallopeptidase domain 9 (meltrin gamma) OS=Mus musculus OX=10090 GN=Adam9 PE=1 SV=1	3	2	2	0	6	2	1					4	2					863	93.6	7.62	6651139	211595	9.90104e+06	581054	174887	1.13231e+06	783345	1.49395e+06	1.10997e+06	1.25939e+06	1.3263e+07	8.11451e+06	1.24403e+06	1.03554e+06	704889	481856	58362.4	1.42462e+06	6651139	581054	1.10997e+06	8.11451e+06	1.03554e+06	481856	1.22002	1.78218	0.434115
A0A087WS46	Eef1b2	Eukaryotic translation elongation factor 1 beta 2 OS=Mus musculus OX=10090 GN=Eef1b2 PE=1 SV=1	8	1	1	0	6	1	1					2	4					184	20.1	4.56	8801959	1.19731e+07	1.12441e+07	927250	627374	1.10711e+06	426143	185875	1.39224e+06	8.74938e+07	9.91143e+07	8.77459e+07	1.07234e+06	805450	584276	1.00451e+06	273629	540319	1.12441e+07	927250	426143	8.77459e+07	805450	540319	7.80372	0.868643	1.26793
Q8R5M8	Cadm1	Cell adhesion molecule 1 OS=Mus musculus OX=10090 GN=Cadm1 PE=1 SV=2	10	2	2	0	6		2						6					456	49.8	5.03	16738148	1.53895e+07	1.9251e+07	415383	585262	1.33765e+06	769078	804549	480341	3.07574e+07	3.08266e+07	2.95621e+07	1.28843e+06	104736	565377	681217	544953	368957	16738148	585262	769078	3.07574e+07	565377	544953	1.83756	0.966023	0.70858
Q8BHX3	Cdca8	Borealin OS=Mus musculus OX=10090 GN=Cdca8 PE=1 SV=2	5	1	1	0	6	1					1	1					5	289	32.2	10.13	4546866	4.88407e+06	5.50603e+06	1.20078e+06	377637	1.33788e+06	517335	255861	787474	1.05129e+07	7.53104e+06	1.27759e+07	261515	1.20609e+06	943930	7.61607e+06	7.58617e+06	2.24387e+06	4.88407e+06	1.20078e+06	517335	1.05129e+07	943930	7.58617e+06	2.15248	0.7861	14.6639
A0A384DV79	Hmga1	High mobility group AT-hook 1 OS=Mus musculus OX=10090 GN=Hmga1 PE=1 SV=1	15	1	1	0	6	1						6						95	10.5	10.43	31170462	3.11431e+07	3.44375e+07	937765	1.06867e+06	11160.2	2.33763e+06	983283	1.43917e+06	3.53038e+06	3.71821e+06	4.49433e+06	918066	204852	319468	3.63302e+06	3.83106e+06	2.50144e+06	31170462	937765	1.43917e+06	3.71821e+06	319468	3.63302e+06	0.119286	0.34067	2.52438
Q7TT34	Aplp2	Amyloid beta (A4)-like protein 2 OS=Mus musculus OX=10090 GN=Aplp2 PE=2 SV=2	6	2	2	0	6		2						6					695	79	4.68	1.60539e+06	1.80672e+06	1.87535e+06	1.26757e+06	380874	1.18461e+06	1.35354e+06	1.53219e+06	1.12139e+06	9.59667e+06	1.36308e+07	1.2786e+07	679140	526287	972504	1.3491e+06	1.68045e+06	1.42604e+06	1.80672e+06	1.18461e+06	1.35354e+06	1.2786e+07	679140	1.42604e+06	7.0769	0.573302	1.05356
Q3U518	Prkcsh	Glucosidase 2 subunit beta OS=Mus musculus OX=10090 GN=Prkcsh PE=2 SV=1	2	2	2	0	6			1	1		1			1	4		1	521	58.8	4.46	1.84494e+06	750310	1.10808e+06	1.62093e+07	1.79485e+07	1.64081e+07	1.7813e+06	2.35642e+06	1.62091e+06	477479	3.29438e+06	1.76752e+06	2.98463e+07	2.68188e+07	4.41018e+07	4.43031e+06	4.57425e+06	4.32158e+06	1.10808e+06	1.64081e+07	1.7813e+06	1.76752e+06	2.98463e+07	4.43031e+06	1.59512	1.819	2.48712
Q3UKS4	Ctnnbl1	Beta-catenin-like protein 1 N-terminal domain-containing protein OS=Mus musculus OX=10090 GN=Ctnnbl1 PE=2 SV=1	5	2	2	0	6		1				1		1				5	563	65	5.07	820344	1.26239e+06	2.17893e+06	1.27772e+06	675558	415897	1.4909e+06	798772	1.42172e+06	6.77668e+06	4.61581e+06	5.11487e+06	1.2064e+06	1.00353e+06	776831	3.59183e+06	3.36411e+06	4.19482e+06	1.26239e+06	675558	1.42172e+06	5.11487e+06	1.00353e+06	3.59183e+06	4.05173	1.48549	2.52639
Q3TDB6	Slc31a1	Copper transport protein OS=Mus musculus OX=10090 GN=Slc31a1 PE=2 SV=1	10	1	1	0	6	1	1		1			2	1		3			196	21.9	7.28	13424763	1.63499e+07	2.05776e+07	2.0468e+07	2.46461e+07	2.84561e+07	1.26156e+06	94542	186781	3.14208e+07	3.55694e+07	4.03157e+07	7.27715e+07	1.05669e+08	9.79175e+07	913469	96380.3	857702	1.63499e+07	2.46461e+07	186781	3.55694e+07	9.79175e+07	857702	2.17552	3.97294	4.59202
Q6ZQ32	Lmo7	MKIAA0858 protein (Fragment) OS=Mus musculus OX=10090 GN=Lmo7 PE=2 SV=1	3	3	3	0	6	1				2	1	1				4	1	1625	184.1	5.69	4.14427e+06	5.78377e+06	5.27808e+06	794879	939975	837559	3.647e+06	3.17339e+06	3.49083e+06	809948	861177	546933	896581	720671	1.24334e+06	1.06188e+06	1.01596e+06	838955	5.27808e+06	837559	3.49083e+06	809948	896581	1.01596e+06	0.153455	1.07047	0.291036
B3V097	Cstf2	BetaCstF-64 variant 3 OS=Mus musculus OX=10090 GN=Cstf2 PE=2 SV=1	5	2	2	0	6		1		1				1		5			630	66.4	7.08	599611	1.28567e+06	709249	7.77554e+07	7.33556e+07	7.83062e+07	637364	813795	718223	857202	3.33957e+06	4.07982e+06	5.88721e+08	6.70858e+08	7.27284e+08	1.55092e+06	1.97221e+06	1.3041e+06	709249	7.77554e+07	718223	3.33957e+06	6.70858e+08	1.55092e+06	4.7086	8.6278	2.15939
Q9D7V6	Mphosph10	U3 small nucleolar ribonucleoprotein protein MPP10 OS=Mus musculus OX=10090 GN=Mphosph10 PE=2 SV=1	6	1	1	0	6		1				1		1				5	313	36.5	9.57	4640375	2.44425e+06	3.76261e+06	562710	458320	148970	3.35581e+06	3.21967e+06	2.34905e+06	6.7978e+06	6.17924e+06	1.17734e+07	388940	1.31647e+06	1.0584e+06	1.17154e+07	1.18419e+07	1.17968e+07	3.76261e+06	458320	3.21967e+06	6.7978e+06	1.0584e+06	1.17968e+07	1.80667	2.3093	3.664
O54941	Smarce1	SWI/SNF-related matrix-associated actin-dependent regulator of chromatin subfamily E member 1 OS=Mus musculus OX=10090 GN=Smarce1 PE=1 SV=1	10	3	3	0	6		3						6					411	46.6	4.88	6.11873e+06	4.70676e+06	1.04329e+07	818112	640736	3.53548e+06	1.08827e+07	804141	647396	3.42716e+07	3.29294e+07	3.13201e+07	5.92927e+06	8.19002e+06	8.42529e+06	2.0139e+06	577635	1.58788e+06	6.11873e+06	818112	804141	3.29294e+07	8.19002e+06	1.58788e+06	5.38174	10.0109	1.97463
Q3UZ63	Zc3h11a	Zinc-finger CCCH domain-containing protein (Fragment) OS=Mus musculus OX=10090 GN=Zc3h11a PE=2 SV=1	1	1	1	0	6		1				1		2				4	739	80.3	8.57	4820206	5.33833e+06	7.99015e+06	915089	1.30405e+06	1.38391e+06	1.21092e+06	2.09644e+06	1.62544e+06	1.80868e+07	2.06169e+07	1.33244e+07	778143	640722	200097	9.97689e+06	9.00393e+06	1.17405e+07	5.33833e+06	1.30405e+06	1.62544e+06	1.80868e+07	640722	9.97689e+06	3.3881	0.491333	6.13796
A0A668KLA9	Ppp2r2b	Serine/threonine-protein phosphatase 2A 55 kDa regulatory subunit B OS=Mus musculus OX=10090 GN=Ppp2r2b PE=1 SV=1	3	1	1	0	6		1			1	1		2			2	2	501	58.2	6.7	2177083	2.45524e+06	3.00509e+06	727463	765750	210230	2.1817e+06	2.1723e+06	2.1784e+06	2.45503e+06	1.0399e+06	2.64808e+06	171231	181228	1.51591e+06	1.79608e+06	1.57415e+06	578973	2.45524e+06	727463	2.1784e+06	2.45503e+06	181228	1.57415e+06	0.999916	0.249123	0.722617
Q9CQW2	Arl8b	ADP-ribosylation factor-like protein 8B OS=Mus musculus OX=10090 GN=Arl8b PE=1 SV=1	9	1	1	0	6		1			1	1		1			1	4	186	21.5	8.43	2952839	3.10396e+06	4.55776e+06	93558.7	1.12324e+06	1.45422e+06	6.43677e+06	6.77189e+06	5.91631e+06	5.11515e+06	4.01951e+06	3.44743e+06	194426	473219	1.00695e+06	5.62016e+06	5.18645e+06	5.99589e+06	3.10396e+06	1.12324e+06	6.43677e+06	4.01951e+06	473219	5.62016e+06	1.29496	0.421297	0.873133
A0A0A6YY29	Cacybp	Calcyclin binding protein (Fragment) OS=Mus musculus OX=10090 GN=Cacybp PE=1 SV=1	12	2	2	0	6	1	1				1	4	1				1	135	15.5	9.38	1.1092e+06	822887	804115	321786	326563	1.53251e+06	1.4397e+06	715416	512309	1.18842e+06	60085.6	785354	449244	1.09833e+06	350286	856203	1.18228e+06	1.07486e+06	822887	326563	715416	785354	449244	1.07486e+06	0.954389	1.37568	1.50243
Q6ZPE2	Sbf1	Myotubularin-related protein 5 OS=Mus musculus OX=10090 GN=Sbf1 PE=1 SV=2	1	2	2	0	6		1			1			1			5		1867	208.6	7.12	1.49874e+06	953828	104668	103170	389667	1.11088e+06	3.03438e+06	3.48856e+06	3.76885e+06	1.10814e+06	50154	1.31489e+06	1.25342e+06	671025	687635	1.36096e+06	1.62786e+06	1.81493e+06	953828	389667	3.48856e+06	1.10814e+06	687635	1.62786e+06	1.16178	1.76467	0.466628
Q497V5	Srbd1	S1 RNA-binding domain-containing protein 1 OS=Mus musculus OX=10090 GN=Srbd1 PE=2 SV=3	3	2	2	0	6	2					1	3					3	982	110.2	8.78	2.7016e+07	2.07058e+07	1.68759e+07	1.0555e+06	1.78273e+07	1.98077e+07	1.29071e+07	1.19461e+07	1.26426e+07	6.99228e+06	7.06677e+06	1.20165e+06	1.3322e+07	1.24873e+07	1.24803e+07	1.99753e+07	1.85511e+07	1.83099e+07	2.07058e+07	1.78273e+07	1.26426e+07	6.99228e+06	1.24873e+07	1.85511e+07	0.337696	0.700455	1.46735
Q8VI75	Ipo4	Importin-4 OS=Mus musculus OX=10090 GN=Ipo4 PE=1 SV=1	3	2	2	0	6	1		1		1		1		3		2		1082	119.2	5.03	727206	1.36229e+06	477732	1.33078e+06	1.14951e+06	245471	1.06411e+06	768488	975329	155394	138450	75001.5	1.42842e+06	21613.5	335946	1.00258e+06	1.28584e+06	547099	727206	1.14951e+06	975329	138450	335946	1.00258e+06	0.190387	0.292253	1.02794
Q9DBG7	Srpra	Signal recognition particle receptor subunit alpha OS=Mus musculus OX=10090 GN=Srpra PE=1 SV=1	10	3	3	0	6		1				3		1				5	636	69.6	8.95	960737	904733	1.10928e+06	2.30687e+06	4.20617e+06	542662	1.49526e+06	1.61323e+06	1.56651e+06	2.60018e+06	2.5135e+06	2.16572e+06	5.17483e+06	777118	536101	4.44669e+06	3.78389e+06	2.72409e+06	960737	2.30687e+06	1.56651e+06	2.5135e+06	777118	3.78389e+06	2.61622	0.336871	2.4155
Q99JX4	Eif3m	Eukaryotic translation initiation factor 3 subunit M OS=Mus musculus OX=10090 GN=Eif3m PE=1 SV=1	10	2	2	0	6	1	1				1	1	1				4	374	42.5	5.74	9.97702e+06	1.29322e+07	1.23686e+07	724834	153850	774555	1.05596e+06	1.09435e+06	1.93685e+06	1.01394e+07	8.52224e+06	1.02841e+07	895716	1.30037e+06	1.13388e+06	2.80751e+06	3.54934e+06	4.0193e+06	1.23686e+07	724834	1.09435e+06	1.01394e+07	1.13388e+06	3.54934e+06	0.81977	1.56433	3.24335
Q61425	Hadh	Hydroxyacyl-coenzyme A dehydrogenase, mitochondrial OS=Mus musculus OX=10090 GN=Hadh PE=1 SV=2	13	2	2	0	6	1	1			1		3	1			2		314	34.4	8.65	2.24528e+06	2.75298e+06	756963	1.4974e+06	1.02987e+06	1.01161e+06	4.46962e+06	5.18951e+06	4.68641e+06	1.21327e+06	2.01739e+06	698554	1.07948e+06	662446	888902	2.97033e+06	2.86746e+06	2.68721e+06	2.24528e+06	1.02987e+06	4.68641e+06	1.21327e+06	888902	2.86746e+06	0.540366	0.863124	0.611867
Q8BMF4	Dlat	Dihydrolipoyllysine-residue acetyltransferase component of pyruvate dehydrogenase complex, mitochondrial OS=Mus musculus OX=10090 GN=Dlat PE=1 SV=2	8	3	3	0	6		1			2			2			4		642	67.9	8.57	539805	562970	986152	797650	911857	751586	5.44136e+06	5.55386e+06	6.15426e+06	7.83997e+06	8.64673e+06	7.65015e+06	966240	1.04067e+06	734705	965513	2.28938e+06	1.26069e+06	562970	797650	5.55386e+06	7.83997e+06	966240	1.26069e+06	13.9261	1.21136	0.226994
Q8VDF2	Uhrf1	E3 ubiquitin-protein ligase UHRF1 OS=Mus musculus OX=10090 GN=Uhrf1 PE=1 SV=2	5	3	3	0	6		3						6					782	88.2	8.31	4.66624e+06	5.41649e+06	3.91363e+06	1.65488e+06	645163	699213	703844	997820	1.00064e+06	1.5802e+07	1.31036e+07	1.1563e+07	860525	1.20398e+06	897084	619746	497934	984919	4.66624e+06	699213	997820	1.31036e+07	897084	619746	2.80817	1.28299	0.6211
Q8CFS2	Ddx10	ATP-dependent RNA helicase (Fragment) OS=Mus musculus OX=10090 GN=Ddx10 PE=2 SV=1	3	2	2	0	5		1				2		1				4	681	77.8	8.78	8.48379e+06	1.0379e+07	748169	632904	6.54267e+06	7.90395e+06	916932	798028	1.40339e+06	2.19395e+07	2.01227e+07	1.96535e+07	2.33178e+07	2.51577e+07	1.8052e+07	3.1564e+06	2.93064e+06	2.36121e+06	8.48379e+06	6.54267e+06	916932	2.01227e+07	2.33178e+07	2.93064e+06	2.3719	3.56396	3.19613
P00342	Ldhc	L-lactate dehydrogenase C chain OS=Mus musculus OX=10090 GN=Ldhc PE=1 SV=2	7	1	2	0	5	1		1	1			1		1	3			332	35.9	8.21	64358096	5.56529e+07	6.36387e+07	1.08205e+06	276687	178642	660226	1.49112e+06	742883	2.90991e+07	1.89687e+07	2.60322e+07	855728	654778	1.326e+06	33937.9	194344	100993	6.36387e+07	276687	742883	2.60322e+07	855728	100993	0.409063	3.09277	0.135947
Q3TF74	Coro1c	Coronin OS=Mus musculus OX=10090 GN=Coro1c PE=2 SV=1	6	2	2	0	5	1				1		3				2		474	53.1	7.08	3.93539e+06	9.07262e+06	6.76653e+06	480403	2.26499e+06	1.33428e+06	3.19798e+06	2.79557e+06	2.55276e+06	581962	636682	6.49732e+06	892839	293127	1.10071e+06	1.33908e+06	1.82168e+06	1.66676e+06	6.76653e+06	1.33428e+06	2.79557e+06	636682	892839	1.66676e+06	0.0940928	0.669152	0.596214
Q9QXA3	Fat1	Fat 1 cadherin (Fragment) OS=Mus musculus OX=10090 GN=Fat1 PE=1 SV=1	1	3	3	0	5	1	3					2	3					4587	505.7	4.97	6.14164e+06	6.88898e+06	8.1334e+06	1.29225e+06	218938	775451	708843	741282	255350	8.39169e+06	1.8552e+07	1.85038e+07	1.12598e+06	1.02269e+06	925924	715404	591540	384000	6.88898e+06	775451	708843	1.85038e+07	1.02269e+06	591540	2.686	1.31883	0.834514
P70206	Plxna1	Plexin-A1 OS=Mus musculus OX=10090 GN=Plxna1 PE=1 SV=1	2	3	3	0	5	1	3					1	4					1894	211	6.9	542931	1.77789e+06	1.78883e+06	888984	920091	1.30758e+06	624372	627659	978695	3.83195e+06	3.70864e+06	3.11513e+06	224948	565795	1.27752e+06	656504	1.0525e+06	1.31877e+06	1.77789e+06	920091	627659	3.70864e+06	565795	1.0525e+06	2.08597	0.614934	1.67687
P62317	Snrpd2	Small nuclear ribonucleoprotein Sm D2 OS=Mus musculus OX=10090 GN=Snrpd2 PE=1 SV=1	32	3	3	0	5	1	2					1	4					118	13.5	9.91	7.1899e+06	7.65946e+06	1.22788e+07	1.55438e+06	884342	279631	959684	937001	1.40416e+06	2.52606e+07	2.53114e+07	2.31198e+07	3.451e+06	2.3387e+06	889539	407684	803980	1.24408e+06	7.65946e+06	884342	959684	2.52606e+07	2.3387e+06	803980	3.29796	2.64457	0.837755
P16056	Met	Hepatocyte growth factor receptor OS=Mus musculus OX=10090 GN=Met PE=1 SV=1	2	2	2	0	5	2						5						1379	153.5	7.05	5.53905e+06	5.53229e+06	4.97298e+06	598963	634905	984360	1.34014e+06	221643	1.14806e+06	4.88435e+06	1.03468e+06	1.15273e+06	380407	698107	773587	1.00362e+06	564483	370716	5.53229e+06	634905	1.14806e+06	1.15273e+06	698107	564483	0.208364	1.09954	0.491682
Q9QZ06	Tollip	Toll-interacting protein OS=Mus musculus OX=10090 GN=Tollip PE=1 SV=1	5	1	1	0	5		1			1			4			1		274	30.3	5.17	1.42109e+06	810296	1.18651e+06	1.28659e+06	1.11276e+06	759510	1.95043e+06	2.30915e+06	2.05403e+06	1.36587e+07	1.36711e+07	1.60806e+07	1.0953e+06	724423	579597	1.99775e+06	1.81215e+06	191350	1.18651e+06	1.11276e+06	2.05403e+06	1.36711e+07	724423	1.81215e+06	11.5221	0.651012	0.882239
Q3U6Q1	Wbp11	WW domain-binding protein 11 OS=Mus musculus OX=10090 GN=Wbp11 PE=2 SV=1	9	4	4	0	5		4						5					641	69.8	8.62	4.28952e+06	4.17777e+06	3.6266e+06	972857	680919	862018	505526	779536	880441	2.58895e+07	2.55073e+07	2.48616e+07	2.17805e+06	633978	955776	1.26965e+06	1.18716e+06	784344	4.17777e+06	862018	779536	2.55073e+07	955776	1.18716e+06	6.10549	1.10877	1.5229
D3YZV5	Shc1	Src homology 2 domain-containing transforming protein C1 (Fragment) OS=Mus musculus OX=10090 GN=Shc1 PE=1 SV=1	15	1	1	0	5		1			1			1			4		172	18.7	8.27	458948	160518	858499	1.2448e+06	427552	905792	2.87962e+06	120543	3.38835e+06	190049	995210	1.01336e+06	1.21304e+06	467982	1.44405e+06	1.47204e+06	2.04372e+06	1.4013e+06	458948	905792	2.87962e+06	995210	1.21304e+06	1.47204e+06	2.16846	1.33921	0.511193
G3X924	Plvap	Plasmalemma vesicle associated protein OS=Mus musculus OX=10090 GN=Plvap PE=1 SV=1	3	1	2	0	5		1		1		1		3		1		1	438	49.9	8.4	75693284	7.64027e+07	5.6307e+07	4.06459e+07	4.31528e+07	3.59952e+07	2.16541e+08	2.15733e+08	2.17627e+08	2.24501e+07	2.06607e+07	2.08337e+07	9.4922e+07	9.15658e+07	9.40012e+07	7.61948e+07	7.88962e+07	8.59218e+07	75693284	4.06459e+07	2.16541e+08	2.08337e+07	9.40012e+07	7.88962e+07	0.275238	2.31269	0.364348
Q0VBL3	Rbm15	RNA-binding protein 15 OS=Mus musculus OX=10090 GN=Rbm15 PE=1 SV=1	6	3	3	0	5		1			1	2		2			1	2	962	105.7	10.08	1.01735e+06	780049	720171	899733	862148	1.11749e+06	1.88152e+06	2.23861e+06	2.13991e+06	920972	807704	1.12646e+06	889760	776707	474327	2.10889e+06	2.14194e+06	618226	780049	899733	2.13991e+06	920972	776707	2.10889e+06	1.18066	0.863263	0.985506
Q9CQM2	Kdelr2	ER lumen protein-retaining receptor 2 OS=Mus musculus OX=10090 GN=Kdelr2 PE=1 SV=1	8	1	1	0	5			1	1					2	3			212	24.4	8.72	31411.2	929229	995417	89437.4	1.28048e+06	518041	897804	906659	113081	67860.2	38400.7	253550	303341	4.56864e+06	203455	424709	1.0249e+06	720439	929229	518041	897804	67860.2	303341	720439	0.0730285	0.585554	0.802446
Q8K0B2	Lmbrd1	Lysosomal cobalamin transport escort protein LMBD1 OS=Mus musculus OX=10090 GN=Lmbrd1 PE=1 SV=1	3	1	1	0	5		1				1		3				2	537	61	7.53	212925	1.9301e+06	1.48839e+06	661633	1.07138e+06	1.21158e+06	1.097e+06	554746	132975	1.65147e+07	811073	1.97251e+07	1.5177e+06	1.17605e+06	227123	6.13172e+06	6.28148e+06	4.36166e+06	1.48839e+06	1.07138e+06	554746	1.65147e+07	1.17605e+06	6.13172e+06	11.0957	1.09769	11.0532
Q8BW77	Nob1	PIN domain-containing protein OS=Mus musculus OX=10090 GN=Nob1 PE=2 SV=1	13	2	2	0	5			1			1			4			1	184	21	9.52	302558	1.20342e+06	584567	8.41224e+07	8.19874e+07	7.21253e+07	1.16006e+06	1.01027e+06	976995	1.09198e+06	1.09079e+06	1.13173e+06	1.84113e+08	1.86169e+08	1.80745e+08	2.59779e+06	3.0184e+06	4.07165e+06	584567	8.19874e+07	1.01027e+06	1.09198e+06	1.84113e+08	3.0184e+06	1.86801	2.24562	2.98773
F6T4M4	Srrm1	Serine/arginine repetitive matrix 1 (Fragment) OS=Mus musculus OX=10090 GN=Srrm1 PE=1 SV=1	6	2	2	0	5			1	1					2	3			140	16.2	5.38	469249	941920	713108	2.92346e+08	2.66057e+08	2.64068e+08	1.32029e+06	1.6057e+06	1.54634e+06	5.13083e+07	5.36422e+07	5.73655e+07	1.05378e+09	9.48037e+08	1.03772e+09	8.97833e+06	8.90275e+06	1.08796e+07	713108	2.66057e+08	1.54634e+06	5.36422e+07	1.03772e+09	8.97833e+06	75.2231	3.90038	5.80618
Q3TED0	Slco2a1	Solute carrier organic anion transporter family member OS=Mus musculus OX=10090 GN=Slco2a1 PE=2 SV=1	2	1	1	0	5	1		1				1		4				643	70.1	8.75	8830545	8.88386e+06	1.13768e+07	4.89452e+07	4.37459e+07	4.79107e+07	925228	1.34889e+06	380498	653795	369944	551083	384227	875660	1.00305e+06	586578	990646	825433	8.88386e+06	4.79107e+07	925228	551083	875660	825433	0.062032	0.0182769	0.89214
Q04899	Cdk18	Cyclin-dependent kinase 18 OS=Mus musculus OX=10090 GN=Cdk18 PE=1 SV=1	8	1	3	0	5		1				2		2				3	451	51.8	8.51	1.01487e+06	649799	1.25391e+06	788590	1.40522e+06	1.4727e+06	1.17702e+06	863316	1.00334e+06	251751	772469	510267	688738	16474.2	339404	1.33199e+06	1.81049e+06	1.25403e+06	1.01487e+06	1.40522e+06	1.00334e+06	510267	339404	1.33199e+06	0.502789	0.241531	1.32756
Q5FWX7	Osbpl9	Oxysterol-binding protein OS=Mus musculus OX=10090 GN=Osbpl9 PE=1 SV=1	4	2	2	0	4	1				1		3				1		626	70.1	6.05	1.65683e+07	1.43051e+07	1.63784e+07	1.13422e+06	99338.8	456477	2.12287e+06	2.58824e+06	1.8419e+06	6.05153e+06	5.01913e+06	4.37881e+06	386657	765669	255506	1.84954e+06	1.90825e+06	1.80228e+06	1.63784e+07	456477	2.12287e+06	5.01913e+06	386657	1.84954e+06	0.306448	0.847046	0.871243
A0A0G2JFX7	Rbm8a	RNA-binding protein 8A OS=Mus musculus OX=10090 GN=Rbm8a PE=1 SV=1	11	1	1	0	4		1						4					171	19.1	4.97	972001	2.56526e+06	4.9829e+06	1.42441e+06	1.4934e+06	1.48368e+06	672383	921969	1.30683e+06	1.90128e+07	2.54868e+07	1.45752e+06	1.26608e+06	628684	268761	415242	435078	600743	2.56526e+06	1.48368e+06	921969	1.90128e+07	628684	435078	7.41165	0.423734	0.4719
Q3U9U9	Eif4g2	MI domain-containing protein (Fragment) OS=Mus musculus OX=10090 GN=Eif4g2 PE=2 SV=1	5	2	2	0	4		1			1	1		2			1	1	532	59.8	8.84	4.26203e+06	5.9517e+06	5.17861e+06	1.24656e+06	446591	1.13578e+06	1.25414e+06	1.14136e+06	926666	8.8328e+06	1.00257e+07	8.38762e+06	828500	1.31511e+06	1.08457e+06	1.30311e+06	688714	724530	5.17861e+06	1.13578e+06	1.14136e+06	8.8328e+06	1.08457e+06	724530	1.70563	0.954914	0.634795
A0A0G2JDE3	Adgrl2	Adhesion G protein-coupled receptor L2 OS=Mus musculus OX=10090 GN=Adgrl2 PE=1 SV=1	1	1	1	0	4	1						4						1403	157	6.54	8878662	8.22231e+06	1.01647e+07	958291	384036	622462	414025	570685	394574	625951	8.89261e+06	475705	588891	1.52333e+06	130427	416549	1.45414e+06	515146	8878662	622462	414025	625951	588891	515146	0.0705006	0.946068	1.24424
E9Q0U7	Hsph1	Heat shock 105kDa/110kDa protein 1 OS=Mus musculus OX=10090 GN=Hsph1 PE=1 SV=1	3	1	2	0	4			1		1				1		3		817	91.6	5.59	383257	159874	15243.6	1.97839e+07	1.74449e+07	2.48898e+07	66069.6	1.03164e+06	240235	1.18411e+06	1.31061e+06	311776	2.25598e+07	1.62637e+07	2.0653e+07	201777	310833	660077	159874	1.97839e+07	240235	1.18411e+06	2.0653e+07	310833	7.4065	1.04393	1.29387
F7BJK1	Pcdh1	Protocadherin 1 (Fragment) OS=Mus musculus OX=10090 GN=Pcdh1 PE=1 SV=1	4	2	2	0	4	2						4						1077	116.4	5.08	3.47528e+06	1.28501e+07	1.57677e+07	419585	693957	915201	601925	659048	893055	368651	1.13165e+06	981562	507563	1.01004e+06	929750	1.16091e+06	681882	795669	1.28501e+07	693957	659048	981562	929750	795669	0.0763854	1.33978	1.2073
Q3V424	Snrpg	Small nuclear ribonucleoprotein G OS=Mus musculus OX=10090 GN=Snrpg PE=2 SV=1	19	1	1	0	4		1			1			3			1		64	7.1	7.18	10229458	1.03544e+07	1.09369e+07	661435	285239	248806	85311.2	900683	121271	1.64214e+07	2.0342e+07	2.52989e+07	49226.6	241906	430405	693367	332528	876254	1.03544e+07	285239	121271	2.0342e+07	241906	693367	1.96458	0.848082	5.71748
B1ASP2	Jak1	Tyrosine-protein kinase OS=Mus musculus OX=10090 GN=Jak1 PE=1 SV=1	1	1	1	0	4		1				1		1				3	1153	133.3	7.53	1.53439e+06	1.26417e+06	649160	262085	461926	1.26222e+06	685790	1.43395e+06	506300	1.43663e+06	1.43498e+06	1.46822e+06	257836	83248	1.06805e+06	872643	963185	163302	1.26417e+06	461926	685790	1.43663e+06	257836	872643	1.13643	0.558175	1.27246
[truncated: 96 more rows]
[truncated: 9 more columns]

## Sheet: 22005_PDAC_all
Accession	Gene Symbol	Description	Coverage [%]	# Unique Peptides	# Peptides	# Razor Peptides	# PSMs	# Peptides PDAC_C_1	# Peptides PDAC_C_2	# Peptides PDAC_C_3	# Peptides PDAC_S_1	# Peptides PDAC_S_2	# Peptides PDAC_S_3	# PSMs PDAC_C_1	# PSMs PDAC_C_2	# PSMs PDAC_C_3	# PSMs PDAC_S_1	# PSMs PDAC_S_2	# PSMs PDAC_S_3	# AAs	MW [kDa]	calc. pI	Abundances (Normalized): F1: Control, Cont_BioRep_1, Bio_Rep_1, Tech_Rep_1	Abundances (Normalized): F2: Control, Cont_BioRep_1, Bio_Rep_1, Tech_Rep_2	Abundances (Normalized): F3: Control, Cont_BioRep_1, Bio_Rep_1, Tech_Rep_3	Abundances (Normalized): F7: Control, Cont_BioRep_2, Bio_Rep_2, Tech_Rep_1	Abundances (Normalized): F8: Control, Cont_BioRep_2, Bio_Rep_2, Tech_Rep_2	Abundances (Normalized): F9: Control, Cont_BioRep_2, Bio_Rep_2, Tech_Rep_3	Abundances (Normalized): F13: Control, Cont_BioRep_3, Bio_Rep_3, Tech_Rep_1	Abundances (Normalized): F14: Control, Cont_BioRep_3, Bio_Rep_3, Tech_Rep_2	Abundances (Normalized): F15: Control, Cont_BioRep_3, Bio_Rep_3, Tech_Rep_3	Abundances (Normalized): F4: Sample, Samp_BioRep_1, Bio_Rep_1, Tech_Rep_1	Abundances (Normalized): F5: Sample, Samp_BioRep_1, Bio_Rep_1, Tech_Rep_2	Abundances (Normalized): F6: Sample, Samp_BioRep_1, Bio_Rep_1, Tech_Rep_3	Abundances (Normalized): F10: Sample, Samp_BioRep_2, Bio_Rep_2, Tech_Rep_1	Abundances (Normalized): F11: Sample, Samp_BioRep_2, Bio_Rep_2, Tech_Rep_2	Abundances (Normalized): F12: Sample, Samp_BioRep_2, Bio_Rep_2, Tech_Rep_3	Abundances (Normalized): F16: Sample, Samp_BioRep_3, Bio_Rep_3, Tech_Rep_1	Abundances (Normalized): F17: Sample, Samp_BioRep_3, Bio_Rep_3, Tech_Rep_2	Abundances (Normalized): F18: Sample, Samp_BioRep_3, Bio_Rep_3, Tech_Rep_3	PDAC_Control_1	PDAC_Control_2	PDAC_Control_3	PDAC_Sample_1	PDAC_Sample_2	PDAC_Sample_3	PDAC_Samp/Cont_1	PDAC_Samp/Cont_2	PDAC_Samp/Cont_3
[truncated: 1,151 more rows]
[truncated: 6 more columns]

[truncated: 3 more sheets: 22048_MEF_all_1, H1299 first repeat, H1299 second repeat]
